# Supplementary material for: Differential gene expression between functionally specialized polyps of the colonial hydrozoan Hydractinia symbiolongicarpus (Phylum Cnidaria)
Source: BMC Genomics. 2014 May 28;15(1):406. doi: 10.1186/1471-2164-15-406 (PMC4072882; doi:10.1186/1471-2164-15-406)
Supplement: Supplementary file 2 — Additional file 2: Blast2GO, HMMscan, and orthoMCL annotations of all transcripts. (CSV 10 MB) [file 12864_2014_6153_MOESM2_ESM.csv]

Seq.Name	Seq.Description	Seq.Length	#Hits	min.eValue	meanSimilarity	#GOs	GOs	HMM.fam	orthoGroups
Hs_transcript_14032	zinc finger protein 658-like	1359	5	6.8168E-8	42.2%	2	F:metal ion binding; F:nucleic acid binding	---NA---	OG5_162955
Hs_transcript_14033	dna2-like helicase	223	2	1.38282	55.5%	8	F:helicase activity; P:DNA replication, Okazaki fragment processing; F:single-stranded DNA-dependent ATPase activity; F:5'-flap endonuclease activity; F:metal ion binding; F:magnesium ion binding; P:carbohydrate metabolic process; F:intramolecular transferase activity, phosphotransferases	---NA---	---NA---
Hs_transcript_14030	protein acd-1	1314	5	9.15918E-89	53.8%	7	F:sodium channel activity; C:integral to membrane; P:response to acid; C:membrane; P:sodium ion transport; C:intrinsic to membrane; P:axonal fasciculation	ASC Amiloride-sensitive sodium channel	OG5_180179
Hs_transcript_14031	PREDICTED: uncharacterized protein LOC100204364, partial	995	5	2.88702E-21	57.2%	2	F:metal ion binding; F:nucleic acid binding	zf-C2H2 Zinc finger	OG5_157011
Hs_transcript_14036	---NA---	1347	0	---NA---	---NA---	0	---NA---	---NA---	---NA---
Hs_transcript_14037	---NA---	342	0	---NA---	---NA---	0	---NA---	---NA---	---NA---
Hs_transcript_14034	fibropellin iii	438	5	3.38921E-92	64.6%	1	F:calcium ion binding	EGF EGF-like domain	OG5_131147
Hs_transcript_14035	von willebrand factor type egf and pentraxin domain-containing protein 1-like	4569	5	0.0	69.0%	1	F:calcium ion binding	---NA---	OG5_132875
Hs_transcript_66378	PREDICTED: predicted protein-like	808	5	1.92079E-14	44.8%	0	---NA---	---NA---	---NA---
Hs_transcript_14038	hypothetical protein Slit_1341	225	1	1.57895	50.0%	2	F:heme binding; F:electron carrier activity	---NA---	---NA---
Hs_transcript_14039	n-acetylneuraminate lyase	633	5	1.16573E-38	59.2%	4	P:metabolic process; F:catalytic activity; F:N-acetylneuraminate lyase activity; F:lyase activity	DHDPS Dihydrodipicolinate synthetase family	OG5_131987
Hs_transcript_20334	PREDICTED: uncharacterized protein LOC100006305 isoform X2	703	5	8.15482E-28	51.2%	0	---NA---	DUF4218 Domain of unknown function (DUF4218)	OG5_134349
Hs_transcript_20338	atp-dependent dna ligase	1260	4	0.979944	53.0%	0	---NA---	---NA---	---NA---
Hs_transcript_20339	transcriptional regulator	271	3	2.20412	62.0%	4	P:regulation of transcription, DNA-dependent; P:transcription, DNA-dependent; F:sequence-specific DNA binding transcription factor activity; F:DNA binding	---NA---	---NA---
Hs_transcript_27733	paired-like homeodomain transcription factor 1	1233	5	1.75953E-78	73.4%	6	P:regulation of transcription, DNA-dependent; P:single-organism developmental process; F:sequence-specific DNA binding; P:organ development; F:sequence-specific DNA binding transcription factor activity; C:nucleus	Homeobox Homeobox domain	OG5_139175
Hs_transcript_27732	paired-like homeodomain transcription factor 1	1324	5	5.74484E-79	72.6%	6	P:regulation of transcription, DNA-dependent; P:single-organism developmental process; F:sequence-specific DNA binding; P:organ development; F:sequence-specific DNA binding transcription factor activity; C:nucleus	Homeobox Homeobox domain	OG5_132686
Hs_transcript_27731	---NA---	390	0	---NA---	---NA---	0	---NA---	---NA---	---NA---
Hs_transcript_20335	mak10 amino-acid n-acetyltransferase subunit	338	3	0.0308775	56.67%	0	---NA---	---NA---	---NA---
Hs_transcript_27737	---NA---	227	0	---NA---	---NA---	0	---NA---	---NA---	---NA---
Hs_transcript_27736	---NA---	467	0	---NA---	---NA---	0	---NA---	---NA---	---NA---
Hs_transcript_15929	actin filament-associated protein 1-like isoform x2	6203	5	1.69426E-112	45.0%	0	---NA---	PH PH domain	OG5_143371
Hs_transcript_15928	PREDICTED: uncharacterized protein LOC101238823	6204	5	7.28287E-164	52.2%	0	---NA---	PH PH domain	---NA---
Hs_transcript_15927	rnase t and dna polymerase iii	201	1	0.595637	69.0%	0	---NA---	---NA---	---NA---
Hs_transcript_15926	hyperpolarizaion-activated cyclic nucleotide-gated cation channel	215	5	1.13638E-20	76.2%	3	P:regulation of protein phosphorylation; C:cAMP-dependent protein kinase complex; F:cAMP-dependent protein kinase regulator activity	---NA---	OG5_128920
Hs_transcript_15925	potassium sodium hyperpolarization-activated cyclic nucleotide-gated channel 2-like	267	5	9.59816E-15	57.4%	0	---NA---	cNMP_binding Cyclic nucleotide-binding domain	OG5_128920
Hs_transcript_15924	auxin growth promotor protein	285	4	1.37062	45.75%	1	P:biological_process	---NA---	---NA---
Hs_transcript_15923	---NA---	323	0	---NA---	---NA---	0	---NA---	---NA---	---NA---
Hs_transcript_15922	non-receptor protein-tyrosine kinase csk	1568	5	2.50702E-141	73.0%	3	F:protein tyrosine kinase activity; P:protein phosphorylation; F:ATP binding	Pkinase_Tyr Protein tyrosine kinase	OG5_133402
Hs_transcript_15921	predicted protein	2639	5	2.4757E-119	48.4%	0	---NA---	---NA---	NO_GROUP
Hs_transcript_15920	predicted protein	2607	5	2.29062E-157	58.2%	0	---NA---	---NA---	NO_GROUP
Hs_transcript_20330	calcium-translocating p-type atpase pmca-type	297	2	3.42955	54.0%	0	---NA---	---NA---	---NA---
Hs_transcript_64991	fog: ankyrin repeat	349	5	0.00484239	61.4%	0	---NA---	---NA---	---NA---
Hs_transcript_20331	---NA---	323	0	---NA---	---NA---	0	---NA---	---NA---	---NA---
Hs_transcript_24426	neurexin 2-like	252	5	0.0146311	51.0%	15	C:integral to membrane; P:cell adhesion; C:membrane; C:axon; P:axon cargo transport; P:cytoskeleton organization; P:neuron projection morphogenesis; C:paranode region of axon; P:neuron projection development; P:protein localization to paranode region of axon; P:paranodal junction assembly; C:voltage-gated potassium channel complex; P:neuromuscular process controlling balance; P:neuromuscular proc…	Laminin_G_2 Laminin G domain	---NA---
Hs_transcript_24427	contactin-associated 4-like	1465	5	2.14767E-19	47.2%	0	---NA---	Laminin_G_2 Laminin G domain	---NA---
Hs_transcript_24424	zinc metalloproteinase nas-15-like	367	5	8.06325E-27	61.6%	1	F:hydrolase activity	Astacin Astacin (Peptidase family M12A)	OG5_131565
Hs_transcript_24425	dorsal-ventral patterning tolloid-like protein 1-like	789	5	3.59888E-50	64.0%	1	F:hydrolase activity	Astacin Astacin (Peptidase family M12A)	OG5_134198
Hs_transcript_24422	zinc metalloproteinase nas-15-like	1292	5	4.45059E-78	59.6%	1	F:hydrolase activity	Astacin Astacin (Peptidase family M12A)	OG5_131565
Hs_transcript_24423	methylcrotonoyl- carboxylase subunit mitochondrial	537	5	5.11996E-32	63.2%	0	---NA---	Biotin_carb_C Biotin carboxylase C-terminal domain	OG5_126626
Hs_transcript_24420	methylcrotonoyl- carboxylase subunit mitochondrial	2307	5	0.0	74.4%	2	F:ligase activity; F:ion binding	TIGR00514 accC: acetyl-CoA carboxylase	OG5_126626
Hs_transcript_24421	dorsal-ventral patterning tolloid-like protein 1-like	1506	5	3.85002E-72	62.0%	1	F:hydrolase activity	Astacin Astacin (Peptidase family M12A)	OG5_131565
Hs_transcript_40042	---NA---	697	0	---NA---	---NA---	0	---NA---	---NA---	---NA---
Hs_transcript_24428	puratrophin-1 isoform x2	5204	5	0.0	54.4%	0	---NA---	---NA---	OG5_131008
Hs_transcript_24429	PREDICTED: kalirin-like	1177	3	2.90352E-21	51.0%	0	---NA---	---NA---	---NA---
Hs_transcript_64996	nadh dehydrogenase subunit 3	272	5	8.2494E-42	85.4%	5	C:respiratory chain; F:NADH dehydrogenase (ubiquinone) activity; C:integral to membrane; C:mitochondrial membrane; P:electron transport chain	Oxidored_q4 NADH-ubiquinone/plastoquinone oxidoreductase	OG5_130130
Hs_transcript_40043	endonuclease-reverse transcriptase -e01- partial	1433	5	3.55693E-14	46.6%	1	F:RNA-directed DNA polymerase activity	PHD PHD-finger	OG5_138487
Hs_transcript_63662	---NA---	840	0	---NA---	---NA---	0	---NA---	---NA---	---NA---
Hs_transcript_64997	cytochrome c oxidase subunit iii	1014	5	1.26971E-132	86.2%	4	P:aerobic electron transport chain; C:mitochondrial inner membrane; C:integral to membrane; F:cytochrome-c oxidase activity	TIGR01131 ATP_synt_6_or_A: ATP synthase F0	OG5_128903
Hs_transcript_35752	---NA---	831	0	---NA---	---NA---	0	---NA---	---NA---	---NA---
Hs_transcript_27730	---NA---	539	0	---NA---	---NA---	0	---NA---	---NA---	---NA---
Hs_transcript_64529	Oxidoreductase	206	1	2.72072	60.0%	0	---NA---	---NA---	---NA---
Hs_transcript_47618	---NA---	554	0	---NA---	---NA---	0	---NA---	---NA---	---NA---
Hs_transcript_35753	unc93-like protein mfsd11-like	260	5	3.87129E-14	74.0%	1	C:membrane	Pfam-B_19304	OG5_130706
Hs_transcript_47616	---NA---	211	0	---NA---	---NA---	0	---NA---	---NA---	---NA---
Hs_transcript_47617	hypothetical protein FG08936.1	460	2	8.55286	50.0%	0	---NA---	---NA---	---NA---
Hs_transcript_47614	pp2c-like domain-containing protein cg9801-like	3015	5	1.04254E-94	67.8%	2	P:metabolic process; F:catalytic activity	PP2C_2 Protein phosphatase 2C	OG5_142548
Hs_transcript_47615	---NA---	760	0	---NA---	---NA---	0	---NA---	---NA---	---NA---
Hs_transcript_47612	pp2c-like domain-containing protein cg9801-like	3083	5	1.43757E-94	67.8%	2	P:metabolic process; F:catalytic activity	PP2C_2 Protein phosphatase 2C	OG5_142548
Hs_transcript_35750	adventurous gliding motility protein	812	5	5.9459E-8	55.6%	4	P:regulation of transcription, DNA-dependent; P:phosphorelay signal transduction system; P:intracellular signal transduction; F:phosphorelay response regulator activity	---NA---	---NA---
Hs_transcript_47610	---NA---	407	0	---NA---	---NA---	0	---NA---	---NA---	---NA---
Hs_transcript_47611	---NA---	886	0	---NA---	---NA---	0	---NA---	---NA---	---NA---
Hs_transcript_63665	protein cbg24022	1096	5	3.63672E-114	68.6%	1	F:nucleic acid binding	Pfam-B_14148	OG5_128653
Hs_transcript_35751	---NA---	838	0	---NA---	---NA---	0	---NA---	---NA---	---NA---
Hs_transcript_64994	hect e3 ubiquitin	235	4	1.78683	63.0%	0	---NA---	---NA---	---NA---
Hs_transcript_27735	---NA---	239	0	---NA---	---NA---	0	---NA---	---NA---	---NA---
Hs_transcript_35756	---NA---	620	0	---NA---	---NA---	0	---NA---	---NA---	---NA---
Hs_transcript_27734	pituitary homeobox 1 isoform 3	1346	5	7.1537E-80	65.2%	4	P:cellular process; P:single-organism developmental process; P:organ development; C:intracellular part	Homeobox Homeobox domain	OG5_132686
Hs_transcript_35757	---NA---	1313	0	---NA---	---NA---	0	---NA---	---NA---	---NA---
Hs_transcript_35754	hypothetical protein	1308	1	1.58408	47.0%	0	---NA---	---NA---	---NA---
Hs_transcript_35755	hypothetical protein	818	1	0.875538	47.0%	0	---NA---	---NA---	---NA---
Hs_transcript_27739	nima-related kinase 4-like	2533	5	7.86531E-143	82.2%	3	P:protein phosphorylation; F:ATP binding; F:protein serine/threonine kinase activity	Pkinase Protein kinase domain	OG5_127026
Hs_transcript_25775	translin-associated protein x	1070	5	1.71911E-55	61.8%	1	F:sequence-specific DNA binding	---NA---	OG5_130868
Hs_transcript_25774	---NA---	205	0	---NA---	---NA---	0	---NA---	---NA---	---NA---
Hs_transcript_25777	---NA---	368	0	---NA---	---NA---	0	---NA---	---NA---	---NA---
Hs_transcript_25776	---NA---	1582	0	---NA---	---NA---	0	---NA---	---NA---	---NA---
Hs_transcript_25771	histone acetyltransferase type b catalytic subunit- partial	1006	5	4.75074E-96	70.8%	1	P:single-organism cellular process	Pfam-B_3675	OG5_129384
Hs_transcript_25770	synaptic vesicle 2-related protein	1709	5	2.2955E-58	53.0%	9	F:transmembrane transporter activity; F:ion transmembrane transporter activity; P:ion transmembrane transport; C:integral to membrane; C:membrane; P:transmembrane transport; C:synaptic vesicle; C:cell junction; C:synaptic vesicle membrane	TIGR00898 2A0119: cation transport protein	OG5_127756
Hs_transcript_25773	---NA---	311	0	---NA---	---NA---	0	---NA---	---NA---	---NA---
Hs_transcript_25772	histone acetyltransferase type b catalytic	1345	5	5.57076E-170	68.4%	2	P:single-organism cellular process; F:transferase activity	Hat1_N Histone acetyl transferase HAT1 N-terminus	OG5_129384
Hs_transcript_42487	src substrate cortactin-like	1112	5	1.34623E-76	84.2%	3	C:cytoskeleton; C:ruffle; C:lamellipodium	HS1_rep Repeat in HS1/Cortactin	OG5_131080
Hs_transcript_25779	---NA---	286	0	---NA---	---NA---	0	---NA---	---NA---	---NA---
Hs_transcript_25778	---NA---	231	0	---NA---	---NA---	0	---NA---	---NA---	---NA---
Hs_transcript_46339	lamin-b receptor-like	450	5	6.94968E-10	49.0%	5	P:oxidation-reduction process; F:ligase activity; C:membrane; F:acid-amino acid ligase activity; F:oxidoreductase activity, acting on the CH-CH group of donors, NAD or NADP as acceptor	ERG4_ERG24 Ergosterol biosynthesis ERG4/ERG24 family	OG5_128488
Hs_transcript_21065	neuropeptide receptor a10	1218	5	3.94524E-20	48.2%	7	P:neuropeptide signaling pathway; F:neuropeptide Y receptor activity; C:integral to membrane; F:G-protein coupled receptor activity; F:signal transducer activity; P:signal transduction; P:G-protein coupled receptor signaling pathway	7tm_1 7 transmembrane receptor (rhodopsin family)	OG5_127863
Hs_transcript_21064	mediator of rna polymerase ii transcription subunit 19-like	1015	5	8.43242E-38	73.2%	3	F:RNA polymerase II transcription cofactor activity; C:mediator complex; P:regulation of transcription from RNA polymerase II promoter	Med19 Mediator of RNA pol II transcription subunit 19	OG5_133469
Hs_transcript_21067	hypothetical protein DAPPUDRAFT_320085	1658	5	2.59149E-24	46.4%	0	---NA---	Pfam-B_1736	---NA---
Hs_transcript_21066	---NA---	441	0	---NA---	---NA---	0	---NA---	---NA---	---NA---
Hs_transcript_21061	inositol -triphosphate receptor-interacting partial	2247	5	6.83589E-12	40.8%	0	---NA---	Mab-21 Mab-21 protein	---NA---
Hs_transcript_21060	---NA---	280	0	---NA---	---NA---	0	---NA---	---NA---	---NA---
Hs_transcript_21063	protein	1186	5	1.36417E-18	49.8%	1	F:hydrolase activity	Pfam-B_16706	OG5_132056
Hs_transcript_21062	uncharacterized transposon-derived protein partial	1064	5	2.22601E-10	54.2%	1	F:binding	---NA---	---NA---
Hs_transcript_21069	protein	1986	5	2.22485E-125	66.6%	1	C:extracellular region	CAP Cysteine-rich secretory protein family	OG5_158087
Hs_transcript_21068	---NA---	258	0	---NA---	---NA---	0	---NA---	---NA---	---NA---
Hs_transcript_30806	---NA---	499	0	---NA---	---NA---	0	---NA---	---NA---	---NA---
Hs_transcript_56769	alanine aminotransferase 2-like	450	5	0.162905	55.8%	12	F:copper ion binding; F:pyridoxal phosphate binding; P:L-alanine catabolic process, by transamination; P:response to hypoxia; C:mitochondrion; F:ATP binding; F:catalytic activity; P:response to cadmium ion; C:chloroplast; P:biosynthetic process; F:transferase activity; F:transaminase activity	---NA---	---NA---
Hs_transcript_30801	late embryogenesis abundant protein partial	626	5	2.49409E-5	50.4%	0	---NA---	---NA---	OG5_162661
Hs_transcript_30800	late embryogenesis abundant protein partial	623	5	2.44903E-5	50.4%	0	---NA---	---NA---	OG5_162661
Hs_transcript_30803	pogo transposable element with krab domain-like	244	5	1.11295E-12	71.8%	0	---NA---	DDE_1 DDE superfamily endonuclease	OG5_132453
Hs_transcript_30802	late embryogenesis abundant protein partial	677	5	3.3337E-5	50.4%	0	---NA---	---NA---	OG5_162661
Hs_transcript_9411	legumin	251	1	2.72768	58.0%	1	F:nutrient reservoir activity	---NA---	---NA---
Hs_transcript_40349	calcyphosin-like protein	1010	5	2.57369E-65	87.4%	1	F:calcium ion binding	EF-hand_6 EF-hand domain	OG5_129675
Hs_transcript_40348	e3 ubiquitin-protein ligase rnf19b	224	5	0.174414	61.8%	3	F:RNA binding; P:RNA-dependent DNA replication; F:RNA-directed DNA polymerase activity	---NA---	---NA---
Hs_transcript_9410	hypothetical protein WALSEDRAFT_60879	321	5	1.51741	53.0%	0	---NA---	DUF713 Protein of unknown function (DUF713)	---NA---
Hs_transcript_40345	---NA---	1166	0	---NA---	---NA---	0	---NA---	---NA---	---NA---
Hs_transcript_40344	porphobilinogen deaminase	247	1	9.79121	65.0%	6	F:hydroxymethylbilane synthase activity; F:transferase activity; P:chlorophyll biosynthetic process; P:protoporphyrinogen IX biosynthetic process; P:porphyrin-containing compound biosynthetic process; P:tetrapyrrole biosynthetic process	---NA---	---NA---
Hs_transcript_40347	---NA---	288	0	---NA---	---NA---	0	---NA---	---NA---	---NA---
Hs_transcript_40346	hypothetical protein M91_05797	1298	5	2.00097E-16	39.6%	0	---NA---	---NA---	---NA---
Hs_transcript_40341	tolloid-like protein 1-like	3312	5	0.0	51.0%	8	F:metal ion binding; P:proteolysis; F:metallopeptidase activity; F:calcium ion binding; F:hydrolase activity; F:zinc ion binding; F:peptidase activity; F:metalloendopeptidase activity	CUB CUB domain	OG5_130155
Hs_transcript_9413	ribosomal rna small subunit methyltransferase h	221	2	5.69401	56.5%	0	---NA---	---NA---	---NA---
Hs_transcript_40343	---NA---	208	0	---NA---	---NA---	0	---NA---	---NA---	---NA---
Hs_transcript_40342	---NA---	1050	0	---NA---	---NA---	0	---NA---	---NA---	---NA---
Hs_transcript_45928	zinc transporter zip9-like isoform x1	1964	5	5.23657E-75	67.0%	4	C:membrane; P:transmembrane transport; P:metal ion transport; F:metal ion transmembrane transporter activity	Zip ZIP Zinc transporter	OG5_130597
Hs_transcript_9412	sh3 domain-containing protein 19 isoform 3	3279	5	5.03343E-14	45.0%	0	---NA---	SH3_1 SH3 domain	OG5_142452
Hs_transcript_45922	nucleoside diphosphate kinase 7-like	1094	5	1.42882E-158	73.4%	6	P:pyrimidine ribonucleoside triphosphate biosynthetic process; P:pyrimidine ribonucleotide biosynthetic process; P:pyrimidine ribonucleoside biosynthetic process; F:nucleotide binding; P:phosphorylation; F:kinase activity	NDK Nucleoside diphosphate kinase	OG5_130669
Hs_transcript_9415	Hypothetical protein GL50803_17154	607	1	5.17441	50.0%	0	---NA---	---NA---	---NA---
Hs_transcript_45920	---NA---	1174	0	---NA---	---NA---	0	---NA---	DUF1676 Protein of unknown function (DUF1676)	---NA---
Hs_transcript_45921	nucleoside diphosphate kinase 7-like	1091	5	2.75119E-160	73.4%	6	P:pyrimidine ribonucleoside triphosphate biosynthetic process; P:pyrimidine ribonucleotide biosynthetic process; P:pyrimidine ribonucleoside biosynthetic process; F:nucleotide binding; P:phosphorylation; F:kinase activity	NDK Nucleoside diphosphate kinase	OG5_130669
Hs_transcript_45926	elongation factor 1- partial	284	2	1.39895	50.5%	7	P:translational elongation; F:GTP binding; F:translation elongation factor activity; F:GTPase activity; C:cytoplasm; P:GTP catabolic process; F:nucleotide binding	---NA---	---NA---
Hs_transcript_45927	zinc finger 1- partial	914	5	1.89214E-30	59.4%	4	F:metal ion binding; F:zinc ion binding; C:integral to membrane; C:membrane	Pfam-B_8966	OG5_131624
Hs_transcript_45924	---NA---	234	0	---NA---	---NA---	0	---NA---	---NA---	---NA---
Hs_transcript_9414	hypothetical protein	436	2	3.18487	56.5%	0	---NA---	---NA---	---NA---
Hs_transcript_9417	collagen alpha-6 chain	626	5	2.13447E-10	47.2%	0	---NA---	VWA von Willebrand factor type A domain	OG5_176337
Hs_transcript_64528	PREDICTED: hypothetical protein LOC100639753	1856	4	0.0577495	59.5%	0	---NA---	---NA---	---NA---
Hs_transcript_9416	nematocyst outer wall antigen precursor	4522	5	0.0	62.0%	1	F:carbohydrate binding	VWA von Willebrand factor type A domain	NO_GROUP
Hs_transcript_56765	---NA---	273	0	---NA---	---NA---	0	---NA---	Pfam-B_237	---NA---
Hs_transcript_60431	---NA---	606	0	---NA---	---NA---	0	---NA---	---NA---	---NA---
Hs_transcript_40160	protein	307	5	3.97446E-7	57.2%	0	---NA---	---NA---	---NA---
Hs_transcript_38359	diphthamide biosynthesis protein 1- partial	625	5	4.52132E-27	85.0%	3	P:peptidyl-diphthamide biosynthetic process from peptidyl-histidine; C:cytoplasm; C:nucleus	Diphthamide_syn Putative diphthamide synthesis protein	OG5_127598
Hs_transcript_16360	kelch repeat type 1-containing protein	1785	5	9.88155E-39	57.4%	0	---NA---	Kelch_1 Kelch motif	NO_GROUP
Hs_transcript_16361	---NA---	255	0	---NA---	---NA---	0	---NA---	---NA---	---NA---
Hs_transcript_16362	dynein heavy chain axonemal-like	266	1	3.91462	60.0%	0	---NA---	---NA---	---NA---
Hs_transcript_16363	importin beta-2 subunit family protein	202	2	1.24043	50.5%	3	F:Ran GTPase binding; P:intracellular protein transport; C:nucleus	---NA---	---NA---
Hs_transcript_16364	---NA---	555	0	---NA---	---NA---	0	---NA---	---NA---	---NA---
Hs_transcript_16365	---NA---	340	0	---NA---	---NA---	0	---NA---	---NA---	---NA---
Hs_transcript_16366	---NA---	332	0	---NA---	---NA---	0	---NA---	---NA---	---NA---
Hs_transcript_16367	uncharacterized oxidoreductase yrbe-like	1476	5	9.73082E-164	68.6%	3	P:oxidation-reduction process; F:oxidoreductase activity; P:metabolic process	GFO_IDH_MocA Oxidoreductase family	OG5_128146
Hs_transcript_16368	hypothetical protein IscW_ISCW015663	1042	2	0.0190933	48.0%	0	---NA---	---NA---	---NA---
Hs_transcript_16369	PREDICTED: uncharacterized protein LOC102033029	666	1	4.64729	49.0%	0	---NA---	---NA---	---NA---
Hs_transcript_60436	endonuclease-reverse transcriptase -e01	258	5	4.57657E-4	60.8%	8	F:methyltransferase activity; F:transferase activity; P:methylation; F:DNA binding; F:RNA binding; P:RNA-dependent DNA replication; F:RNA-directed DNA polymerase activity; F:endonuclease activity	---NA---	---NA---
Hs_transcript_54621	hypothetical protein	215	3	5.09629	53.0%	3	C:integral to membrane; C:membrane; C:plasma membrane	---NA---	---NA---
Hs_transcript_60199	---NA---	341	0	---NA---	---NA---	0	---NA---	---NA---	---NA---
Hs_transcript_24606	---NA---	212	0	---NA---	---NA---	0	---NA---	---NA---	---NA---
Hs_transcript_62353	amino acid abc transporter substrate-binding protein	278	5	6.56673E-6	58.8%	6	P:transport; F:transporter activity; P:regulation of transcription, DNA-dependent; P:transcription, DNA-dependent; F:sequence-specific DNA binding transcription factor activity; F:DNA binding	---NA---	---NA---
Hs_transcript_54620	---NA---	281	0	---NA---	---NA---	0	---NA---	---NA---	---NA---
Hs_transcript_20853	---NA---	268	0	---NA---	---NA---	0	---NA---	---NA---	---NA---
Hs_transcript_20852	---NA---	896	0	---NA---	---NA---	0	---NA---	---NA---	---NA---
Hs_transcript_20851	g patch domain-containing protein 1	1819	5	3.77007E-43	50.2%	0	---NA---	Pfam-B_5608	OG5_130339
Hs_transcript_20850	ligand-gated ion channel	937	5	1.04453E-5	75.0%	11	C:integral to membrane; C:membrane; F:extracellular ligand-gated ion channel activity; P:ion transport; P:transport; F:acetylcholine-activated cation-selective channel activity; F:ion channel activity; C:synapse; C:cell junction; C:postsynaptic membrane; C:plasma membrane	Neur_chan_memb Neurotransmitter-gated ion-channel transmembrane region	OG5_130932
Hs_transcript_20857	arginine serine-rich-splicing factor rsp31-like	354	5	0.0198429	65.0%	0	---NA---	---NA---	---NA---
Hs_transcript_20856	endonuclease-reverse transcriptase -e01- partial	508	5	8.71473E-26	73.2%	1	F:RNA-directed DNA polymerase activity	RVT_1 Reverse transcriptase (RNA-dependent DNA polymerase)	OG5_126627
Hs_transcript_20855	cohesin subunit sa-1-like	489	5	4.99525E-65	73.2%	6	F:WW domain binding; C:chromatin; P:single-organism cellular process; C:cell junction; C:membrane; C:nucleus	---NA---	OG5_127983
Hs_transcript_20854	cohesin subunit sa-2-like	695	5	4.53239E-38	72.2%	0	---NA---	Pfam-B_8788	OG5_127983
Hs_transcript_20859	methionine-r-sulfoxide reductase mitochondrial	706	5	5.63816E-75	78.2%	5	F:metal ion binding; F:oxidoreductase activity; C:intracellular membrane-bounded organelle; C:cytoplasmic part; P:metabolic process	TIGR00357 TIGR00357: methionine-R-sulfoxide reductase	OG5_127019
Hs_transcript_20858	methionine-r-sulfoxide reductase	760	5	1.08562E-80	74.8%	2	F:metal ion binding; F:oxidoreductase activity	TIGR00357 TIGR00357: methionine-R-sulfoxide reductase	OG5_127019
Hs_transcript_64083	ankyrin repeat domain protein	274	5	3.65302E-8	62.8%	0	---NA---	Ank_5 Ankyrin repeats (many copies)	OG5_127009
Hs_transcript_24607	---NA---	547	0	---NA---	---NA---	0	---NA---	---NA---	---NA---
Hs_transcript_19017	---NA---	312	0	---NA---	---NA---	0	---NA---	---NA---	---NA---
Hs_transcript_19016	isoform b	545	5	0.321533	66.4%	3	P:regulation of transcription, DNA-dependent; F:sequence-specific DNA binding; F:sequence-specific DNA binding transcription factor activity	---NA---	---NA---
Hs_transcript_19015	ORF021	214	3	6.44396	53.33%	0	---NA---	---NA---	---NA---
Hs_transcript_19014	---NA---	300	0	---NA---	---NA---	0	---NA---	---NA---	---NA---
Hs_transcript_19013	PREDICTED: uncharacterized protein LOC100213353	246	5	2.81458E-24	66.4%	2	F:nucleic acid binding; P:DNA integration	---NA---	---NA---
Hs_transcript_19012	---NA---	559	0	---NA---	---NA---	0	---NA---	---NA---	---NA---
Hs_transcript_19011	hypothetical protein FOMPIDRAFT_152872	360	1	5.10799	50.0%	0	---NA---	---NA---	---NA---
Hs_transcript_19010	melatonin-related receptor	1401	5	5.00981E-9	43.4%	3	C:integral to membrane; F:G-protein coupled receptor activity; P:G-protein coupled receptor signaling pathway	7tm_1 7 transmembrane receptor (rhodopsin family)	OG5_128772
Hs_transcript_40839	rnase ii stability modulator	473	1	1.6952	51.0%	5	P:intracellular signal transduction; P:cyclic nucleotide biosynthetic process; F:phosphorus-oxygen lyase activity; F:signal transducer activity; P:signal transduction	---NA---	---NA---
Hs_transcript_40838	netrin receptor unc5c-like	535	5	0.0252504	50.0%	0	---NA---	TSP_1 Thrombospondin type 1 domain	---NA---
Hs_transcript_32997	---NA---	303	0	---NA---	---NA---	0	---NA---	---NA---	---NA---
Hs_transcript_19019	udp-galactose phosphate transferase	539	3	1.65606	52.0%	1	F:transferase activity	---NA---	---NA---
Hs_transcript_19018	lrr and pyd domains-containing protein 6-like	4563	5	3.7909E-16	45.8%	0	---NA---	NACHT NACHT domain	OG5_128857
Hs_transcript_41126	---NA---	368	0	---NA---	---NA---	0	---NA---	---NA---	---NA---
Hs_transcript_41127	---NA---	388	0	---NA---	---NA---	0	---NA---	---NA---	---NA---
Hs_transcript_41124	u2 small nuclear ribonucleoprotein b -like	1064	5	1.28189E-117	78.4%	3	F:snRNA binding; P:mRNA splicing, via spliceosome; F:nucleotide binding	RRM_1 RNA recognition motif. (a.k.a. RRM	OG5_127059
Hs_transcript_41125	---NA---	228	0	---NA---	---NA---	0	---NA---	---NA---	---NA---
Hs_transcript_41122	---NA---	263	0	---NA---	---NA---	0	---NA---	---NA---	---NA---
Hs_transcript_41123	hypothetical protein	269	1	2.63346	59.0%	0	---NA---	---NA---	---NA---
Hs_transcript_41120	glutamate-rich wd repeat-containing protein 1-like	1546	5	0.0	77.0%	1	C:nucleus	WD40 WD domain	OG5_128348
Hs_transcript_41121	phosphomethylpyrimidine kinase	690	2	0.718629	42.0%	6	F:kinase activity; F:ATP binding; P:phosphorylation; F:transferase activity; F:nucleotide binding; F:phosphomethylpyrimidine kinase activity	---NA---	---NA---
Hs_transcript_44338	Synaptojanin-1	455	5	5.50491E-7	54.4%	4	P:phosphatidylinositol dephosphorylation; F:nucleotide binding; F:phosphoric ester hydrolase activity; F:nucleic acid binding	---NA---	OG5_128608
Hs_transcript_44339	---NA---	274	0	---NA---	---NA---	0	---NA---	---NA---	---NA---
Hs_transcript_65489	---NA---	438	0	---NA---	---NA---	0	---NA---	---NA---	---NA---
Hs_transcript_41128	foldase protein precursor	682	1	1.81914	58.0%	0	---NA---	---NA---	---NA---
Hs_transcript_41129	polycomb group protein embryonic flower 2	769	5	2.47238E-46	63.2%	4	F:RNA binding; P:RNA-dependent DNA replication; F:endonuclease activity; F:RNA-directed DNA polymerase activity	RVT_1 Reverse transcriptase (RNA-dependent DNA polymerase)	NO_GROUP
Hs_transcript_34181	chordin-like protein 1-like	201	5	8.66048E-9	53.8%	8	P:cell differentiation; C:mitochondrion; P:multicellular organismal development; P:cartilage development; C:extracellular region; F:protein binding; P:negative regulation of BMP signaling pathway; P:ossification	---NA---	---NA---
Hs_transcript_54502	---NA---	295	0	---NA---	---NA---	0	---NA---	---NA---	---NA---
Hs_transcript_42475	ankyrin repeat-containing protein	1682	5	1.09964E-12	55.6%	3	F:molecular_function; P:biological_process; C:cellular_component	Ank Ankyrin repeat	OG5_177383
Hs_transcript_42474	acyl- -binding domain-containing protein 6-like protein	1819	1	1.15251	57.0%	0	---NA---	---NA---	---NA---
Hs_transcript_42477	abc transporter atp-binding protein	1755	2	1.23413E-5	42.5%	11	F:ATPase activity, coupled to transmembrane movement of substances; C:integral to membrane; P:transport; P:ATP catabolic process; F:nucleotide binding; F:nucleoside-triphosphatase activity; F:ATP binding; F:ATPase activity; F:peptidase activity; P:proteolysis; P:transmembrane transport	---NA---	OG5_181355
Hs_transcript_42476	two-pore calcium channel 2	947	5	4.62352E-52	69.2%	2	C:membrane; P:single-organism transport	Ion_trans Ion transport protein	OG5_137510
Hs_transcript_42471	replicase helicase endonuclease- partial	441	5	6.71808E-21	58.8%	0	---NA---	---NA---	---NA---
Hs_transcript_42470	replicase helicase endonuclease-like	2858	4	2.49089E-8	57.75%	0	---NA---	---NA---	---NA---
Hs_transcript_42473	inositol monophosphatase 3- partial	761	5	3.84828E-34	65.0%	2	F:inositol monophosphate phosphatase activity; P:cellular metabolic process	---NA---	OG5_133030
Hs_transcript_42472	GK22626	962	5	2.05164E-8	50.6%	4	P:DNA repair; P:DNA duplex unwinding; F:DNA helicase activity; P:telomere maintenance	DUF3112 Protein of unknown function (DUF3112)	---NA---
Hs_transcript_42479	---NA---	609	0	---NA---	---NA---	0	---NA---	---NA---	---NA---
Hs_transcript_42478	---NA---	425	0	---NA---	---NA---	0	---NA---	---NA---	---NA---
Hs_transcript_54503	PREDICTED: uncharacterized protein LOC100214055, partial	1441	1	2.71824	57.0%	0	---NA---	---NA---	---NA---
Hs_transcript_62334	ankyrin repeat protein r911-like	224	5	2.31507E-10	62.6%	0	---NA---	---NA---	---NA---
Hs_transcript_65190	---NA---	204	0	---NA---	---NA---	0	---NA---	---NA---	---NA---
Hs_transcript_61793	trk-type k+ transport system membrane component	751	2	1.79194E-5	57.5%	0	---NA---	---NA---	---NA---
Hs_transcript_5525	---NA---	704	0	---NA---	---NA---	0	---NA---	---NA---	---NA---
Hs_transcript_5524	---NA---	642	0	---NA---	---NA---	0	---NA---	---NA---	---NA---
Hs_transcript_5527	---NA---	249	0	---NA---	---NA---	0	---NA---	---NA---	---NA---
Hs_transcript_5526	histone h3 methyltransferase	210	5	6.27933E-14	67.6%	5	F:histone-lysine N-methyltransferase activity; P:histone lysine methylation; F:methyltransferase activity; F:transferase activity; P:methylation	---NA---	---NA---
Hs_transcript_5521	hypothetical protein NEMVEDRAFT_v1g221296	369	3	0.0198731	58.33%	1	F:hydrolase activity	---NA---	OG5_132056
Hs_transcript_5520	PREDICTED: uncharacterized protein LOC100207175	243	5	1.55641E-11	72.0%	0	---NA---	---NA---	---NA---
Hs_transcript_5523	40s ribosomal protein s4-like	772	5	2.1639E-94	88.4%	4	C:ribosome; F:structural constituent of ribosome; F:RNA binding; P:translation	Pfam-B_7269	OG5_126890
Hs_transcript_5522	cathepsin z-like	582	5	1.36237E-80	80.8%	2	P:proteolysis; F:cysteine-type peptidase activity	Peptidase_C1 Papain family cysteine protease	OG5_131485
Hs_transcript_5529	protein	2880	5	9.1225E-5	44.8%	3	P:DNA integration; P:DNA recombination; F:DNA binding	TIGR02224 recomb_XerC: tyrosine recombinase XerC	OG5_158094
Hs_transcript_5528	protein	2875	5	9.11039E-5	44.8%	3	P:DNA integration; P:DNA recombination; F:DNA binding	TIGR02224 recomb_XerC: tyrosine recombinase XerC	OG5_158094
Hs_transcript_32992	transcription factor 12-like	2169	5	7.21297E-92	83.4%	9	P:positive regulation of transcription from RNA polymerase II promoter; F:cAMP response element binding; C:transcription factor complex; F:sequence-specific DNA binding transcription factor activity; P:positive regulation of neuron differentiation; F:protein heterodimerization activity; F:HMG box domain binding; F:E-box binding; C:nucleus	---NA---	OG5_130442
Hs_transcript_40459	predicted protein	405	5	0.026771	50.6%	0	---NA---	PAN_1 PAN domain	---NA---
Hs_transcript_61201	---NA---	325	0	---NA---	---NA---	0	---NA---	---NA---	OG5_129235
Hs_transcript_61792	slit like protein 3 protein	1686	5	1.1041E-24	51.0%	0	---NA---	---NA---	OG5_164341
Hs_transcript_24601	---NA---	704	0	---NA---	---NA---	0	---NA---	---NA---	---NA---
Hs_transcript_64526	---NA---	911	0	---NA---	---NA---	0	---NA---	---NA---	---NA---
Hs_transcript_34456	---NA---	203	0	---NA---	---NA---	0	---NA---	---NA---	---NA---
Hs_transcript_34457	PREDICTED: uncharacterized protein LOC101236102, partial	2579	5	0.0	58.4%	5	P:drug transmembrane transport; C:membrane; F:drug transmembrane transporter activity; P:transmembrane transport; F:antiporter activity	---NA---	---NA---
Hs_transcript_34454	---NA---	242	0	---NA---	---NA---	0	---NA---	---NA---	---NA---
Hs_transcript_34455	PREDICTED: uncharacterized protein LOC101236102, partial	654	5	5.08552E-29	55.6%	5	P:drug transmembrane transport; C:membrane; F:drug transmembrane transporter activity; P:transmembrane transport; F:antiporter activity	---NA---	---NA---
Hs_transcript_34452	protein fbxc- isoform b	264	2	4.82559	50.0%	0	---NA---	---NA---	---NA---
Hs_transcript_34453	---NA---	211	0	---NA---	---NA---	0	---NA---	---NA---	---NA---
Hs_transcript_32983	toxin-antitoxin toxin component	293	1	3.55098	59.0%	0	---NA---	---NA---	---NA---
Hs_transcript_34451	PREDICTED: uncharacterized protein LOC101236102, partial	1990	5	4.49493E-56	53.8%	5	P:drug transmembrane transport; C:membrane; F:drug transmembrane transporter activity; P:transmembrane transport; F:antiporter activity	---NA---	---NA---
Hs_transcript_34458	PREDICTED: uncharacterized protein LOC101236102, partial	3053	5	0.0	58.2%	5	P:drug transmembrane transport; C:membrane; F:drug transmembrane transporter activity; P:transmembrane transport; F:antiporter activity	---NA---	---NA---
Hs_transcript_34459	---NA---	207	0	---NA---	---NA---	0	---NA---	---NA---	---NA---
Hs_transcript_19905	hypothetical protein	265	5	0.902743	54.6%	0	---NA---	---NA---	---NA---
Hs_transcript_19904	hypothetical protein	529	5	1.65669	51.0%	0	---NA---	---NA---	---NA---
Hs_transcript_19907	---NA---	216	0	---NA---	---NA---	0	---NA---	---NA---	---NA---
Hs_transcript_19906	pdz domain containing 7-like	3327	5	1.6276E-16	63.4%	0	---NA---	PDZ PDZ domain (Also known as DHR or GLGF)	OG5_242249
Hs_transcript_19901	unkown protein	2258	5	2.94366E-22	43.6%	4	F:GTP binding; P:small GTPase mediated signal transduction; F:nucleotide binding; C:intracellular	Mab-21 Mab-21 protein	OG5_203778
Hs_transcript_19900	---NA---	509	0	---NA---	---NA---	0	---NA---	---NA---	---NA---
Hs_transcript_5299	atrial natriuretic peptide receptor 1-like	4527	5	0.0	63.8%	1	F:catalytic activity	Guanylate_cyc Adenylate and Guanylate cyclase catalytic domain	OG5_128523
Hs_transcript_5298	---NA---	1377	0	---NA---	---NA---	0	---NA---	---NA---	---NA---
Hs_transcript_5297	PREDICTED: uncharacterized protein LOC100202164 isoform 1	1028	5	8.48174E-95	68.8%	0	---NA---	---NA---	---NA---
Hs_transcript_5296	cop9 signalosome complex subunit 3-like	782	5	2.33189E-57	75.8%	7	C:cytoplasm; C:COP9 signalosome; P:in utero embryonic development; F:protein binding; P:signal transduction; P:response to light stimulus; P:cullin deneddylation	PCI PCI domain	OG5_129714
Hs_transcript_5295	cop9 signalosome complex subunit 3-like	997	5	1.52954E-102	76.8%	1	C:nucleus	PCI PCI domain	OG5_129714
Hs_transcript_5294	alpha beta hydrolase	387	1	4.14408	51.0%	1	F:carboxylesterase activity	---NA---	---NA---
Hs_transcript_5293	PREDICTED: uncharacterized protein LOC101238974	1892	2	1.50394E-7	57.5%	0	---NA---	---NA---	---NA---
Hs_transcript_5292	charged multivesicular body protein 5-like	1328	5	1.19449E-102	86.8%	1	P:protein transport	Snf7 Snf7	OG5_128328
Hs_transcript_5291	---NA---	443	0	---NA---	---NA---	0	---NA---	---NA---	---NA---
Hs_transcript_5290	structural maintenance of chromosomes protein 3	3724	5	0.0	72.0%	8	C:nucleoplasm; F:protein binding; C:chromosomal part; P:double-strand break repair via homologous recombination; C:protein complex; P:cell cycle process; C:condensed chromosome; P:regulation of cellular process	TIGR02168 SMC_prok_B: chromosome segregation protein SMC	OG5_127789
Hs_transcript_54181	---NA---	658	0	---NA---	---NA---	0	---NA---	---NA---	---NA---
Hs_transcript_56530	---NA---	256	0	---NA---	---NA---	0	---NA---	---NA---	---NA---
Hs_transcript_63419	---NA---	716	0	---NA---	---NA---	0	---NA---	---NA---	---NA---
Hs_transcript_65923	piggybac transposable element-derived protein 4-like isoform x1	336	5	0.420132	47.0%	0	---NA---	---NA---	---NA---
Hs_transcript_38179	neuropeptide ff receptor 2	249	5	0.461297	51.6%	11	C:integral to membrane; P:regulation of adenylate cyclase activity; F:opioid receptor binding; F:G-protein coupled receptor activity; P:neuropeptide signaling pathway; F:neuropeptide receptor activity; P:signal transduction; P:regulation of cAMP-dependent protein kinase activity; F:signal transducer activity; P:G-protein coupled receptor signaling pathway; P:regulation of MAPK cascade	---NA---	---NA---
Hs_transcript_38178	phospholipid-translocating p-type flippase family protein	367	1	5.12868	59.0%	11	F:phospholipid-translocating ATPase activity; C:integral to membrane; C:membrane; P:cation transport; F:hydrolase activity; F:nucleotide binding; F:ATP binding; P:phospholipid transport; F:cation-transporting ATPase activity; F:metal ion binding; F:magnesium ion binding	---NA---	---NA---
Hs_transcript_56802	PREDICTED: uncharacterized protein LOC100888218	394	5	1.60488E-33	74.8%	1	F:binding	Peptidase_A17 Pao retrotransposon peptidase	NO_GROUP
Hs_transcript_38175	hox homeobox protein	674	5	1.2086E-135	85.2%	4	F:sequence-specific DNA binding transcription factor activity; F:sequence-specific DNA binding; C:nucleus; P:regulation of transcription, DNA-dependent	---NA---	OG5_136810
Hs_transcript_38174	---NA---	536	0	---NA---	---NA---	0	---NA---	---NA---	---NA---
Hs_transcript_38177	protoheme ix mitochondrial-like	376	5	3.15377E-58	78.6%	3	P:heme O biosynthetic process; F:protoheme IX farnesyltransferase activity; C:integral to membrane	TIGR01473 cyoE_ctaB: protoheme IX farnesyltransferase	OG5_127401
Hs_transcript_38176	protoheme ix mitochondrial-like	493	5	6.2537E-71	75.4%	1	F:prenyltransferase activity	TIGR01473 cyoE_ctaB: protoheme IX farnesyltransferase	OG5_127401
Hs_transcript_38171	protein cmss1-like isoform x1	528	5	2.4551E-40	72.2%	0	---NA---	CMS1 U3-containing 90S pre-ribosomal complex subunit	OG5_131524
Hs_transcript_38170	---NA---	444	0	---NA---	---NA---	0	---NA---	---NA---	---NA---
Hs_transcript_38173	protein cmss1- partial	980	5	1.31868E-64	63.0%	0	---NA---	CMS1 U3-containing 90S pre-ribosomal complex subunit	OG5_131524
Hs_transcript_38172	protein tyrosine	2220	5	0.0	68.8%	2	P:dephosphorylation; F:phosphatase activity	---NA---	OG5_130331
Hs_transcript_46206	---NA---	405	0	---NA---	---NA---	0	---NA---	---NA---	---NA---
Hs_transcript_46207	cas1 domain-containing protein 1	1073	5	3.68223E-15	71.0%	0	---NA---	Cas1_AcylT 10 TM Acyl Transferase domain found in Cas1p	OG5_130242
Hs_transcript_46204	---NA---	216	0	---NA---	---NA---	0	---NA---	Cas1_AcylT 10 TM Acyl Transferase domain found in Cas1p	OG5_130242
Hs_transcript_46205	cas1 domain-containing protein 1-like	346	5	1.10922E-12	57.0%	0	---NA---	Cas1_AcylT 10 TM Acyl Transferase domain found in Cas1p	---NA---
Hs_transcript_46202	serine threonine-protein phosphatase 4 regulatory subunit 1-like	3464	5	0.0	57.2%	0	---NA---	---NA---	OG5_129883
Hs_transcript_46203	---NA---	278	0	---NA---	---NA---	0	---NA---	---NA---	---NA---
Hs_transcript_46200	---NA---	242	0	---NA---	---NA---	0	---NA---	---NA---	---NA---
Hs_transcript_46201	hypothetical protein	960	3	0.00605023	43.0%	3	F:nucleic acid binding; F:NAD+ ADP-ribosyltransferase activity; F:nucleotide binding	---NA---	---NA---
Hs_transcript_46208	hypothetical protein ENU1_049720	315	3	6.54754	60.0%	0	---NA---	---NA---	---NA---
Hs_transcript_46209	---NA---	928	0	---NA---	---NA---	0	---NA---	---NA---	---NA---
Hs_transcript_28501	microphthalmia-associated transcription factor-like	379	1	0.0334379	70.0%	0	---NA---	---NA---	---NA---
Hs_transcript_28500	microphthalmia-associated transcription factor-like	2717	5	8.13085E-74	61.0%	2	F:sequence-specific DNA binding RNA polymerase II transcription factor activity; P:transcription, DNA-dependent	HLH Helix-loop-helix DNA-binding domain	OG5_140095
Hs_transcript_28503	PREDICTED: uncharacterized protein LOC100888275	2252	5	5.61873E-44	46.6%	5	F:RNA binding; F:nucleic acid binding; P:RNA-dependent DNA replication; F:zinc ion binding; F:RNA-directed DNA polymerase activity	Pfam-B_14547	OG5_127018
Hs_transcript_28502	microphthalmia-associated transcription factor-like	700	5	8.52142E-8	74.2%	28	P:regulation of cell proliferation; P:regulation of osteoclast differentiation; P:bone remodeling; C:protein complex; F:protein dimerization activity; F:DNA binding; C:nucleus; P:cell differentiation; F:molecular_function; P:Wnt receptor signaling pathway; P:protein complex assembly; P:regulation of transcription, DNA-dependent; F:RNA polymerase II distal enhancer sequence-specific DNA binding tr…	---NA---	---NA---
Hs_transcript_28505	---NA---	218	0	---NA---	---NA---	0	---NA---	---NA---	---NA---
Hs_transcript_28504	ankyrin repeat domain protein	577	5	7.33921E-15	54.2%	0	---NA---	Ank_2 Ankyrin repeats (3 copies)	OG5_132983
Hs_transcript_28507	cd59 glycoprotein	548	3	0.697239	44.33%	0	---NA---	---NA---	---NA---
Hs_transcript_28506	dnaj homolog subfamily c member 5b-like	980	5	8.74001E-76	73.0%	0	---NA---	TIGR02349 DnaJ_bact: chaperone protein DnaJ	OG5_133414
Hs_transcript_28509	protein spitz-like	1606	5	4.14169E-6	48.2%	0	---NA---	cEGF Complement Clr-like EGF-like	---NA---
Hs_transcript_28508	lens fiber membrane intrinsic	738	5	3.2862E-7	44.2%	3	F:structural constituent of eye lens; C:integral to membrane; C:membrane	Claudin_2 PMP-22/EMP/MP20/Claudin tight junction	OG5_181996
Hs_transcript_47619	---NA---	363	0	---NA---	---NA---	0	---NA---	---NA---	---NA---
Hs_transcript_64525	aquaporin 4-like	627	4	0.236144	56.75%	4	C:integral to membrane; C:membrane; P:transport; F:transporter activity	---NA---	---NA---
Hs_transcript_24723	coiled-coil domain-containing protein 33-like	1170	5	3.17149E-25	52.2%	1	F:metal ion binding	TIGR02168 SMC_prok_B: chromosome segregation protein SMC	OG5_137609
Hs_transcript_66404	---NA---	692	0	---NA---	---NA---	0	---NA---	---NA---	---NA---
Hs_transcript_30368	integrator complex subunit 11 isoform x2	1552	5	0.0	79.6%	1	F:hydrolase activity	TIGR03675 arCOG00543: arCOG00543 universal archaeal KH-domain/beta-lactamase-domain protein	OG5_130170
Hs_transcript_30369	---NA---	1601	0	---NA---	---NA---	0	---NA---	---NA---	---NA---
Hs_transcript_40558	hydra na channel 3	752	5	5.71576E-36	70.4%	2	C:membrane; P:sodium ion transport	ASC Amiloride-sensitive sodium channel	OG5_226500
Hs_transcript_30360	probable atp-dependent rna helicase ddx49	1325	5	0.0	81.6%	3	F:nucleic acid binding; F:ATP binding; F:ATP-dependent helicase activity	DEAD DEAD/DEAH box helicase	OG5_128272
Hs_transcript_30361	protein prune homolog 2 isoform 2	3902	5	3.54346E-43	57.0%	2	C:cytoplasm; F:pyrophosphatase activity	---NA---	---NA---
Hs_transcript_30362	protein prune homolog 2 isoform 2	4217	5	4.26527E-43	57.0%	2	C:cytoplasm; F:pyrophosphatase activity	---NA---	---NA---
Hs_transcript_30363	adp-ribosylation factor-like 2	676	5	2.37464E-98	91.8%	18	F:GTPase inhibitor activity; F:protein binding; P:centrosome organization; C:mitochondrial intermembrane space; F:GTP binding; P:maintenance of protein location in nucleus; P:small GTPase mediated signal transduction; C:lateral plasma membrane; C:centrosome; P:tight junction assembly; F:GDP binding; F:GTPase activity; P:positive regulation of microtubule polymerization; C:nucleus; P:negative regu…	Arf ADP-ribosylation factor family	OG5_128319
Hs_transcript_30364	nischarin isoform x3	359	5	8.56565E-22	66.4%	2	F:phosphatidylinositol binding; P:cell communication	LRR_4 Leucine Rich repeats (2 copies)	OG5_133208
Hs_transcript_30365	---NA---	245	0	---NA---	---NA---	0	---NA---	---NA---	---NA---
Hs_transcript_30366	cleavage and polyadenylation specificity	1445	5	0.0	80.8%	1	F:hydrolase activity	TIGR03675 arCOG00543: arCOG00543 universal archaeal KH-domain/beta-lactamase-domain protein	OG5_130170
Hs_transcript_30367	---NA---	383	0	---NA---	---NA---	0	---NA---	---NA---	---NA---
Hs_transcript_56807	heat repeat-containing protein 7a- partial	261	2	1.04404	53.5%	7	F:ATPase activity; F:ATP binding; F:hydrolase activity; F:nucleotide binding; F:polyamine-transporting ATPase activity; F:nucleoside-triphosphatase activity; P:ATP catabolic process	---NA---	---NA---
Hs_transcript_64968	rna-directed dna polymerase from mobile element jockey-like	1747	5	2.43457E-50	61.6%	3	F:RNA binding; P:RNA-dependent DNA replication; F:RNA-directed DNA polymerase activity	Pfam-B_2840	OG5_144499
Hs_transcript_66405	protein fam151a-like isoform 2	777	5	6.25368E-64	68.6%	3	F:molecular_function; P:biological_process; C:cellular_component	DUF2181 Uncharacterized conserved protein (DUF2181)	OG5_134158
Hs_transcript_40559	fch and double sh3 domains protein 2	769	5	1.24401E-15	58.8%	1	F:protein binding	SH3_9 Variant SH3 domain	OG5_132528
Hs_transcript_56806	at-rich interactive domain-containing protein 3a	578	5	3.06828E-27	68.8%	4	F:binding; P:regulation of transcription, DNA-dependent; C:membrane raft; C:intracellular part	ARID ARID/BRIGHT DNA binding domain	OG5_133286
Hs_transcript_31271	glucocorticoid-induced transcript 1 partial	900	5	2.17615E-43	53.4%	3	F:molecular_function; P:biological_process; C:cellular_component	---NA---	OG5_144726
Hs_transcript_61555	rnf180 protein	801	5	1.48345E-35	58.6%	2	F:metal ion binding; F:zinc ion binding	zf-C3HC4 Zinc finger	OG5_140475
Hs_transcript_38287	fimbrial protein	341	5	1.97296	47.0%	6	C:integral to membrane; C:membrane; C:cell outer membrane; P:transport; C:plasma membrane; F:transporter activity	---NA---	---NA---
Hs_transcript_38286	---NA---	242	0	---NA---	---NA---	0	---NA---	---NA---	---NA---
Hs_transcript_38285	d dopamine receptor isoform x2	2602	5	2.20653E-13	41.8%	0	---NA---	7tm_1 7 transmembrane receptor (rhodopsin family)	OG5_139435
Hs_transcript_38284	PREDICTED: uncharacterized protein LOC752520	817	5	2.83286E-9	62.0%	0	---NA---	---NA---	---NA---
Hs_transcript_35468	nucleotide-binding oligomerization domain containing 2-like	1913	5	0.0389865	50.2%	1	P:RNA metabolic process	---NA---	---NA---
Hs_transcript_35469	---NA---	807	0	---NA---	---NA---	0	---NA---	---NA---	---NA---
Hs_transcript_38281	---NA---	1086	0	---NA---	---NA---	0	---NA---	---NA---	---NA---
Hs_transcript_38280	predicted protein	398	2	1.09056E-17	85.0%	4	F:endonuclease activity; P:DNA-dependent transcription, termination; F:nucleic acid binding; P:mismatch repair	---NA---	OG5_177132
Hs_transcript_35464	u2 small nuclear ribonucleoprotein a -like	2315	5	4.75487E-43	69.0%	2	C:spliceosomal complex; C:catalytic step 2 spliceosome	LRR_9 Leucine-rich repeat	OG5_128407
Hs_transcript_35465	u2 small nuclear ribonucleoprotein a	1048	5	2.8087E-95	76.8%	1	C:catalytic step 2 spliceosome	LRR_9 Leucine-rich repeat	OG5_128407
Hs_transcript_35466	---NA---	1835	0	---NA---	---NA---	0	---NA---	TMEM154 TMEM154 protein family	---NA---
Hs_transcript_35467	geranylgeranyl pyrophosphate synthase	262	1	5.00416	55.0%	0	---NA---	---NA---	---NA---
Hs_transcript_35460	---NA---	212	0	---NA---	---NA---	0	---NA---	---NA---	---NA---
Hs_transcript_35461	---NA---	231	0	---NA---	---NA---	0	---NA---	---NA---	---NA---
Hs_transcript_35462	exosome complex component mtr3-like	1058	5	9.0174E-71	65.6%	0	---NA---	TIGR02065 ECX1: exosome complex exonuclease 1	OG5_128529
Hs_transcript_35463	lrpprc protein	990	5	3.86241E-15	61.0%	0	---NA---	---NA---	NO_GROUP
Hs_transcript_31270	two-component histidine kinase	552	5	0.703233	52.4%	14	F:nucleic acid binding; F:nucleotide binding; F:transferase activity; P:signal transduction by phosphorylation; C:integral to membrane; P:phosphorylation; C:membrane; F:ATP binding; F:kinase activity; P:signal transduction; P:phosphorelay signal transduction system; F:signal transducer activity; F:phosphorelay sensor kinase activity; F:transferase activity, transferring phosphorus-containing grou…	---NA---	---NA---
Hs_transcript_61554	PREDICTED: uncharacterized protein LOC101239699	1013	1	0.254125	65.0%	0	---NA---	---NA---	---NA---
Hs_transcript_60868	PREDICTED: uncharacterized protein LOC102204085	1542	5	3.6501E-27	54.6%	2	F:nucleic acid binding; P:DNA integration	THAP THAP domain	OG5_139918
Hs_transcript_60869	PREDICTED: lactadherin-like	889	5	7.52022E-88	70.2%	1	P:cell adhesion	F5_F8_type_C F5/8 type C domain	OG5_126666
Hs_transcript_60866	---NA---	367	0	---NA---	---NA---	0	---NA---	---NA---	---NA---
Hs_transcript_60867	---NA---	646	0	---NA---	---NA---	0	---NA---	F-box F-box domain	---NA---
Hs_transcript_60864	PREDICTED: uncharacterized protein LOC754317	424	5	8.79186E-12	65.6%	0	---NA---	---NA---	---NA---
Hs_transcript_23194	---NA---	308	0	---NA---	---NA---	0	---NA---	---NA---	---NA---
Hs_transcript_60862	pleiotropic drug resistance	578	3	0.00648428	46.67%	1	P:signal transduction	---NA---	---NA---
Hs_transcript_60863	---NA---	538	0	---NA---	---NA---	0	---NA---	---NA---	---NA---
Hs_transcript_60860	predicted protein	1627	1	2.25434E-11	66.0%	2	F:nucleic acid binding; F:zinc ion binding	---NA---	---NA---
Hs_transcript_53414	---NA---	362	0	---NA---	---NA---	0	---NA---	---NA---	---NA---
Hs_transcript_1990	---NA---	333	0	---NA---	---NA---	0	---NA---	---NA---	---NA---
Hs_transcript_1991	txbc3_bunci ame: full=potassium channel toxin x3	889	2	5.82674E-11	62.5%	0	---NA---	---NA---	NO_GROUP
Hs_transcript_1992	---NA---	1351	0	---NA---	---NA---	0	---NA---	---NA---	---NA---
Hs_transcript_1993	---NA---	602	0	---NA---	---NA---	0	---NA---	---NA---	---NA---
Hs_transcript_1994	---NA---	1039	0	---NA---	---NA---	0	---NA---	---NA---	---NA---
Hs_transcript_1995	---NA---	211	0	---NA---	---NA---	0	---NA---	---NA---	---NA---
Hs_transcript_1996	tryptophan-rich protein	1869	5	4.97193E-21	58.0%	0	---NA---	CHD5 CHD5-like protein	OG5_131578
Hs_transcript_1997	tryptophan-rich protein	913	5	7.24731E-21	56.8%	0	---NA---	CHD5 CHD5-like protein	OG5_131578
Hs_transcript_1998	tryptophan-rich protein	862	5	6.04099E-21	56.8%	0	---NA---	CHD5 CHD5-like protein	OG5_131578
Hs_transcript_1999	---NA---	1721	0	---NA---	---NA---	0	---NA---	---NA---	---NA---
Hs_transcript_32858	PREDICTED: uncharacterized protein LOC100893635	1632	1	0.166212	61.0%	0	---NA---	---NA---	---NA---
Hs_transcript_32859	---NA---	216	0	---NA---	---NA---	0	---NA---	---NA---	---NA---
Hs_transcript_61557	---NA---	363	0	---NA---	---NA---	0	---NA---	---NA---	---NA---
Hs_transcript_66408	---NA---	859	0	---NA---	---NA---	0	---NA---	---NA---	---NA---
Hs_transcript_64524	aquaporin 1	482	5	0.0377459	59.0%	4	C:integral to membrane; C:membrane; P:transport; F:transporter activity	---NA---	---NA---
Hs_transcript_61697	activated cdc42 kinase 1-like	1230	5	4.0041E-70	57.6%	1	F:transferase activity	Pkinase_Tyr Protein tyrosine kinase	OG5_131365
Hs_transcript_29670	zinc phosphodiesterase elac protein 2-like	412	5	3.80323E-18	57.2%	2	F:hydrolase activity; C:cellular_component	---NA---	OG5_126816
Hs_transcript_29671	zinc phosphodiesterase elac protein 2- partial	656	5	2.58165E-26	47.8%	0	---NA---	TIGR02651 RNase_Z: ribonuclease Z	OG5_126816
Hs_transcript_29672	---NA---	284	0	---NA---	---NA---	0	---NA---	---NA---	---NA---
Hs_transcript_29673	upf0536 protein c12orf66 homolog	1072	5	8.12864E-76	60.0%	0	---NA---	DUF2003 Eukaryotic protein of unknown function (DUF2003)	OG5_135446
Hs_transcript_29674	---NA---	744	0	---NA---	---NA---	0	---NA---	---NA---	---NA---
Hs_transcript_29675	aminopeptidase n	853	5	1.55313E-72	60.6%	0	---NA---	ERAP1_C ERAP1-like C-terminal domain	OG5_127217
Hs_transcript_29676	---NA---	453	0	---NA---	---NA---	0	---NA---	---NA---	---NA---
Hs_transcript_29677	glutamyl aminopeptidase-like	758	5	2.7078E-68	69.2%	1	F:hydrolase activity	Peptidase_M1 Peptidase family M1	OG5_130542
Hs_transcript_29678	membrane alanine aminopeptidase-like	941	5	4.07746E-89	67.8%	1	F:hydrolase activity	Peptidase_M1 Peptidase family M1	OG5_127217
Hs_transcript_29679	aminopeptidase n-like	1657	5	1.9208E-155	58.4%	3	P:proteolysis; F:metallopeptidase activity; F:zinc ion binding	ERAP1_C ERAP1-like C-terminal domain	OG5_127217
Hs_transcript_3314	synaptotagmin 1-like	271	5	1.60871E-27	73.8%	4	C:synaptic vesicle; C:membrane; P:transport; F:transporter activity	C2 C2 domain	OG5_130913
Hs_transcript_58218	---NA---	406	0	---NA---	---NA---	0	---NA---	---NA---	---NA---
Hs_transcript_3315	PREDICTED: uncharacterized protein LOC100212386	5654	5	0.0	68.4%	1	F:transferase activity, transferring hexosyl groups	---NA---	OG5_133014
Hs_transcript_58216	PREDICTED: uncharacterized protein LOC100891466	2182	5	6.40467E-104	57.2%	0	---NA---	---NA---	OG5_145200
Hs_transcript_58217	PREDICTED: uncharacterized protein LOC100891466	2972	5	1.84689E-103	57.2%	0	---NA---	---NA---	OG5_145200
Hs_transcript_58214	disintegrin and metalloproteinase domain-containing protein 10-like	2363	5	1.1582E-59	63.0%	1	F:hydrolase activity	Pfam-B_14412	OG5_131201
Hs_transcript_58215	endonuclease-reverse transcriptase -e01- partial	564	5	1.46239	50.0%	13	F:metal ion binding; F:zinc ion binding; F:transferase activity; P:intracellular signal transduction; F:protein serine/threonine kinase activity; P:phosphorylation; F:protein kinase activity; F:protein kinase C activity; P:protein phosphorylation; F:nucleotide binding; F:ATP binding; F:kinase activity; F:transferase activity, transferring phosphorus-containing groups	---NA---	---NA---
Hs_transcript_58212	---NA---	795	0	---NA---	---NA---	0	---NA---	---NA---	---NA---
Hs_transcript_3316	tigger transposable element-derived protein 4-like	1044	5	1.34791E-10	56.8%	0	---NA---	---NA---	---NA---
Hs_transcript_58210	spermatogenesis-associated protein 6-like	765	5	1.972E-62	65.6%	2	C:integral to membrane; P:cell communication	SPATA6 Spermatogenesis-assoc protein 6	OG5_140354
Hs_transcript_58211	---NA---	436	0	---NA---	---NA---	0	---NA---	---NA---	---NA---
Hs_transcript_3317	protein o-glucosyltransferase 1-like isoform x2	350	5	9.30709E-48	82.0%	0	---NA---	Glyco_transf_90 Glycosyl transferase family 90	OG5_132001
Hs_transcript_32899	dynein heavy chain axonemal- partial	2361	5	0.0	78.0%	6	F:microtubule motor activity; C:axonemal dynein complex; P:ATP catabolic process; P:microtubule-based movement; P:ciliary or bacterial-type flagellar motility; F:ATPase activity	---NA---	OG5_126558
Hs_transcript_23389	glycosyl transferase family 2	826	1	1.18523	54.0%	1	F:transferase activity	---NA---	---NA---
Hs_transcript_3310	---NA---	1150	0	---NA---	---NA---	0	---NA---	---NA---	---NA---
Hs_transcript_56532	glycylpeptide n-tetradecanoyltransferase 2	217	5	2.93707E-29	92.6%	0	---NA---	NMT Myristoyl-CoA:protein N-myristoyltransferase	OG5_127597
Hs_transcript_65302	gag-pol polyprotein	1263	5	5.63118E-121	63.6%	1	F:hydrolase activity	RVT_2 Reverse transcriptase (RNA-dependent DNA polymerase)	OG5_126590
Hs_transcript_3311	mevalonate kinase	2687	5	9.38802E-47	56.2%	10	F:transferase activity; P:phosphorylation; P:isoprenoid biosynthetic process; F:nucleotide binding; C:cytoplasm; F:ATP binding; F:kinase activity; F:phosphotransferase activity, alcohol group as acceptor; P:metabolic process; F:mevalonate kinase activity	TIGR00549 mevalon_kin: mevalonate kinase	OG5_128331
Hs_transcript_33101	---NA---	282	0	---NA---	---NA---	0	---NA---	---NA---	---NA---
Hs_transcript_33100	snf7 family member protein	1314	1	7.91007	56.0%	1	P:protein transport	---NA---	---NA---
Hs_transcript_33103	---NA---	262	0	---NA---	---NA---	0	---NA---	---NA---	---NA---
Hs_transcript_33102	---NA---	669	0	---NA---	---NA---	0	---NA---	---NA---	---NA---
Hs_transcript_33105	---NA---	1551	0	---NA---	---NA---	0	---NA---	---NA---	---NA---
Hs_transcript_3312	mevalonate kinase	2690	5	1.81549E-46	55.6%	10	F:transferase activity; P:phosphorylation; P:isoprenoid biosynthetic process; F:nucleotide binding; C:cytoplasm; F:ATP binding; F:kinase activity; F:phosphotransferase activity, alcohol group as acceptor; P:metabolic process; F:mevalonate kinase activity	TIGR00549 mevalon_kin: mevalonate kinase	OG5_128331
Hs_transcript_6179	thyroid receptor-interacting protein 11	217	5	0.00149613	50.8%	9	F:calcium ion binding; P:cell adhesion; F:kinase activity; F:ATP binding; F:protein kinase activity; P:phosphorylation; P:protein phosphorylation; F:protein tyrosine kinase activity; F:transferase activity, transferring phosphorus-containing groups	cEGF Complement Clr-like EGF-like	---NA---
Hs_transcript_6178	nidogen-1-like isoform x1	609	5	5.62454E-13	45.8%	0	---NA---	cEGF Complement Clr-like EGF-like	OG5_136830
Hs_transcript_6177	probable g-protein coupled receptor 144-like	596	5	2.66322E-5	47.4%	13	F:transmembrane signaling receptor activity; P:neuropeptide signaling pathway; C:integral to membrane; F:G-protein coupled receptor activity; C:membrane; P:cell surface receptor signaling pathway; P:G-protein coupled receptor signaling pathway; C:plasma membrane; C:cytoplasm; F:calcium ion binding; P:cell adhesion; F:chromatin binding; C:extracellular region	Laminin_G_3 Concanavalin A-like lectin/glucanases superfamily	OG5_132875
Hs_transcript_6176	von willebrand factor type egf and pentraxin domain-containing protein 1	1340	5	2.07555E-12	43.2%	6	C:cytoplasm; F:calcium ion binding; P:cell adhesion; C:membrane; F:chromatin binding; C:extracellular region	Laminin_G_3 Concanavalin A-like lectin/glucanases superfamily	OG5_132875
Hs_transcript_6175	CG42255	366	1	7.20494	46.0%	0	---NA---	---NA---	---NA---
Hs_transcript_6174	PREDICTED: uncharacterized protein LOC100198196	1087	5	1.18732E-18	59.6%	0	---NA---	---NA---	---NA---
Hs_transcript_6173	hypothetical protein CGI_10006611	1135	4	0.067937	51.0%	0	---NA---	---NA---	---NA---
Hs_transcript_6172	---NA---	268	0	---NA---	---NA---	0	---NA---	---NA---	---NA---
Hs_transcript_6171	intraflagellar transport protein 43 homolog	684	5	4.85382E-46	70.6%	0	---NA---	IFT43 Intraflagellar transport protein 43	OG5_134546
Hs_transcript_6170	PREDICTED: uncharacterized protein LOC101239471	2192	5	4.10663E-49	49.6%	4	F:metal ion binding; P:oxidation-reduction process; F:oxidoreductase activity; P:metabolic process	Tyrosinase Common central domain of tyrosinase	OG5_137426
Hs_transcript_38823	---NA---	208	0	---NA---	---NA---	0	---NA---	---NA---	---NA---
Hs_transcript_38822	---NA---	368	0	---NA---	---NA---	0	---NA---	---NA---	---NA---
Hs_transcript_38821	urea active	377	1	6.88734	60.0%	8	P:oxidation-reduction process; F:nitronate monooxygenase activity; C:integral to membrane; C:membrane; F:catalytic activity; P:transmembrane transport; P:transport; F:transporter activity	---NA---	---NA---
Hs_transcript_38820	tetraspanin-31-b-like isoform x2	1700	5	1.35908E-32	65.2%	2	C:integral to membrane; C:membrane	Tetraspannin Tetraspanin family	OG5_132385
Hs_transcript_38827	solute carrier family 5 (sodium glucose cotransporter) member 1	2127	5	8.65284E-169	69.4%	2	P:transport; C:membrane	TIGR00813 sss: transporter	OG5_127197
Hs_transcript_38826	ankyrin repeat and mynd domain-containing protein 2 isoform x2	471	5	9.11235E-44	70.4%	6	F:metal ion binding; C:cilium; F:molecular_function; P:biological_process; C:cell projection; C:cellular_component	Ank_2 Ankyrin repeats (3 copies)	OG5_132658
Hs_transcript_38825	PREDICTED: uncharacterized protein LOC100214568	677	2	1.93799E-8	47.0%	0	---NA---	---NA---	---NA---
Hs_transcript_38824	pao retrotransposon peptidase family	1514	5	9.34586E-12	59.6%	2	F:nucleic acid binding; F:zinc ion binding	---NA---	---NA---
Hs_transcript_44389	---NA---	747	0	---NA---	---NA---	0	---NA---	MNNL N terminus of Notch ligand	---NA---
Hs_transcript_38829	solute carrier family 5 (sodium glucose cotransporter) member 1	2570	5	8.05899E-167	69.4%	2	P:transport; C:membrane	TIGR00813 sss: transporter	OG5_127197
Hs_transcript_38828	solute carrier family 5 (sodium glucose cotransporter) member 1	2127	5	8.65284E-169	69.4%	2	P:transport; C:membrane	TIGR00813 sss: transporter	OG5_127197
Hs_transcript_64990	ankyrin repeat domain protein	479	5	1.0557E-9	64.2%	0	---NA---	Ank_5 Ankyrin repeats (many copies)	OG5_135074
Hs_transcript_44388	delta-like protein c precursor	2223	5	1.57925E-21	41.4%	3	P:system development; P:single-organism developmental process; P:cell differentiation	DSL Delta serrate ligand	OG5_131147
Hs_transcript_22107	---NA---	273	0	---NA---	---NA---	0	---NA---	---NA---	---NA---
Hs_transcript_22106	PREDICTED: uncharacterized protein LOC100201536	264	1	1.08094	60.0%	0	---NA---	---NA---	---NA---
Hs_transcript_22105	protein	1649	5	3.22683E-37	44.0%	0	---NA---	Filamin Filamin/ABP280 repeat	OG5_135893
Hs_transcript_22104	gtp-binding protein 2	1115	5	5.2328E-141	83.0%	0	---NA---	GTP_EFTU Elongation factor Tu GTP binding domain	OG5_127896
Hs_transcript_22103	---NA---	429	0	---NA---	---NA---	0	---NA---	---NA---	---NA---
Hs_transcript_22102	---NA---	209	0	---NA---	---NA---	0	---NA---	---NA---	---NA---
Hs_transcript_22101	major facilitator transporter	322	1	0.931646	51.0%	0	---NA---	---NA---	---NA---
Hs_transcript_22100	protein kinase mos1	1666	5	1.44057E-105	63.0%	3	P:phosphorylation; F:protein kinase activity; F:nucleotide binding	Pkinase Protein kinase domain	OG5_189440
Hs_transcript_61744	retinoblastoma-like protein 2-like	263	5	2.0938E-17	66.2%	8	P:organic substance metabolic process; P:regulation of primary metabolic process; P:regulation of cellular metabolic process; C:transcription factor complex; C:intracellular non-membrane-bounded organelle; C:intracellular organelle part; F:protein binding; C:nucleus	DUF3452 Domain of unknown function (DUF3452)	OG5_130992
Hs_transcript_61553	ring finger protein 180	1497	5	1.0608E-33	57.4%	2	F:metal ion binding; F:zinc ion binding	---NA---	OG5_140475
Hs_transcript_22109	membrane protein	555	4	1.13968	51.75%	2	C:integral to membrane; C:membrane	---NA---	---NA---
Hs_transcript_22108	glycine--trna ligase	922	5	0.0258875	44.6%	10	F:ligase activity; P:arginyl-tRNA aminoacylation; F:nucleotide binding; C:cytoplasm; P:translation; F:ATP binding; F:glycine-tRNA ligase activity; F:arginine-tRNA ligase activity; F:aminoacyl-tRNA ligase activity; P:glycyl-tRNA aminoacylation	WSC WSC domain	---NA---
Hs_transcript_32270	---NA---	1112	0	---NA---	---NA---	0	---NA---	---NA---	---NA---
Hs_transcript_32271	soluble nsf attachment	411	5	1.35938E-63	86.0%	2	C:intracellular; P:intracellular protein transport	SNAP Soluble NSF attachment protein	OG5_127387
Hs_transcript_32272	---NA---	450	0	---NA---	---NA---	0	---NA---	---NA---	---NA---
Hs_transcript_32273	---NA---	571	0	---NA---	---NA---	0	---NA---	---NA---	---NA---
Hs_transcript_32274	protein	5203	5	3.30869E-14	53.6%	3	F:nucleic acid binding; P:DNA integration; C:nucleus	---NA---	---NA---
Hs_transcript_32275	transcription-repair coupling factor	1284	5	0.115496	60.0%	8	F:helicase activity; F:nucleic acid binding; F:ATP binding; P:DNA repair; F:damaged DNA binding; F:hydrolase activity; F:nucleotide binding; F:ATP-dependent helicase activity	---NA---	---NA---
Hs_transcript_32276	protein cbg23762	640	5	5.02644E-14	56.0%	0	---NA---	---NA---	---NA---
Hs_transcript_32277	rho termination factor	536	5	0.00584939	72.4%	1	P:DNA-dependent transcription, termination	---NA---	---NA---
Hs_transcript_32278	---NA---	221	0	---NA---	---NA---	0	---NA---	---NA---	---NA---
Hs_transcript_32279	synaptic vesicle 2-related protein	1643	5	1.20402E-52	50.8%	6	F:transmembrane transporter activity; F:ion transmembrane transporter activity; C:synaptic vesicle; C:cell junction; C:integral to membrane; C:synaptic vesicle membrane	TIGR00898 2A0119: cation transport protein	OG5_127756
Hs_transcript_61747	---NA---	269	0	---NA---	---NA---	0	---NA---	---NA---	---NA---
Hs_transcript_44387	---NA---	314	0	---NA---	---NA---	0	---NA---	---NA---	---NA---
Hs_transcript_63069	---NA---	289	0	---NA---	---NA---	0	---NA---	---NA---	---NA---
Hs_transcript_63068	hypothetical protein BC1G_07179	1629	5	8.86617E-12	43.0%	0	---NA---	rve Integrase core domain	OG5_126814
Hs_transcript_54919	---NA---	484	0	---NA---	---NA---	0	---NA---	DUF4116 Domain of unknown function (DUF4116)	---NA---
Hs_transcript_54918	transformation transcription domain-associated protein isoform x1	3992	5	0.0	71.6%	2	F:phosphotransferase activity, alcohol group as acceptor; F:transferase activity, transferring phosphorus-containing groups	Pfam-B_3253	OG5_128900
Hs_transcript_44386	PREDICTED: uncharacterized protein LOC100203232	2470	1	8.35683E-6	69.0%	0	---NA---	---NA---	---NA---
Hs_transcript_54911	---NA---	286	0	---NA---	---NA---	0	---NA---	---NA---	---NA---
Hs_transcript_44381	cre-sdz-1 protein	200	5	0.18251	54.4%	6	C:integral to membrane; P:multicellular organismal development; C:membrane; P:cell communication; P:Notch signaling pathway; F:calcium ion binding	DSL Delta serrate ligand	---NA---
Hs_transcript_54913	hypothetical protein	258	1	3.20827	46.0%	0	---NA---	---NA---	---NA---
Hs_transcript_54912	olfactory receptor 6c2	531	1	8.99053	51.0%	0	---NA---	---NA---	---NA---
Hs_transcript_54915	polypeptide n-acetylgalactosaminyltransferase 1-like	1065	5	3.56674E-62	67.2%	2	F:transferase activity; C:membrane	---NA---	---NA---
Hs_transcript_54914	PREDICTED: uncharacterized protein LOC100205890	1287	5	7.14688E-49	53.6%	1	C:histone acetyltransferase complex	---NA---	OG5_133919
Hs_transcript_54917	transformation transcription domain-associated protein	542	5	1.51016E-95	76.6%	10	P:histone H4 acetylation; F:transferase activity, transferring phosphorus-containing groups; P:histone H2A acetylation; P:regulation of transcription, DNA-dependent; P:histone deubiquitination; C:NuA4 histone acetyltransferase complex; C:transcription factor TFTC complex; C:STAGA complex; F:transcription coactivator activity; P:mitotic cell cycle checkpoint	---NA---	OG5_128900
Hs_transcript_44380	ino80 complex subunit d	2470	5	2.73662E-35	81.6%	4	C:nucleus; P:DNA recombination; P:regulation of transcription, DNA-dependent; P:DNA repair	zf-C3Hc3H Potential DNA-binding domain	OG5_137343
Hs_transcript_44383	tkp5 protein	745	5	6.90932E-11	46.6%	4	F:nucleic acid binding; P:DNA integration; F:cyclin-dependent protein serine/threonine kinase regulator activity; P:cell cycle	---NA---	OG5_126590
Hs_transcript_30347	---NA---	211	0	---NA---	---NA---	0	---NA---	---NA---	---NA---
Hs_transcript_44382	---NA---	432	0	---NA---	---NA---	0	---NA---	---NA---	---NA---
Hs_transcript_37732	hypothetical protein CAPTEDRAFT_225037, partial	1868	5	2.3938E-71	60.0%	0	---NA---	---NA---	OG5_132778
Hs_transcript_37733	myosin v myo2	1610	4	3.9967E-8	53.0%	8	P:regulation of small GTPase mediated signal transduction; F:ATP binding; P:small GTPase mediated signal transduction; F:nucleotide binding; C:myosin complex; F:motor activity; C:intracellular; F:guanyl-nucleotide exchange factor activity	TIGR02168 SMC_prok_B: chromosome segregation protein SMC	---NA---
Hs_transcript_37730	---NA---	588	0	---NA---	---NA---	0	---NA---	---NA---	---NA---
Hs_transcript_30266	rac gtpase-activating protein 1-like isoform 1	1070	5	6.28191E-30	57.6%	7	F:metal ion binding; P:intracellular signal transduction; P:signal transduction; C:intracellular; P:regulation of transcription, DNA-dependent; F:sequence-specific DNA binding; F:sequence-specific DNA binding transcription factor activity	Pfam-B_6232	OG5_132551
Hs_transcript_37736	---NA---	354	0	---NA---	---NA---	0	---NA---	---NA---	---NA---
Hs_transcript_37737	---NA---	358	0	---NA---	---NA---	0	---NA---	---NA---	---NA---
Hs_transcript_37734	---NA---	345	0	---NA---	---NA---	0	---NA---	---NA---	---NA---
Hs_transcript_37735	---NA---	363	0	---NA---	---NA---	0	---NA---	---NA---	---NA---
Hs_transcript_37738	cell division protein	1032	1	1.1507	47.0%	8	P:cytokinesis by binary fission; P:cell cycle; C:integral to membrane; P:cell division; C:membrane; C:cell division site; C:integral to plasma membrane; C:plasma membrane	---NA---	---NA---
Hs_transcript_37739	btb poz domain-containing protein pob1-like	384	5	2.53287E-8	55.8%	0	---NA---	BTB BTB/POZ domain	---NA---
Hs_transcript_62706	adenosine deaminase	1433	5	1.19798E-72	52.6%	7	F:metal ion binding; P:nucleotide metabolic process; F:adenosine deaminase activity; F:deaminase activity; F:hydrolase activity; F:zinc ion binding; P:purine ribonucleoside monophosphate biosynthetic process	TIGR01430 aden_deam: adenosine deaminase	OG5_127245
Hs_transcript_62021	nose resistant to fluoxetine protein 6-like	531	5	1.19284E-6	66.4%	1	F:transferase activity, transferring acyl groups other than amino-acyl groups	---NA---	---NA---
Hs_transcript_48362	vacuolar protein sorting-associated protein 41 homolog isoform x2	402	5	4.05001E-14	60.0%	3	P:vesicle-mediated transport; F:zinc ion binding; P:intracellular protein transport	zf-RING_2 Ring finger domain	OG5_128765
Hs_transcript_63175	b-box zinc finger family protein	888	3	0.0210604	56.0%	5	F:zinc ion binding; C:intracellular; F:metal ion binding; P:protein ubiquitination; F:ubiquitin-protein ligase activity	---NA---	---NA---
Hs_transcript_63174	jerky protein homolog-like	1512	5	3.12541E-8	51.2%	2	F:nucleic acid binding; F:DNA binding	---NA---	---NA---
Hs_transcript_63177	unnamed protein product	1502	5	4.92035E-12	46.6%	2	F:nucleic acid binding; P:DNA integration	---NA---	---NA---
Hs_transcript_2502	piggybac transposable element-derived protein 3-like	1803	5	1.93212E-49	50.2%	0	---NA---	DDE_Tnp_1_7 Transposase IS4	OG5_129053
Hs_transcript_2503	ccr4-not transcription complex subunit 11	231	5	2.88036E-20	81.4%	6	P:regulation of translation; P:regulation of transcription, DNA-dependent; C:CCR4-NOT complex; P:gene silencing by RNA; C:cytoplasm; C:nucleus	---NA---	OG5_130690
Hs_transcript_2500	na+ h+ antiporter	240	2	0.00303741	55.5%	1	C:integral to membrane	---NA---	---NA---
Hs_transcript_2501	putative lipoprotein	424	1	4.19121	53.0%	0	---NA---	---NA---	---NA---
Hs_transcript_2506	5-azacytidine induced 1	753	5	3.53309E-48	77.8%	0	---NA---	Pfam-B_13992	OG5_131460
Hs_transcript_2507	---NA---	575	0	---NA---	---NA---	0	---NA---	---NA---	---NA---
Hs_transcript_2504	---NA---	838	0	---NA---	---NA---	0	---NA---	---NA---	---NA---
Hs_transcript_2505	---NA---	254	0	---NA---	---NA---	0	---NA---	---NA---	---NA---
Hs_transcript_63171	hypothetical protein BRAFLDRAFT_70625	764	5	0.00329002	44.4%	0	---NA---	---NA---	---NA---
Hs_transcript_2508	upf0561 protein c2orf68 homolog	946	5	2.19627E-9	51.0%	0	---NA---	UPF0561 Uncharacterised protein family UPF0561	OG5_143326
Hs_transcript_2509	upf0561 protein c2orf68 homolog	1033	5	1.33498E-4	59.6%	0	---NA---	RA Ras association (RalGDS/AF-6) domain	---NA---
Hs_transcript_61204	---NA---	321	0	---NA---	---NA---	0	---NA---	---NA---	---NA---
Hs_transcript_57299	pq-loop repeat-containing protein 1-like isoform x2	1017	5	8.8386E-140	75.6%	0	---NA---	PQ-loop PQ loop repeat	OG5_129212
Hs_transcript_57298	---NA---	316	0	---NA---	---NA---	0	---NA---	---NA---	---NA---
Hs_transcript_58968	von willebrand factor d and egf domain-containing	1313	5	6.84255E-65	52.0%	6	F:calcium ion binding; F:polysaccharide binding; F:scavenger receptor activity; F:carbohydrate binding; C:membrane; P:immune response	---NA---	OG5_165607
Hs_transcript_58969	---NA---	568	0	---NA---	---NA---	0	---NA---	---NA---	---NA---
Hs_transcript_58964	---NA---	469	0	---NA---	---NA---	0	---NA---	---NA---	---NA---
Hs_transcript_58965	craniofacial development protein 2-like	873	5	4.18216E-10	66.6%	0	---NA---	Exo_endo_phos_2 Endonuclease-reverse transcriptase	OG5_179380
Hs_transcript_58966	---NA---	253	0	---NA---	---NA---	0	---NA---	---NA---	---NA---
Hs_transcript_58967	---NA---	298	0	---NA---	---NA---	0	---NA---	---NA---	---NA---
Hs_transcript_58960	wd repeat-containing protein 68	244	1	2.17593	55.0%	0	---NA---	---NA---	---NA---
Hs_transcript_58961	---NA---	354	0	---NA---	---NA---	0	---NA---	---NA---	---NA---
Hs_transcript_58962	---NA---	214	0	---NA---	---NA---	0	---NA---	---NA---	---NA---
Hs_transcript_58963	tol-like partial	452	2	1.11558	51.0%	0	---NA---	---NA---	---NA---
Hs_transcript_3457	dna ligase 1-like	5162	5	0.0	83.0%	10	P:DNA recombination; P:cell cycle; F:metal ion binding; F:DNA ligase (ATP) activity; P:DNA replication; P:cell division; F:DNA binding; F:ATP binding; P:DNA ligation involved in DNA repair; C:nucleus	Ank_2 Ankyrin repeats (3 copies)	OG5_126566
Hs_transcript_3456	aael017480- partial	3098	5	1.57673E-30	55.0%	0	---NA---	Ank_2 Ankyrin repeats (3 copies)	OG5_126566
Hs_transcript_3455	alpha-( )-fucosyltransferase-like	261	1	5.28272	50.0%	9	F:transferase activity; C:Golgi cisterna membrane; C:integral to membrane; C:membrane; F:transferase activity, transferring glycosyl groups; P:fucosylation; C:Golgi apparatus; F:fucosyltransferase activity; P:protein glycosylation	---NA---	---NA---
Hs_transcript_3454	---NA---	787	0	---NA---	---NA---	0	---NA---	---NA---	---NA---
Hs_transcript_3453	---NA---	923	0	---NA---	---NA---	0	---NA---	---NA---	---NA---
Hs_transcript_3452	aael017480- partial	3342	5	1.87971E-30	55.0%	0	---NA---	Ank_2 Ankyrin repeats (3 copies)	OG5_126566
Hs_transcript_3451	dithiobiotin partial	1191	1	8.90909	54.0%	0	---NA---	Claudin_2 PMP-22/EMP/MP20/Claudin tight junction	---NA---
Hs_transcript_3450	hypothetical protein ACD_79C00783G0005	838	1	8.98525	48.0%	0	---NA---	---NA---	---NA---
Hs_transcript_3459	dna ligase 1	5831	5	0.0	79.6%	4	P:DNA repair; F:DNA ligase activity; F:ion binding; F:nucleotide binding	TIGR00574 dnl1: DNA ligase I	OG5_127375
Hs_transcript_3458	dna ligase 1	5378	5	0.0	81.2%	10	P:DNA recombination; P:cell cycle; F:metal ion binding; F:DNA ligase (ATP) activity; P:DNA replication; P:cell division; F:DNA binding; F:ATP binding; P:DNA ligation involved in DNA repair; C:nucleus	TIGR00574 dnl1: DNA ligase I	OG5_127375
Hs_transcript_24624	PREDICTED: uncharacterized protein LOC100888430	1451	5	1.45645E-101	63.0%	0	---NA---	Peptidase_A17 Pao retrotransposon peptidase	OG5_195951
Hs_transcript_24625	---NA---	490	0	---NA---	---NA---	0	---NA---	---NA---	---NA---
Hs_transcript_24626	p2x purinoceptor 7-like	1066	5	0.0569139	52.2%	0	---NA---	---NA---	---NA---
Hs_transcript_24627	---NA---	711	0	---NA---	---NA---	0	---NA---	---NA---	---NA---
Hs_transcript_24620	trna-splicing endonuclease subunit sen2	1350	5	5.98752E-136	51.8%	9	F:nucleic acid binding; P:tRNA splicing, via endonucleolytic cleavage and ligation; F:tRNA-intron endonuclease activity; P:nucleic acid phosphodiester bond hydrolysis; F:nuclease activity; C:nucleus; C:cytoplasm; C:tRNA-intron endonuclease complex; C:centrosome	tRNA_int_endo tRNA intron endonuclease	OG5_128736
Hs_transcript_24621	PREDICTED: uncharacterized protein LOC100888299	211	5	4.38294E-9	60.6%	0	---NA---	---NA---	---NA---
Hs_transcript_24622	replicase helicase endonuclease-like	484	5	1.07436E-6	48.0%	12	F:helicase activity; P:nucleic acid phosphodiester bond hydrolysis; P:telomere maintenance; F:DNA helicase activity; F:hydrolase activity; F:nucleotide binding; F:ATP binding; F:nucleoside-triphosphatase activity; P:DNA duplex unwinding; P:DNA repair; F:endonuclease activity; F:nuclease activity	Herpes_teg_N Herpesvirus tegument protein	---NA---
Hs_transcript_24623	PREDICTED: uncharacterized protein LOC100893226	792	5	2.17E-52	52.0%	6	F:nucleic acid binding; P:DNA integration; F:zinc ion binding; F:RNA binding; P:RNA-dependent DNA replication; F:RNA-directed DNA polymerase activity	rve Integrase core domain	OG5_127018
Hs_transcript_24628	---NA---	272	0	---NA---	---NA---	0	---NA---	Pfam-B_16287	---NA---
Hs_transcript_24629	---NA---	218	0	---NA---	---NA---	0	---NA---	---NA---	---NA---
Hs_transcript_61559	spire2 protein	1684	5	7.62133E-37	55.2%	16	C:cleavage furrow; P:protein transport; P:intracellular transport; P:formin-nucleated actin cable assembly; C:cytoplasmic vesicle membrane; F:actin binding; C:perinuclear region of cytoplasm; P:cleavage furrow formation; P:polar body extrusion after meiotic divisions; C:cell cortex; C:cytosol; P:vesicle-mediated transport; P:establishment of meiotic spindle localization; C:plasma membrane; P:acti…	---NA---	OG5_134140
Hs_transcript_60088	predicted protein	694	5	4.86804E-37	49.2%	3	P:DNA integration; P:DNA recombination; F:DNA binding	---NA---	OG5_142177
Hs_transcript_60089	PREDICTED: polyprotein-like	314	5	1.42104E-10	52.8%	0	---NA---	---NA---	---NA---
Hs_transcript_789	probable phosphorylase b kinase regulatory subunit alpha-like	1692	5	5.96668E-125	63.8%	7	F:kinase activity; F:hydrolase activity, hydrolyzing O-glycosyl compounds; P:phosphorylation; P:glycogen metabolic process; P:polysaccharide metabolic process; F:calmodulin binding; F:catalytic activity	Pfam-B_5303	OG5_130768
Hs_transcript_788	proprotein convertase subtilisin kexin type 4	566	5	3.30611E-26	59.6%	2	F:peptidase activity; P:cartilage development	Peptidase_S8 Subtilase family	OG5_127788
Hs_transcript_61253	---NA---	331	0	---NA---	---NA---	0	---NA---	---NA---	---NA---
Hs_transcript_783	meprin a subunit beta-like	688	5	1.51188E-7	60.2%	7	F:metal ion binding; P:proteolysis; F:metallopeptidase activity; F:hydrolase activity; F:zinc ion binding; F:peptidase activity; F:metalloendopeptidase activity	---NA---	---NA---
Hs_transcript_782	acid- ligase	1741	1	9.30595	44.0%	0	---NA---	---NA---	---NA---
Hs_transcript_781	PREDICTED: ankyrin-2	255	1	6.39981	50.0%	0	---NA---	---NA---	---NA---
Hs_transcript_780	collagen alpha-3 chain-like protein	780	5	1.50579E-10	53.0%	2	C:collagen; C:extracellular region	Pfam-B_16127	OG5_153104
Hs_transcript_787	proprotein convertase subtilisin kexin type 4	603	5	4.62123E-26	59.6%	2	F:peptidase activity; P:cartilage development	Peptidase_S8 Subtilase family	OG5_127788
Hs_transcript_786	---NA---	626	0	---NA---	---NA---	0	---NA---	---NA---	---NA---
Hs_transcript_785	dll1 distalless homeodomain protein	2236	5	1.74165E-56	70.8%	13	P:cell surface receptor signaling pathway; P:ear development; P:cellular response to chemical stimulus; P:axonogenesis; P:bone morphogenesis; P:cell proliferation; P:ossification; P:head development; F:sequence-specific DNA binding transcription factor activity; F:transcription regulatory region sequence-specific DNA binding; P:positive regulation of transcription from RNA polymerase II promoter;…	GPP34 Golgi phosphoprotein 3 (GPP34)	OG5_242112
Hs_transcript_784	---NA---	237	0	---NA---	---NA---	0	---NA---	---NA---	---NA---
Hs_transcript_28998	predicted protein	476	2	3.36171E-4	58.0%	0	---NA---	---NA---	OG5_146420
Hs_transcript_28999	PREDICTED: parafibromin-like	2038	5	0.0	73.2%	7	P:regulation of transcription from RNA polymerase II promoter; P:single-multicellular organism process; P:negative regulation of cell proliferation; P:anatomical structure development; P:positive regulation of RNA metabolic process; P:cell differentiation; P:single-organism developmental process	CDC73 RNA pol II accessory factor	OG5_128820
Hs_transcript_62134	predicted protein	1577	3	2.08341E-22	51.0%	4	F:nucleic acid binding; P:DNA-dependent transcription, termination; F:endonuclease activity; P:mismatch repair	---NA---	OG5_177132
Hs_transcript_28992	protein arv1	980	5	2.29125E-5	64.0%	0	---NA---	---NA---	---NA---
Hs_transcript_28993	---NA---	435	0	---NA---	---NA---	0	---NA---	---NA---	---NA---
Hs_transcript_28990	PREDICTED: uncharacterized protein LOC101234795	1130	5	1.69964E-51	52.4%	0	---NA---	Mab-21 Mab-21 protein	OG5_193357
Hs_transcript_28991	---NA---	233	0	---NA---	---NA---	0	---NA---	---NA---	---NA---
Hs_transcript_28996	predicted protein	866	1	0.00306524	58.0%	0	---NA---	---NA---	NO_GROUP
Hs_transcript_28997	predicted protein	1361	2	0.00584687	51.5%	0	---NA---	---NA---	---NA---
Hs_transcript_28994	PREDICTED: uncharacterized protein LOC100199667	388	1	6.16283E-6	91.0%	0	---NA---	---NA---	---NA---
Hs_transcript_28995	---NA---	261	0	---NA---	---NA---	0	---NA---	---NA---	---NA---
Hs_transcript_17063	---NA---	205	0	---NA---	---NA---	0	---NA---	---NA---	---NA---
Hs_transcript_38366	---NA---	438	0	---NA---	---NA---	0	---NA---	---NA---	---NA---
Hs_transcript_15595	---NA---	863	0	---NA---	---NA---	0	---NA---	---NA---	---NA---
Hs_transcript_38367	magnesium and cobalt transport	266	5	0.0497321	58.0%	4	C:membrane; P:transmembrane transport; P:metal ion transport; F:metal ion transmembrane transporter activity	---NA---	---NA---
Hs_transcript_58186	---NA---	523	0	---NA---	---NA---	0	---NA---	---NA---	---NA---
Hs_transcript_38368	PREDICTED: dystrophin-like protein-like	941	1	4.00175	45.0%	0	---NA---	---NA---	---NA---
Hs_transcript_24198	---NA---	948	0	---NA---	---NA---	0	---NA---	---NA---	---NA---
Hs_transcript_24199	---NA---	229	0	---NA---	---NA---	0	---NA---	---NA---	---NA---
Hs_transcript_24196	---NA---	514	0	---NA---	---NA---	0	---NA---	---NA---	---NA---
Hs_transcript_24197	protocadherin fat 4	11479	5	0.0	46.4%	6	F:calcium ion binding; P:homophilic cell adhesion; C:integral to membrane; P:cell adhesion; C:membrane; C:plasma membrane	Cadherin Cadherin domain	OG5_126716
Hs_transcript_24194	---NA---	289	0	---NA---	---NA---	0	---NA---	---NA---	---NA---
Hs_transcript_24195	zinc transporter 1-like	1227	5	4.21812E-23	62.8%	4	F:cation transmembrane transporter activity; C:integral to membrane; P:transmembrane transport; P:cation transport	---NA---	---NA---
Hs_transcript_24192	PREDICTED: uncharacterized protein LOC101861687 isoform X5	2508	5	2.83062E-75	51.0%	0	---NA---	FAM194 FAM194 protein	OG5_224294
Hs_transcript_24193	zinc transporter 1-like	1237	5	1.96332E-60	77.6%	1	P:single-organism transport	Cation_efflux Cation efflux family	OG5_126754
Hs_transcript_24190	protein aatf	270	5	0.0847032	53.2%	13	P:negative regulation of apoptotic process; P:ribosome biogenesis; P:positive regulation of transcription from RNA polymerase II promoter; C:focal adhesion; P:response to DNA damage stimulus; C:cytoplasm; C:centrosome; P:embryonic cleavage; P:negative regulation of amyloid precursor protein biosynthetic process; P:negative regulation of superoxide anion generation; C:nucleolus; P:regulation of mi…	---NA---	---NA---
Hs_transcript_24191	---NA---	365	0	---NA---	---NA---	0	---NA---	---NA---	---NA---
Hs_transcript_5882	spermatogenesis-associated protein 31d3-like	1190	5	2.93336E-21	46.6%	4	F:protein kinase activity; P:cell adhesion; P:protein phosphorylation; F:transferase activity, transferring phosphorus-containing groups	EphA2_TM Ephrin type-A receptor 2 transmembrane domain	---NA---
Hs_transcript_5883	n-(5 phosphoribosyl)anthranilate isomerase	319	2	0.793855	47.5%	8	P:tryptophan metabolic process; P:metabolic process; F:catalytic activity; P:cellular amino acid biosynthetic process; F:phosphoribosylanthranilate isomerase activity; P:aromatic amino acid family biosynthetic process; P:tryptophan biosynthetic process; F:isomerase activity	---NA---	---NA---
Hs_transcript_5880	protein	718	5	8.22357E-4	58.2%	0	---NA---	---NA---	---NA---
Hs_transcript_5881	integral membrane protein	448	1	2.36752	53.0%	0	---NA---	---NA---	---NA---
Hs_transcript_5886	structural maintenance of chromosomes flexible hinge domain-containing protein 1-like	3818	5	0.0	50.6%	6	F:taste receptor activity; F:ATP binding; C:integral to membrane; P:detection of chemical stimulus involved in sensory perception of taste; C:chromosome; P:chromosome organization	TIGR02169 SMC_prok_A: chromosome segregation protein SMC	NO_GROUP
Hs_transcript_5887	---NA---	374	0	---NA---	---NA---	0	---NA---	---NA---	---NA---
Hs_transcript_5884	protein clk-1	353	5	4.84735E-11	76.0%	14	P:positive regulation of growth rate; P:determination of adult lifespan; P:positive regulation of developmental process; C:mitochondrion; F:transition metal ion binding; P:ubiquinone biosynthetic process; F:regulatory region DNA binding; P:cellular respiration; P:reproduction; F:oxidoreductase activity; P:response to drug; P:oxidative phosphorylation; P:adult behavior; P:positive regulation of be…	COQ7 Ubiquinone biosynthesis protein COQ7	OG5_128899
Hs_transcript_5885	rims-binding protein 3c	324	1	3.71607	61.0%	0	---NA---	---NA---	---NA---
Hs_transcript_5888	---NA---	437	0	---NA---	---NA---	0	---NA---	---NA---	---NA---
Hs_transcript_5889	sodium-dependent neutral amino acid transporter b at3-like	1892	5	0.0	65.8%	6	F:symporter activity; C:integral to membrane; F:neurotransmitter:sodium symporter activity; C:membrane; P:neurotransmitter transport; P:transport	SNF Sodium:neurotransmitter symporter family	OG5_128364
Hs_transcript_52401	---NA---	319	0	---NA---	---NA---	0	---NA---	---NA---	---NA---
Hs_transcript_52400	---NA---	223	0	---NA---	---NA---	0	---NA---	---NA---	---NA---
Hs_transcript_52403	---NA---	270	0	---NA---	---NA---	0	---NA---	---NA---	---NA---
Hs_transcript_52402	nidogen-2 isoform x1	546	5	1.14948E-13	47.0%	0	---NA---	Thyroglobulin_1 Thyroglobulin type-1 repeat	OG5_138692
Hs_transcript_52405	---NA---	749	0	---NA---	---NA---	0	---NA---	---NA---	---NA---
Hs_transcript_52404	vesicle-trafficking protein sec22b-like	1002	5	9.72608E-107	79.8%	2	C:integral to membrane; P:vesicle-mediated transport	Synaptobrevin Synaptobrevin	OG5_128390
Hs_transcript_52407	hypothetical protein	309	3	4.48385	54.0%	1	F:hydrolase activity	---NA---	---NA---
Hs_transcript_52406	---NA---	243	0	---NA---	---NA---	0	---NA---	---NA---	---NA---
Hs_transcript_52409	---NA---	438	0	---NA---	---NA---	0	---NA---	---NA---	---NA---
Hs_transcript_52408	achain crystal structure of engineered northeast structural genomics consortium target	1507	5	1.384E-14	52.6%	0	---NA---	Ank_2 Ankyrin repeats (3 copies)	OG5_126566
Hs_transcript_57439	sarcolemmal membrane-associated	536	2	0.328513	65.5%	0	---NA---	---NA---	---NA---
Hs_transcript_57438	cysteine proteinase	251	5	0.0724321	51.6%	11	P:biosynthetic process; F:cysteine-type endopeptidase activity; F:hydrolase activity; P:apoptotic process; P:signal transduction; F:cysteine-type peptidase activity; F:peptidase activity; P:proteolysis; P:regulation of apoptotic process; P:oxidation-reduction process; F:oxidoreductase activity	Peptidase_C65 Peptidase C65 Otubain	---NA---
Hs_transcript_61998	hypothetical protein CAPTEDRAFT_203656, partial	1445	5	9.82467E-45	57.4%	0	---NA---	---NA---	---NA---
Hs_transcript_65075	PREDICTED: polyprotein-like	1388	5	3.24196E-112	61.6%	0	---NA---	RVT_1 Reverse transcriptase (RNA-dependent DNA polymerase)	OG5_131405
Hs_transcript_12269	nitric oxide synthase	1679	5	1.30669E-107	67.8%	6	F:metal ion binding; F:oxidoreductase activity; F:anion binding; F:coenzyme binding; P:metabolic process; F:nucleotide binding	NO_synthase Nitric oxide synthase	OG5_130187
Hs_transcript_25579	---NA---	1097	0	---NA---	---NA---	0	---NA---	---NA---	---NA---
Hs_transcript_25578	---NA---	1059	0	---NA---	---NA---	0	---NA---	---NA---	---NA---
Hs_transcript_33367	deoxyribonuclease ii-related	1085	5	3.38623E-26	55.4%	2	P:DNA metabolic process; F:deoxyribonuclease II activity	DNase_II Deoxyribonuclease II	OG5_130788
Hs_transcript_12268	nitric oxide synthase	3000	5	4.02328E-103	67.8%	6	F:metal ion binding; F:oxidoreductase activity; F:anion binding; F:coenzyme binding; P:metabolic process; F:nucleotide binding	NO_synthase Nitric oxide synthase	OG5_130187
Hs_transcript_25573	triple functional domain	536	1	5.46999E-5	92.0%	0	---NA---	---NA---	---NA---
Hs_transcript_25572	bardet-biedl syndrome 4	738	5	1.1097E-34	95.6%	4	P:centrosome organization; C:cilium membrane; C:pericentriolar material; F:microtubule motor activity	---NA---	---NA---
Hs_transcript_25571	bardet-biedl syndrome 4 protein	1131	5	2.36458E-119	79.8%	0	---NA---	TPR_11 TPR repeat	OG5_130599
Hs_transcript_25570	---NA---	648	0	---NA---	---NA---	0	---NA---	---NA---	---NA---
Hs_transcript_25577	---NA---	443	0	---NA---	---NA---	0	---NA---	---NA---	---NA---
Hs_transcript_25576	---NA---	1209	0	---NA---	---NA---	0	---NA---	---NA---	---NA---
Hs_transcript_25575	---NA---	231	0	---NA---	---NA---	0	---NA---	---NA---	---NA---
Hs_transcript_25574	triple functional domain	1130	1	3.42712E-14	94.0%	0	---NA---	---NA---	---NA---
Hs_transcript_10191	phosphatase and actin regulator 2	1522	5	1.67332E-80	77.2%	13	P:enteric nervous system development; F:protein phosphatase 1 binding; P:regulation of cell cycle; P:actin cytoskeleton organization; F:actin binding; F:protein phosphatase type 1 activator activity; P:neural crest cell migration; P:negative regulation of integrin-mediated signaling pathway; P:closure of optic fissure; C:lamellipodium; P:Rho protein signal transduction; P:positive regulation of c…	RPEL RPEL repeat	OG5_140608
Hs_transcript_10190	low quality protein: phosphatase and actin regulator partial	1007	5	2.48404E-48	84.8%	0	---NA---	---NA---	OG5_140608
Hs_transcript_10193	reticulon-4 isoform x7	1675	5	3.91408E-54	64.6%	0	---NA---	Reticulon Reticulon	OG5_137698
Hs_transcript_10192	phosphatase and actin regulator 2	1336	5	4.25705E-81	77.6%	0	---NA---	RPEL RPEL repeat	OG5_140608
Hs_transcript_10195	l-2-hydroxyglutarate mitochondrial-like	1461	5	9.25037E-98	77.2%	2	P:oxidation-reduction process; F:oxidoreductase activity	Pfam-B_9220	OG5_127956
Hs_transcript_10194	reticulon-4 isoform x7	1721	5	5.04979E-54	64.6%	0	---NA---	Reticulon Reticulon	OG5_137698
Hs_transcript_10197	---NA---	227	0	---NA---	---NA---	0	---NA---	---NA---	---NA---
Hs_transcript_10196	l-2-hydroxyglutarate mitochondrial	1848	5	2.20924E-169	73.0%	1	F:oxidoreductase activity	DAO FAD dependent oxidoreductase	OG5_127956
Hs_transcript_10199	PREDICTED: hypothetical protein LOC100637666	870	5	6.60819E-16	52.6%	3	F:nucleic acid binding; F:DNA binding; F:metal ion binding	---NA---	---NA---
Hs_transcript_10198	Piso0_001953	1362	2	1.3692	54.0%	0	---NA---	---NA---	---NA---
Hs_transcript_61689	---NA---	255	0	---NA---	---NA---	0	---NA---	---NA---	---NA---
Hs_transcript_23199	coiled-coil and c2 domain-containing protein 2a-like	1782	5	0.0	71.8%	0	---NA---	Pfam-B_3100	OG5_131027
Hs_transcript_56528	dihydrolipoyllysine-residue acetyltransferase component of pyruvate dehydrogenase mitochondrial isoform x2	872	5	1.78869E-99	65.6%	5	F:transferase activity, transferring acyl groups; C:pyruvate dehydrogenase complex; F:protein binding; C:mitochondrial matrix; P:regulation of acetyl-CoA biosynthetic process from pyruvate	TIGR01349 PDHac_trf_mito: pyruvate dehydrogenase complex dihydrolipoamide acetyltransferase	OG5_128029
Hs_transcript_56529	dihydrolipoyllysine-residue acetyltransferase component of pyruvate dehydrogenase mitochondrial-like	583	5	7.28552E-59	67.6%	5	F:transferase activity, transferring acyl groups; C:pyruvate dehydrogenase complex; F:protein binding; C:mitochondrial matrix; P:regulation of acetyl-CoA biosynthetic process from pyruvate	TIGR01349 PDHac_trf_mito: pyruvate dehydrogenase complex dihydrolipoamide acetyltransferase	OG5_128029
Hs_transcript_63427	proto-oncogene tyrosine-protein kinase ros	381	5	3.4216E-8	57.6%	0	---NA---	---NA---	---NA---
Hs_transcript_61996	craniofacial development protein 2-like	443	5	8.59475E-37	63.4%	5	F:RNA binding; P:RNA-dependent DNA replication; F:endonuclease activity; F:RNA-directed DNA polymerase activity; F:exonuclease activity	TIGR00195 exoDNase_III: exodeoxyribonuclease III	OG5_160715
Hs_transcript_63426	coiled-coil domain-containing protein 43	327	5	0.0444931	61.4%	0	---NA---	---NA---	OG5_133629
Hs_transcript_61991	---NA---	1479	0	---NA---	---NA---	0	---NA---	---NA---	---NA---
Hs_transcript_63425	---NA---	953	0	---NA---	---NA---	0	---NA---	---NA---	---NA---
Hs_transcript_61990	nuclease harbi1-like	1497	5	1.13506E-53	63.4%	0	---NA---	DDE_Tnp_4 DDE superfamily endonuclease	OG5_134014
Hs_transcript_1521	mgc97756 protein	817	5	9.97548E-23	77.6%	1	C:cytoplasm	SHIPPO-rpt Sperm-tail PG-rich repeat	OG5_128157
Hs_transcript_33865	---NA---	216	0	---NA---	---NA---	0	---NA---	---NA---	---NA---
Hs_transcript_61993	bchain the structure of the first ywtd beta propeller domain of lrp6 in complex with a fab	753	5	8.61464E-69	62.0%	30	P:positive regulation of Wnt receptor signaling pathway involved in dorsal/ventral axis specification; P:negative regulation of protein serine/threonine kinase activity; P:anterior/posterior pattern specification; P:epithelial tube morphogenesis; P:negative regulation of planar cell polarity pathway involved in heart morphogenesis; F:protein homodimerization activity; P:regulation of cell differe…	Ldl_recept_b Low-density lipoprotein receptor repeat class B	OG5_126933
Hs_transcript_12260	ephrin-b3 protein	1679	5	1.59678E-23	49.8%	1	C:membrane	---NA---	---NA---
Hs_transcript_48819	---NA---	343	0	---NA---	---NA---	0	---NA---	---NA---	---NA---
Hs_transcript_60733	cysteine protease atg4b-like	250	5	8.64856E-30	70.8%	6	F:cysteine-type peptidase activity; F:endopeptidase activity; P:autophagic vacuole assembly; P:proteolysis; F:protein binding; P:positive regulation of autophagy	Peptidase_C54 Peptidase family C54	OG5_127111
Hs_transcript_42977	indigoidine synthase a family protein	910	5	1.29718E-105	71.0%	4	F:metal ion binding; F:hydrolase activity; P:metabolic process; F:hydrolase activity, acting on glycosyl bonds	Indigoidine_A Indigoidine synthase A like protein	OG5_129376
Hs_transcript_12263	toll-like receptor 7	518	1	1.79122	42.0%	0	---NA---	---NA---	---NA---
Hs_transcript_48818	---NA---	469	0	---NA---	---NA---	0	---NA---	---NA---	---NA---
Hs_transcript_31190	growth arrest-specific protein 1-like	784	5	2.78847E-5	35.6%	0	---NA---	GDNF GDNF/GAS1 domain	---NA---
Hs_transcript_31191	---NA---	395	0	---NA---	---NA---	0	---NA---	---NA---	---NA---
Hs_transcript_31192	protein phosphatase 1 regulatory subunit 42-like	1381	5	1.09804E-83	71.2%	0	---NA---	LRR_4 Leucine Rich repeats (2 copies)	OG5_132883
Hs_transcript_1522	outer dense fiber protein 3-like	711	5	8.32873E-63	63.8%	0	---NA---	SHIPPO-rpt Sperm-tail PG-rich repeat	OG5_128157
Hs_transcript_31194	hypothetical protein TRIADDRAFT_57950	1526	5	5.92865E-126	62.8%	3	C:integral to membrane; C:membrane; P:transmembrane transport	Na_Ca_ex Sodium/calcium exchanger protein	OG5_138607
Hs_transcript_31195	5-aminolevulinate synthase	219	2	1.10791	58.5%	8	P:biosynthetic process; F:transferase activity; P:metabolic process; F:catalytic activity; F:pyridoxal phosphate binding; F:transferase activity, transferring acyl groups; F:5-aminolevulinate synthase activity; P:tetrapyrrole biosynthetic process	---NA---	---NA---
Hs_transcript_13088	hydrogenase membrane subunit	278	2	7.23538	45.0%	3	P:oxidation-reduction process; P:ATP synthesis coupled electron transport; F:oxidoreductase activity, acting on NAD(P)H	---NA---	---NA---
Hs_transcript_13089	---NA---	431	0	---NA---	---NA---	0	---NA---	---NA---	---NA---
Hs_transcript_13086	---NA---	279	0	---NA---	---NA---	0	---NA---	---NA---	---NA---
Hs_transcript_1525	---NA---	232	0	---NA---	---NA---	0	---NA---	---NA---	---NA---
Hs_transcript_13084	---NA---	341	0	---NA---	---NA---	0	---NA---	---NA---	---NA---
Hs_transcript_13085	---NA---	229	0	---NA---	---NA---	0	---NA---	---NA---	---NA---
Hs_transcript_13082	isoform c	2294	5	1.30005E-92	59.0%	1	F:calcium ion binding	Pfam-B_3950	OG5_135045
Hs_transcript_13083	low quality protein: ef-hand domain-containing family member a1	201	5	2.97005E-14	71.2%	1	F:calcium ion binding	---NA---	---NA---
Hs_transcript_13080	isoleucine--trna cytoplasmic- partial	211	5	2.08109E-24	88.6%	6	F:isoleucine-tRNA ligase activity; F:aminoacyl-tRNA editing activity; P:isoleucyl-tRNA aminoacylation; P:regulation of translational fidelity; F:ATP binding; C:cytoplasm	---NA---	---NA---
Hs_transcript_1524	indian hedgehog b	1610	5	2.45239E-62	50.4%	10	P:cell communication; C:membrane; F:hydrolase activity; P:multicellular organismal development; C:extracellular region; F:peptidase activity; P:proteolysis; P:cell-cell signaling; C:plasma membrane; P:intein-mediated protein splicing	Hint Hint module	OG5_131225
Hs_transcript_48815	---NA---	730	0	---NA---	---NA---	0	---NA---	---NA---	---NA---
Hs_transcript_12267	nitric oxide synthase	1811	5	2.81449E-107	67.8%	6	F:metal ion binding; F:oxidoreductase activity; F:anion binding; F:coenzyme binding; P:metabolic process; F:nucleotide binding	NO_synthase Nitric oxide synthase	OG5_130187
Hs_transcript_61359	adenylosuccinate lyase	426	4	8.85055E-7	48.25%	5	P:purine ribonucleotide biosynthetic process; F:catalytic activity; F:N6-(1,2-dicarboxyethyl)AMP AMP-lyase (fumarate-forming) activity; F:(S)-2-(5-amino-1-(5-phospho-D-ribosyl)imidazole-4-carboxamido)succinate AMP-lyase (fumarate-forming) activity; F:lyase activity	---NA---	OG5_141801
Hs_transcript_48814	predicted protein	229	5	8.37674E-6	60.6%	5	F:nucleic acid binding; P:DNA-dependent transcription, termination; F:endonuclease activity; P:mismatch repair; F:metal ion binding	---NA---	OG5_177132
Hs_transcript_61357	PREDICTED: uncharacterized protein LOC100888907	882	5	6.08183E-16	45.2%	0	---NA---	Reo_sigmaC Reovirus sigma C capsid protein	OG5_133901
Hs_transcript_61356	PREDICTED: uncharacterized protein LOC101242952, partial	850	1	0.0135081	72.0%	0	---NA---	---NA---	---NA---
Hs_transcript_61355	retrotransposon-like family member (retr-1)- partial	1586	5	8.91854E-58	71.2%	0	---NA---	RVT_1 Reverse transcriptase (RNA-dependent DNA polymerase)	OG5_132110
Hs_transcript_1526	sodium-dependent phosphate transport protein 2a-like	1798	5	6.70051E-175	76.0%	3	C:membrane; F:sodium-dependent phosphate transmembrane transporter activity; P:sodium-dependent phosphate transport	TIGR01013 2a58: sodium-dependent inorganic phosphate (Pi) transporter	OG5_130294
Hs_transcript_61353	hypothetical protein CAPTEDRAFT_203656, partial	763	5	5.72198E-47	57.0%	0	---NA---	---NA---	---NA---
Hs_transcript_48817	dna repair protein rad50	475	5	1.18379E-11	51.2%	0	---NA---	---NA---	---NA---
Hs_transcript_61351	isocitrate dehydrogenase	270	3	0.613598	48.67%	0	---NA---	---NA---	---NA---
Hs_transcript_61350	integrase core domain protein	256	5	1.18442E-5	58.4%	6	F:RNA binding; F:nucleic acid binding; P:DNA integration; P:RNA-dependent DNA replication; C:nucleus; F:RNA-directed DNA polymerase activity	rve Integrase core domain	OG5_126567
Hs_transcript_51170	meiotic recombination protein dmc1 lim15 homolog	293	5	7.87334E-31	86.6%	9	F:double-stranded DNA binding; P:DNA repair; P:ATP catabolic process; F:ATP binding; F:recombinase activity; P:reciprocal meiotic recombination; F:single-stranded DNA binding; F:DNA-dependent ATPase activity; C:nucleus	TIGR02238 recomb_DMC1: meiotic recombinase Dmc1	OG5_126834
Hs_transcript_31976	---NA---	458	0	---NA---	---NA---	0	---NA---	---NA---	---NA---
Hs_transcript_51172	dickkopf protein 3	581	5	2.20226E-98	81.6%	0	---NA---	Dickkopf_N Dickkopf N-terminal cysteine-rich region	OG5_136275
Hs_transcript_48816	dual specificity tyrosine-phosphorylation-regulated kinase 2-like	3724	5	0.0	78.6%	2	F:protein kinase activity; F:nucleotide binding	Pkinase Protein kinase domain	OG5_127439
Hs_transcript_51174	f-box lrr-repeat protein 5-like	1003	5	2.17843E-68	57.2%	8	C:perinuclear region of cytoplasm; F:metal ion binding; C:cytoplasm; P:SCF-dependent proteasomal ubiquitin-dependent protein catabolic process; F:iron ion binding; P:iron ion homeostasis; P:protein ubiquitination; C:SCF ubiquitin ligase complex	---NA---	OG5_138947
Hs_transcript_51175	---NA---	220	0	---NA---	---NA---	0	---NA---	---NA---	---NA---
Hs_transcript_51176	PREDICTED: uncharacterized protein LOC101241544, partial	959	5	1.64998E-45	73.2%	0	---NA---	PIF1 PIF1-like helicase	OG5_127335
Hs_transcript_50356	vacuolar protein sorting-associated protein 33b-like	430	5	2.11001E-18	70.2%	1	P:vesicle-mediated transport	Sec1 Sec1 family	OG5_135530
Hs_transcript_51178	PREDICTED: uncharacterized protein LOC100206579, partial	2721	5	3.37907E-58	67.4%	0	---NA---	---NA---	OG5_127335
Hs_transcript_48811	iq motif and sec7 domain-containing protein 2- partial	1005	1	4.02247E-10	51.0%	0	---NA---	---NA---	---NA---
Hs_transcript_50355	proton-coupled folate transporter-like	2159	5	2.59286E-4	47.6%	2	C:integral to membrane; P:transmembrane transport	---NA---	---NA---
Hs_transcript_48810	iq motif and sec7 domain-containing protein 2- partial	2571	5	2.90484E-19	58.8%	3	P:regulation of ARF protein signal transduction; F:phospholipid binding; F:ARF guanyl-nucleotide exchange factor activity	---NA---	---NA---
Hs_transcript_22921	alpha-2-macroglobulin receptor-associated protein	1453	5	1.40417E-11	46.8%	3	F:heparin binding; F:low-density lipoprotein particle receptor binding; C:endoplasmic reticulum	Alpha-2-MRAP_C Alpha-2-macroglobulin RAP	OG5_134458
Hs_transcript_22920	low density lipoprotein receptor-related protein associated protein 1	1525	5	3.52273E-11	47.8%	3	F:heparin binding; F:low-density lipoprotein particle receptor binding; C:endoplasmic reticulum	Alpha-2-MRAP_C Alpha-2-macroglobulin RAP	OG5_134458
Hs_transcript_22923	gcn5-related n-acetyltransferase	950	5	1.13955E-22	58.6%	2	F:transferase activity; F:N-acetyltransferase activity	Acetyltransf_3 Acetyltransferase (GNAT) domain	OG5_178515
Hs_transcript_22922	---NA---	246	0	---NA---	---NA---	0	---NA---	---NA---	---NA---
Hs_transcript_22925	---NA---	832	0	---NA---	---NA---	0	---NA---	---NA---	---NA---
Hs_transcript_22924	protein daughter of sevenless	397	5	1.98187	54.6%	1	F:phospholipid binding	PH PH domain	---NA---
Hs_transcript_22927	vacuolar protein sorting-associated protein 41 homolog	492	5	7.36504E-46	69.8%	5	P:transport; F:binding; C:intracellular membrane-bounded organelle; C:intracellular organelle part; C:cytoplasmic part	Pfam-B_3402	OG5_128765
Hs_transcript_22926	grb2-associated binding partial	565	5	1.13973	50.8%	1	F:phospholipid binding	---NA---	---NA---
Hs_transcript_22929	---NA---	317	0	---NA---	---NA---	0	---NA---	---NA---	---NA---
Hs_transcript_22928	coup transcription factor 2 isoform x5	1020	5	1.88395E-120	79.4%	8	P:steroid hormone mediated signaling pathway; F:zinc ion binding; P:regulation of transcription, DNA-dependent; P:intracellular receptor signaling pathway; F:sequence-specific DNA binding; F:steroid hormone receptor activity; F:ligand-activated sequence-specific DNA binding RNA polymerase II transcription factor activity; C:nucleus	Hormone_recep Ligand-binding domain of nuclear hormone receptor	OG5_131829
Hs_transcript_33869	low quality protein: partial	241	2	0.0433066	52.0%	0	---NA---	---NA---	---NA---
Hs_transcript_50352	protein fam227a-like isoform x1	347	3	0.0234515	57.67%	0	---NA---	---NA---	---NA---
Hs_transcript_50809	beta-lactamase	2672	1	8.15387	44.0%	0	---NA---	---NA---	---NA---
Hs_transcript_49091	non-ribosomal peptide synthetase	832	2	0.992173	60.0%	2	P:metabolic process; F:catalytic activity	---NA---	---NA---
Hs_transcript_50351	predicted protein	992	5	1.43962E-56	55.6%	0	---NA---	FWWh Protein of unknown function	OG5_196019
Hs_transcript_50803	PREDICTED: uncharacterized protein LOC101237261, partial	935	5	2.69546E-67	54.4%	7	F:metal ion binding; P:nucleic acid phosphodiester bond hydrolysis; F:zinc ion binding; F:nuclease activity; F:DNA binding; F:RNA-directed RNA polymerase activity; P:viral genome replication	Herpes_alk_exo Herpesvirus alkaline exonuclease	OG5_189326
Hs_transcript_50802	PREDICTED: uncharacterized protein LOC101237682	342	5	1.01769E-50	85.4%	0	---NA---	DDE_Tnp_4 DDE superfamily endonuclease	OG5_137328
Hs_transcript_50801	---NA---	267	0	---NA---	---NA---	0	---NA---	---NA---	---NA---
Hs_transcript_50350	na+ picotransporter	393	5	0.648375	49.8%	0	---NA---	---NA---	---NA---
Hs_transcript_50807	---NA---	425	0	---NA---	---NA---	0	---NA---	---NA---	---NA---
Hs_transcript_50806	---NA---	708	0	---NA---	---NA---	0	---NA---	---NA---	---NA---
Hs_transcript_50805	PREDICTED: uncharacterized protein LOC101237261, partial	912	5	7.93248E-71	63.0%	1	F:binding	---NA---	---NA---
Hs_transcript_50804	PREDICTED: uncharacterized protein LOC100202502	1644	5	7.63945E-99	85.4%	0	---NA---	HTH_Tnp_4 Helix-turn-helix of DDE superfamily endonuclease	---NA---
Hs_transcript_59765	replicase helicase endonuclease-like	1922	5	1.90128E-64	50.6%	1	F:hydrolase activity	Helitron_like_N Helitron helicase-like domain at N-terminus	OG5_132259
Hs_transcript_59764	p2x purinoceptor 7-like	3366	5	3.83286E-7	64.2%	0	---NA---	---NA---	---NA---
Hs_transcript_59767	helicase-like transcription factor	305	5	9.66551E-27	80.0%	8	F:zinc ion binding; P:regulation of transcription from RNA polymerase II promoter; F:helicase activity; F:DNA binding; F:ATPase activity; P:ATP catabolic process; F:ATP binding; C:nucleus	SNF2_N SNF2 family N-terminal domain	OG5_127144
Hs_transcript_59766	replicase helicase endonuclease-like	206	5	2.95368E-9	63.0%	0	---NA---	Herpes_teg_N Herpesvirus tegument protein	---NA---
Hs_transcript_59761	nadh-quinone oxidoreductase subunit mu	542	5	0.534298	45.6%	10	P:oxidation-reduction process; F:oxidoreductase activity; P:ATP synthesis coupled electron transport; C:integral to membrane; C:membrane; F:NADH dehydrogenase (quinone) activity; F:NADH dehydrogenase (ubiquinone) activity; F:chitin binding; P:chitin metabolic process; C:extracellular region	Lustrin_cystein Lustrin	---NA---
Hs_transcript_59760	semialdehyde dehydrogenase	219	3	2.69005	53.67%	0	---NA---	---NA---	---NA---
Hs_transcript_59763	predicted protein	1008	5	2.99882E-4	70.6%	5	P:proteolysis; F:cysteine-type peptidase activity; F:metal ion binding; F:zinc ion binding; C:nucleus	---NA---	---NA---
Hs_transcript_59762	---NA---	206	0	---NA---	---NA---	0	---NA---	---NA---	---NA---
Hs_transcript_59769	---NA---	220	0	---NA---	---NA---	0	---NA---	---NA---	---NA---
Hs_transcript_59768	hypothetical protein GLOINDRAFT_95516	3178	5	8.08245E-31	42.2%	0	---NA---	zf-MYND MYND finger	---NA---
Hs_transcript_63858	-dependent receptor	210	3	2.9716	55.33%	14	F:receptor activity; C:membrane; C:cell outer membrane; P:transport; C:plasma membrane; F:transporter activity; F:olfactory receptor activity; C:integral to membrane; P:sensory perception of smell; F:G-protein coupled receptor activity; F:signal transducer activity; P:signal transduction; P:G-protein coupled receptor signaling pathway; P:detection of chemical stimulus involved in sensory percepti…	---NA---	---NA---
Hs_transcript_63859	general transcription factor iie subunit 1-like	554	5	1.24862E-19	54.0%	0	---NA---	---NA---	---NA---
Hs_transcript_45809	e3 ubiquitin-protein ligase rnf19a-like	3643	5	0.0	69.6%	0	---NA---	---NA---	OG5_131250
Hs_transcript_45808	protein	2235	5	3.96483E-11	63.4%	3	F:RNA binding; P:RNA-dependent DNA replication; F:RNA-directed DNA polymerase activity	---NA---	---NA---
Hs_transcript_21478	---NA---	271	0	---NA---	---NA---	0	---NA---	---NA---	---NA---
Hs_transcript_21479	---NA---	1058	0	---NA---	---NA---	0	---NA---	---NA---	---NA---
Hs_transcript_21476	ectoine hydroxylase-like	801	5	1.29066E-83	66.0%	0	---NA---	PhyH Phytanoyl-CoA dioxygenase (PhyH)	OG5_138295
Hs_transcript_21477	rna-binding domain-containing protein	488	5	1.89451E-36	70.6%	2	F:nucleic acid binding; F:nucleotide binding	RRM_1 RNA recognition motif. (a.k.a. RRM	OG5_127092
Hs_transcript_21474	hypothetical protein	464	1	1.87939	50.0%	0	---NA---	---NA---	---NA---
Hs_transcript_21475	dna primase small subunit- partial	996	5	7.66093E-170	74.4%	2	P:DNA replication; F:DNA-directed RNA polymerase activity	TIGR00335 primase_sml: putative DNA primase	OG5_128062
Hs_transcript_21472	ectoine hydroxylase-like	867	5	3.12504E-57	69.4%	0	---NA---	PhyH Phytanoyl-CoA dioxygenase (PhyH)	OG5_138295
Hs_transcript_21473	121l protin	1726	5	4.43105E-6	44.2%	0	---NA---	Pox_A32 Poxvirus A32 protein	---NA---
Hs_transcript_21470	rna-directed dna polymerase from mobile element jockey-like	1238	5	6.70088E-63	62.8%	5	F:RNA binding; P:RNA-dependent DNA replication; F:endonuclease activity; F:RNA-directed DNA polymerase activity; F:DNA binding	---NA---	OG5_126627
Hs_transcript_21471	dna primase small subunit- partial	333	5	1.13708E-47	81.0%	3	F:DNA primase activity; C:primosome complex; P:DNA replication, synthesis of RNA primer	TIGR00335 primase_sml: putative DNA primase	OG5_128062
Hs_transcript_49139	hypothetical protein DAPPUDRAFT_96285	1996	5	1.06093E-34	49.0%	0	---NA---	Pfam-B_1736	---NA---
Hs_transcript_49138	hydroxypyruvate isomerase-like	622	5	5.86749E-55	68.6%	2	F:hydroxypyruvate isomerase activity; F:isomerase activity	TIGR03234 OH-pyruv-isom: hydroxypyruvate isomerase	OG5_131199
Hs_transcript_50359	vacuolar protein sorting-associated protein 33b-like	634	5	5.13778E-52	68.4%	12	P:lysosome localization; P:vesicle-mediated transport; C:lysosome; C:HOPS complex; P:melanosome localization; C:platelet alpha granule; C:late endosome; P:cellular membrane fusion; F:protein binding; C:perinuclear region of cytoplasm; P:platelet alpha granule organization; P:protein transport	Sec1 Sec1 family	OG5_135530
Hs_transcript_49131	hypothetical protein	506	1	1.59642	54.0%	0	---NA---	---NA---	---NA---
Hs_transcript_49130	inosine monophosphate dehydrogenase 1	1603	5	0.0	83.2%	7	P:oxidation-reduction process; F:adenyl nucleotide binding; F:metal ion binding; P:GMP biosynthetic process; C:cytoplasm; F:IMP dehydrogenase activity; C:nucleus	TIGR01302 IMP_dehydrog: inosine-5'-monophosphate dehydrogenase	OG5_126887
Hs_transcript_49133	fibrinogen c domain-containing protein 1 isoform x1	1088	5	5.92641E-39	61.6%	2	F:chitin binding; C:membrane	Fibrinogen_C Fibrinogen beta and gamma chains	OG5_127084
Hs_transcript_49132	excinuclease a subunit	246	5	0.409389	51.0%	17	F:metal ion binding; F:zinc ion binding; F:excinuclease ABC activity; C:excinuclease repair complex; P:nucleic acid phosphodiester bond hydrolysis; P:nucleotide-excision repair; P:response to DNA damage stimulus; F:DNA binding; P:ATP catabolic process; F:nucleotide binding; C:cytoplasm; F:ATP binding; F:ATPase activity; P:DNA repair; F:catalytic activity; F:nuclease activity; P:SOS response	---NA---	---NA---
Hs_transcript_49135	hydroxypyruvate isomerase-like	703	5	6.96768E-58	68.6%	2	F:hydroxypyruvate isomerase activity; F:isomerase activity	TIGR03234 OH-pyruv-isom: hydroxypyruvate isomerase	OG5_131199
Hs_transcript_49134	hydroxypyruvate isomerase-like	573	5	5.98151E-52	69.0%	2	F:hydroxypyruvate isomerase activity; F:isomerase activity	TIGR03234 OH-pyruv-isom: hydroxypyruvate isomerase	OG5_131199
Hs_transcript_49137	hydroxypyruvate isomerase-like	572	5	1.56533E-37	69.6%	1	F:isomerase activity	TIGR03234 OH-pyruv-isom: hydroxypyruvate isomerase	OG5_131199
Hs_transcript_43475	---NA---	509	0	---NA---	---NA---	0	---NA---	---NA---	---NA---
Hs_transcript_17358	endonuclease-reverse transcriptase -e01	1144	5	2.13275E-11	55.6%	8	F:metal ion binding; F:RNA binding; F:nucleic acid binding; F:hydrolase activity; P:RNA-dependent DNA replication; F:endonuclease activity; F:RNA-directed DNA polymerase activity; F:DNA binding	---NA---	---NA---
Hs_transcript_17359	---NA---	224	0	---NA---	---NA---	0	---NA---	---NA---	---NA---
Hs_transcript_17352	---NA---	663	0	---NA---	---NA---	0	---NA---	---NA---	---NA---
Hs_transcript_17353	proto-oncogene receptor tyrosine protein kinase	1345	5	3.15324E-5	59.8%	12	F:transferase activity; C:integral to membrane; P:phosphorylation; C:membrane; F:protein kinase activity; P:protein phosphorylation; F:nucleotide binding; F:ATP binding; F:kinase activity; F:protein tyrosine kinase activity; F:transferase activity, transferring phosphorus-containing groups; F:transmembrane receptor protein tyrosine kinase activity	---NA---	OG5_136843
Hs_transcript_17350	t-box protein h15-like	917	5	1.76809E-6	77.8%	5	P:regulation of transcription, DNA-dependent; P:transcription, DNA-dependent; C:nucleus; F:sequence-specific DNA binding transcription factor activity; F:DNA binding	T-box T-box	---NA---
Hs_transcript_17351	t-box transcription factor tbx10-like	665	5	2.72975E-18	87.8%	4	F:sequence-specific DNA binding transcription factor activity; F:DNA binding; C:nucleus; P:regulation of transcription, DNA-dependent	T-box T-box	OG5_132874
Hs_transcript_17356	upf0466 protein mitochondrial-like	1619	5	2.18392E-15	64.2%	0	---NA---	ESSS ESSS subunit of NADH:ubiquinone oxidoreductase (complex I)	OG5_136150
Hs_transcript_17357	von willebrand factor type egf and pentraxin domain-containing protein 1-like	840	5	7.16364E-116	63.8%	1	F:calcium ion binding	VWA von Willebrand factor type A domain	OG5_132875
Hs_transcript_17354	proto-oncogene receptor tyrosine protein kinase	2020	5	5.53516E-5	59.8%	12	F:transferase activity; C:integral to membrane; P:phosphorylation; C:membrane; F:protein kinase activity; P:protein phosphorylation; F:nucleotide binding; F:ATP binding; F:kinase activity; F:protein tyrosine kinase activity; F:transferase activity, transferring phosphorus-containing groups; F:transmembrane receptor protein tyrosine kinase activity	---NA---	OG5_136843
Hs_transcript_17355	---NA---	509	0	---NA---	---NA---	0	---NA---	---NA---	---NA---
Hs_transcript_64679	---NA---	1477	0	---NA---	---NA---	0	---NA---	Pfam-B_13113	---NA---
Hs_transcript_45929	zinc finger 1 isoform x1	860	5	5.80926E-50	70.8%	3	C:membrane; F:metal ion binding; P:transport	---NA---	OG5_131624
Hs_transcript_54274	---NA---	419	0	---NA---	---NA---	0	---NA---	---NA---	---NA---
Hs_transcript_54275	tetratricopeptide repeat domain protein	2665	5	4.37745E-11	54.6%	0	---NA---	---NA---	---NA---
Hs_transcript_54276	protein	512	5	0.0964584	51.6%	0	---NA---	Pfam-B_19179	---NA---
Hs_transcript_54277	---NA---	1363	0	---NA---	---NA---	0	---NA---	---NA---	---NA---
Hs_transcript_54270	---NA---	743	0	---NA---	---NA---	0	---NA---	---NA---	---NA---
Hs_transcript_54271	---NA---	250	0	---NA---	---NA---	0	---NA---	---NA---	---NA---
Hs_transcript_54272	hypothetical protein	508	1	8.50262	52.0%	8	F:alpha-actinin binding; P:cell-cell junction organization; P:ventricular septum development; C:Z disc; F:actin binding; C:cell junction; P:cardiac muscle tissue morphogenesis; P:actin cytoskeleton organization	---NA---	---NA---
Hs_transcript_54273	sh3 and multiple ankyrin repeat domains protein 3-like	767	5	2.5979E-86	66.2%	0	---NA---	---NA---	OG5_129937
Hs_transcript_54278	hypothetical protein CAPTEDRAFT_197639	939	5	5.88471E-22	50.2%	0	---NA---	---NA---	---NA---
Hs_transcript_54279	28s ribosomal protein mitochondrial	1638	5	5.27484E-21	53.2%	0	---NA---	---NA---	OG5_136221
Hs_transcript_813	---NA---	1170	0	---NA---	---NA---	0	---NA---	---NA---	---NA---
Hs_transcript_812	mitochondrial ubiquitin ligase activator of nfkb 1	1710	5	3.82114E-38	50.6%	5	P:single-organism cellular process; C:intracellular part; P:positive regulation of cellular process; P:cellular component organization; P:metabolic process	GIDE E3 Ubiquitin ligase	OG5_132858
Hs_transcript_811	probable g-protein coupled receptor 112-like	2330	5	1.7124E-55	65.8%	0	---NA---	7tm_2 7 transmembrane receptor (Secretin family)	OG5_138980
Hs_transcript_14611	serine threonine-protein kinase 25- partial	1133	5	5.92464E-26	56.2%	5	F:ATP binding; F:protein kinase activity; F:nucleotide binding; P:protein phosphorylation; F:transferase activity, transferring phosphorus-containing groups	---NA---	---NA---
Hs_transcript_817	---NA---	200	0	---NA---	---NA---	0	---NA---	---NA---	---NA---
Hs_transcript_816	---NA---	227	0	---NA---	---NA---	0	---NA---	---NA---	---NA---
Hs_transcript_815	single-stranded dna-binding protein	487	3	0.142778	50.33%	0	---NA---	---NA---	---NA---
Hs_transcript_814	---NA---	459	0	---NA---	---NA---	0	---NA---	---NA---	---NA---
Hs_transcript_57712	latrophilin isoform cra_g	651	5	2.0956E-4	49.0%	7	P:neuropeptide signaling pathway; P:brain development; F:carbohydrate binding; C:integral to membrane; F:G-protein coupled receptor activity; C:plasma membrane; C:cellular_component	Gal_Lectin Galactose binding lectin domain	OG5_129153
Hs_transcript_819	signal peptide peptidase	1525	5	2.01858E-46	46.0%	5	P:proteolysis; F:hydrolase activity; C:integral to membrane; F:peptidase activity; P:signal peptide processing	zf-C2H2_jaz Zinc-finger double-stranded RNA-binding	---NA---
Hs_transcript_818	---NA---	572	0	---NA---	---NA---	0	---NA---	---NA---	---NA---
Hs_transcript_57713	---NA---	942	0	---NA---	---NA---	0	---NA---	---NA---	---NA---
Hs_transcript_1767	PREDICTED: uncharacterized protein LOC587137	790	1	0.115344	76.0%	0	---NA---	---NA---	---NA---
Hs_transcript_1766	rna-directed dna polymerase from mobile element jockey- partial	567	5	3.53813E-6	60.8%	0	---NA---	---NA---	---NA---
Hs_transcript_1765	rna-directed dna polymerase from mobile element jockey-like	215	5	9.10142E-6	70.4%	3	F:RNA binding; P:RNA-dependent DNA replication; F:RNA-directed DNA polymerase activity	RVT_1 Reverse transcriptase (RNA-dependent DNA polymerase)	---NA---
Hs_transcript_1764	---NA---	213	0	---NA---	---NA---	0	---NA---	---NA---	---NA---
Hs_transcript_1763	PREDICTED: uncharacterized protein LOC101240758	3253	5	2.43609E-71	69.0%	0	---NA---	---NA---	---NA---
Hs_transcript_1762	general transcription factor 3c polypeptide 1- partial	1672	5	3.49248E-40	53.0%	0	---NA---	Pfam-B_13335	OG5_134478
Hs_transcript_1761	protein	1520	5	2.20971E-19	60.8%	1	C:cytoskeleton	FERM_C FERM C-terminal PH-like domain	OG5_184503
Hs_transcript_1760	---NA---	277	0	---NA---	---NA---	0	---NA---	---NA---	---NA---
Hs_transcript_57711	lysyl oxidase-like 2-like	1724	4	0.0473128	48.75%	0	---NA---	PAN_1 PAN domain	---NA---
Hs_transcript_41328	hypothetical protein CAPTEDRAFT_197639	3691	5	2.09253E-32	59.6%	0	---NA---	---NA---	---NA---
Hs_transcript_41329	protein	8796	5	8.90701E-86	56.4%	4	F:nucleic acid binding; P:DNA-dependent transcription, termination; F:endonuclease activity; P:mismatch repair	Pox_A32 Poxvirus A32 protein	OG5_165365
Hs_transcript_1769	stromal membrane-associated protein 1- partial	1508	5	2.43388E-45	83.4%	4	F:ARF GTPase activator activity; P:regulation of ARF GTPase activity; F:zinc ion binding; P:positive regulation of GTPase activity	---NA---	---NA---
Hs_transcript_1768	hypothetical protein ACD_26C00034G0091	326	1	1.22527	60.0%	0	---NA---	---NA---	---NA---
Hs_transcript_63284	reverse transcriptase	532	5	2.32338E-4	55.8%	3	F:RNA binding; P:RNA-dependent DNA replication; F:RNA-directed DNA polymerase activity	---NA---	---NA---
Hs_transcript_60267	---NA---	425	0	---NA---	---NA---	0	---NA---	---NA---	---NA---
Hs_transcript_3509	---NA---	230	0	---NA---	---NA---	0	---NA---	---NA---	---NA---
Hs_transcript_45925	---NA---	258	0	---NA---	---NA---	0	---NA---	---NA---	---NA---
Hs_transcript_3508	---NA---	219	0	---NA---	---NA---	0	---NA---	---NA---	---NA---
Hs_transcript_16759	exportin-5- partial	906	5	2.77275E-22	54.2%	4	P:transport; C:nucleus; F:Ran GTPase binding; P:intracellular protein transport	---NA---	OG5_130947
Hs_transcript_16758	exportin-5- partial	831	5	5.7435E-18	54.8%	2	P:transport; C:nucleus	---NA---	OG5_130947
Hs_transcript_63281	---NA---	381	0	---NA---	---NA---	0	---NA---	---NA---	---NA---
Hs_transcript_48506	mesoglein variant 1	3004	5	6.68737E-31	49.0%	1	F:calcium ion binding	Zona_pellucida Zona pellucida-like domain	OG5_138154
Hs_transcript_16751	transcriptional regulator erg-like	3513	5	0.0	73.6%	5	P:regulation of transcription, DNA-dependent; F:sequence-specific DNA binding; C:nucleus; F:sequence-specific DNA binding transcription factor activity; F:DNA binding	---NA---	OG5_131947
Hs_transcript_16750	tigger transposable element-derived protein 4-like	582	5	1.02789E-30	87.6%	0	---NA---	---NA---	---NA---
Hs_transcript_16753	---NA---	1020	0	---NA---	---NA---	0	---NA---	---NA---	---NA---
Hs_transcript_16752	transcriptional regulator erg-like	3314	5	0.0	73.6%	5	P:regulation of transcription, DNA-dependent; F:sequence-specific DNA binding; C:nucleus; F:sequence-specific DNA binding transcription factor activity; F:DNA binding	---NA---	OG5_131947
Hs_transcript_16755	---NA---	317	0	---NA---	---NA---	0	---NA---	---NA---	---NA---
Hs_transcript_16754	protein iws1 homolog isoform 1	2377	5	3.92836E-84	72.6%	3	P:transcription, DNA-dependent; C:nucleus; F:DNA binding	Pfam-B_5607	OG5_128599
Hs_transcript_16757	hypothetical protein CAPTEDRAFT_151775	808	1	3.98854	62.0%	0	---NA---	---NA---	---NA---
Hs_transcript_16756	---NA---	228	0	---NA---	---NA---	0	---NA---	---NA---	---NA---
Hs_transcript_6234	---NA---	786	0	---NA---	---NA---	0	---NA---	---NA---	---NA---
Hs_transcript_6235	serine threonine-protein kinase mrck alpha isoform x1	6091	5	0.0	63.2%	0	---NA---	CNH CNH domain	OG5_129617
Hs_transcript_6236	---NA---	277	0	---NA---	---NA---	0	---NA---	---NA---	---NA---
Hs_transcript_6237	wd g-beta repeat-containing protein	845	2	1.90104	39.0%	0	---NA---	---NA---	---NA---
Hs_transcript_6230	sestrin 1-like	2459	5	1.62326E-165	67.0%	2	P:cell cycle arrest; C:nucleus	PA26 PA26 p53-induced protein (sestrin)	OG5_131082
Hs_transcript_6231	sestrin 1-like	1319	5	3.62006E-133	64.6%	2	P:cell cycle arrest; C:nucleus	PA26 PA26 p53-induced protein (sestrin)	OG5_131082
Hs_transcript_6232	---NA---	231	0	---NA---	---NA---	0	---NA---	---NA---	---NA---
Hs_transcript_6233	hypothetical protein UM00237.1	201	1	5.40133	61.0%	13	P:nuclear-transcribed mRNA catabolic process, 3'-5' exonucleolytic nonsense-mediated decay; F:helicase activity; F:DNA binding; P:intracellular mRNA localization; F:nucleotide binding; C:cytoplasm; F:nucleoside-triphosphatase activity; F:zinc ion binding; F:ATP binding; P:nuclear-transcribed mRNA catabolic process; P:protein ubiquitination; P:chromatin silencing at silent mating-type cassette; P:…	---NA---	---NA---
Hs_transcript_42673	---NA---	257	0	---NA---	---NA---	0	---NA---	---NA---	---NA---
Hs_transcript_42672	sec14-like protein 5-like	1769	5	0.0	70.6%	4	C:integral to membrane; P:transport; C:intracellular; F:transporter activity	CRAL_TRIO CRAL/TRIO domain	OG5_126879
Hs_transcript_42671	sec14-like protein 5-like	1867	5	0.0	70.0%	4	C:integral to membrane; P:transport; C:intracellular; F:transporter activity	PRELI PRELI-like family	OG5_126879
Hs_transcript_42670	sec14-like protein 1 isoform x5	3178	5	0.0	68.2%	4	C:integral to membrane; P:transport; C:intracellular; F:transporter activity	PRELI PRELI-like family	OG5_126879
Hs_transcript_6238	von willebrand factor type egf and pentraxin domain-containing protein 1-like	1607	5	4.32742E-27	46.2%	2	F:calcium ion binding; F:carbohydrate binding	Pfam-B_6422	---NA---
Hs_transcript_6239	hypothetical protein SBI_02820	416	1	8.08404	47.0%	0	---NA---	---NA---	---NA---
Hs_transcript_42675	---NA---	426	0	---NA---	---NA---	0	---NA---	---NA---	---NA---
Hs_transcript_42674	---NA---	539	0	---NA---	---NA---	0	---NA---	---NA---	---NA---
Hs_transcript_3506	troponin isoform 2-like	986	5	9.31824E-52	68.2%	1	F:calcium ion binding	EF-hand_7 EF-hand domain pair	NO_GROUP
Hs_transcript_41498	hypothetical protein TRIADDRAFT_55968	1733	1	1.469	44.0%	3	F:chitin binding; P:chitin metabolic process; C:extracellular region	---NA---	OG5_126560
Hs_transcript_41499	odorant receptor 65b	635	3	1.14452	52.33%	5	F:odorant binding; F:olfactory receptor activity; P:sensory perception of smell; C:membrane; P:detection of chemical stimulus involved in sensory perception of smell	---NA---	---NA---
Hs_transcript_41496	putative integrase	377	5	0.20246	42.6%	2	F:nucleic acid binding; P:DNA integration	---NA---	---NA---
Hs_transcript_3501	gamma-aminobutyric acid receptor subunit beta-1-like	1668	5	5.06328E-143	67.8%	3	P:transport; C:membrane; C:synapse	TIGR00860 LIC: cation transporter family protein	OG5_144256
Hs_transcript_41494	---NA---	215	0	---NA---	---NA---	0	---NA---	---NA---	---NA---
Hs_transcript_41495	---NA---	556	0	---NA---	---NA---	0	---NA---	Pfam-B_5342	---NA---
Hs_transcript_41492	---NA---	702	0	---NA---	---NA---	0	---NA---	---NA---	---NA---
Hs_transcript_31039	---NA---	248	0	---NA---	---NA---	0	---NA---	---NA---	---NA---
Hs_transcript_41490	---NA---	260	0	---NA---	---NA---	0	---NA---	---NA---	---NA---
Hs_transcript_3500	---NA---	366	0	---NA---	---NA---	0	---NA---	---NA---	---NA---
Hs_transcript_36980	endonuclease-reverse transcriptase -e01	835	2	7.5853E-7	59.5%	4	F:RNA binding; P:RNA-dependent DNA replication; F:endonuclease activity; F:RNA-directed DNA polymerase activity	---NA---	---NA---
Hs_transcript_31038	g-protein coupled receptor 126-like	322	5	3.77489E-7	45.8%	0	---NA---	---NA---	---NA---
Hs_transcript_26129	-binding protein	219	1	8.63508	50.0%	0	---NA---	---NA---	---NA---
Hs_transcript_3503	---NA---	209	0	---NA---	---NA---	0	---NA---	---NA---	---NA---
Hs_transcript_26125	udp-n-acetylglucosamine 2-epimerase	285	5	1.1322	47.4%	4	P:lipopolysaccharide biosynthetic process; F:UDP-N-acetylglucosamine 2-epimerase activity; P:UDP-N-acetylglucosamine metabolic process; F:isomerase activity	---NA---	---NA---
Hs_transcript_26124	two component sensor histidine kinase	877	2	0.050981	51.0%	13	F:transferase activity; P:signal transduction by phosphorylation; P:phosphorylation; C:membrane; F:nucleotide binding; F:ATP binding; F:kinase activity; P:signal transduction; P:phosphorelay signal transduction system; P:regulation of transcription, DNA-dependent; F:signal transducer activity; F:phosphorelay sensor kinase activity; F:transferase activity, transferring phosphorus-containing groups	---NA---	---NA---
Hs_transcript_26127	---NA---	362	0	---NA---	---NA---	0	---NA---	---NA---	---NA---
Hs_transcript_3502	protein furry-like	1901	5	1.30381E-76	49.6%	0	---NA---	---NA---	OG5_128290
Hs_transcript_26121	maelstrom-like protein	1990	2	1.87754E-11	56.0%	0	---NA---	---NA---	---NA---
Hs_transcript_26120	---NA---	259	0	---NA---	---NA---	0	---NA---	---NA---	---NA---
Hs_transcript_26123	adp-dependent partial	228	5	3.50961	56.0%	0	---NA---	---NA---	---NA---
Hs_transcript_26122	---NA---	360	0	---NA---	---NA---	0	---NA---	---NA---	---NA---
Hs_transcript_10973	transmembrane protein 129 precursor	1872	5	1.39376E-28	78.2%	1	C:membrane	7tm_1 7 transmembrane receptor (rhodopsin family)	OG5_136688
Hs_transcript_10972	transmembrane protein 129- partial	2448	5	3.82899E-110	65.2%	2	C:integral to membrane; C:membrane	7tm_1 7 transmembrane receptor (rhodopsin family)	OG5_136688
Hs_transcript_10971	transmembrane protein 129- partial	2700	5	3.78273E-111	65.2%	2	C:integral to membrane; C:membrane	7tm_1 7 transmembrane receptor (rhodopsin family)	OG5_136688
Hs_transcript_10970	---NA---	396	0	---NA---	---NA---	0	---NA---	---NA---	---NA---
Hs_transcript_10977	eukaryotic translation initiation factor 3 subunit d-like	1732	5	0.0	75.6%	1	C:cytoplasm	eIF-3_zeta Eukaryotic translation initiation factor 3 subunit 7 (eIF-3)	OG5_128265
Hs_transcript_10976	---NA---	602	0	---NA---	---NA---	0	---NA---	---NA---	---NA---
Hs_transcript_10975	---NA---	303	0	---NA---	---NA---	0	---NA---	---NA---	---NA---
Hs_transcript_10974	---NA---	1204	0	---NA---	---NA---	0	---NA---	---NA---	---NA---
Hs_transcript_10979	---NA---	205	0	---NA---	---NA---	0	---NA---	---NA---	---NA---
Hs_transcript_10978	eukaryotic translation initiation factor 3 subunit d isoform x2	1684	5	0.0	78.6%	2	F:translation initiation factor activity; C:eukaryotic translation initiation factor 3 complex	eIF-3_zeta Eukaryotic translation initiation factor 3 subunit 7 (eIF-3)	OG5_128265
Hs_transcript_36981	probable trna (uracil-o -)-methyltransferase-like	1719	5	1.49176E-142	54.2%	4	F:methyltransferase activity; P:methylation; F:transferase activity; F:metal ion binding	---NA---	---NA---
Hs_transcript_54490	rna-directed dna polymerase from mobile element jockey-like	901	5	3.24172E-14	63.8%	3	F:RNA binding; P:RNA-dependent DNA replication; F:RNA-directed DNA polymerase activity	---NA---	---NA---
Hs_transcript_54491	---NA---	638	0	---NA---	---NA---	0	---NA---	---NA---	---NA---
Hs_transcript_54492	protein unc-93 homolog a- partial	392	5	2.23907E-13	57.4%	0	---NA---	---NA---	---NA---
Hs_transcript_54493	hypothetical protein	204	2	5.83583	53.5%	0	---NA---	---NA---	---NA---
Hs_transcript_54494	---NA---	238	0	---NA---	---NA---	0	---NA---	---NA---	---NA---
Hs_transcript_48509	hypothetical protein CAPTEDRAFT_186854	899	3	6.25655E-34	51.33%	0	---NA---	Aldolase_II Class II Aldolase and Adducin N-terminal domain	NO_GROUP
Hs_transcript_45379	---NA---	338	0	---NA---	---NA---	0	---NA---	---NA---	---NA---
Hs_transcript_45378	zinc finger protein 546	609	5	3.28351E-22	56.4%	2	F:nucleic acid binding; F:metal ion binding	---NA---	---NA---
Hs_transcript_45377	PREDICTED: uncharacterized protein LOC101238407	254	5	2.1021E-38	84.0%	0	---NA---	DDE_Tnp_4 DDE superfamily endonuclease	OG5_155234
Hs_transcript_45376	vacuolar protein sorting-associated protein 54	2238	5	0.0	70.2%	3	C:GARP complex; P:single-organism process; F:protein binding	Vps54 Vps54-like protein	OG5_129527
Hs_transcript_45375	pasha dgcr8	1165	5	9.15611E-36	48.2%	5	P:primary miRNA processing; C:cytoplasm; C:microtubule cytoskeleton; F:double-stranded RNA binding; C:nucleus	dsrm Double-stranded RNA binding motif	OG5_133873
Hs_transcript_45374	trna (uracil-5-)-methyltransferase homolog a-like	1231	5	1.47185E-39	68.4%	2	F:nucleic acid binding; P:RNA metabolic process	TIGR00479 rumA: 23S rRNA (uracil-5-)-methyltransferase RumA	OG5_126903
Hs_transcript_45373	---NA---	286	0	---NA---	---NA---	0	---NA---	---NA---	---NA---
Hs_transcript_31031	PREDICTED: caltractin-like	601	5	8.73979E-60	97.4%	4	F:ATP-dependent helicase activity; F:nucleic acid binding; F:calcium ion binding; F:ATP binding	EF-hand_1 EF hand	OG5_128884
Hs_transcript_45371	trna (uracil-5-)-methyltransferase homolog a-like	2587	5	1.90158E-159	62.2%	10	F:RNA binding; P:RNA methylation; F:nucleotide binding; P:RNA processing; F:RNA methyltransferase activity; F:nucleic acid binding; F:transferase activity; P:methylation; F:methyltransferase activity; C:cellular_component	TIGR00479 rumA: 23S rRNA (uracil-5-)-methyltransferase RumA	OG5_126903
Hs_transcript_45370	---NA---	227	0	---NA---	---NA---	0	---NA---	---NA---	---NA---
Hs_transcript_31030	polyadenylate-binding protein 1- partial	326	5	5.14841E-14	72.2%	3	F:nucleic acid binding; F:nucleotide binding; P:RNA processing	---NA---	---NA---
Hs_transcript_46429	yrdc domain-containing mitochondrial	691	5	4.59219E-16	70.2%	2	F:double-stranded RNA binding; C:cellular_component	---NA---	---NA---
Hs_transcript_53729	g-protein coupled receptor 64-like	518	5	2.52407E-12	55.0%	0	---NA---	7tm_2 7 transmembrane receptor (Secretin family)	OG5_135426
Hs_transcript_53728	protein trp- isoform a	519	5	2.54905E-32	55.2%	2	P:single-organism transport; F:ion transmembrane transporter activity	TIGR00870 trp: transient-receptor-potential calcium channel protein	OG5_128782
Hs_transcript_45475	hypothetical protein CGI_10017373	225	1	7.37534	55.0%	0	---NA---	---NA---	---NA---
Hs_transcript_53723	organic cation transporter	742	5	4.5139E-48	70.6%	3	C:membrane; P:transport; F:transporter activity	TIGR00898 2A0119: cation transport protein	OG5_152221
Hs_transcript_53722	---NA---	557	0	---NA---	---NA---	0	---NA---	---NA---	---NA---
Hs_transcript_53721	f-box only protein 8-like isoform x1	1271	5	1.5146E-103	66.8%	2	P:regulation of ARF protein signal transduction; F:ARF guanyl-nucleotide exchange factor activity	Sec7 Sec7 domain	OG5_136691
Hs_transcript_53720	---NA---	856	0	---NA---	---NA---	0	---NA---	---NA---	---NA---
Hs_transcript_53727	short transient receptor potential channel 5- partial	574	5	3.47876E-46	59.2%	1	P:transport	TIGR00870 trp: transient-receptor-potential calcium channel protein	OG5_128782
Hs_transcript_53726	fit family protein cg10671-like isoform 1	1908	5	8.13394E-42	50.2%	0	---NA---	---NA---	OG5_130949
Hs_transcript_53725	transcriptional activator myb- partial	3356	5	2.46085E-112	78.6%	3	F:DNA binding; F:chromatin binding; P:regulation of transcription, DNA-dependent	---NA---	OG5_127030
Hs_transcript_30747	dna-directed rna polymerase ii subunit rpb1-like isoform x3	380	5	1.20238E-12	44.2%	0	---NA---	---NA---	OG5_180765
Hs_transcript_45477	intraflagellar transport protein 74 homolog	504	5	7.22503E-55	83.2%	6	P:positive regulation of transcription from RNA polymerase II promoter; C:centrosome; C:cytoplasmic vesicle; P:positive regulation of cell adhesion mediated by integrin; F:chromatin binding; C:nucleus	---NA---	OG5_130408
Hs_transcript_54159	---NA---	211	0	---NA---	---NA---	0	---NA---	---NA---	---NA---
Hs_transcript_54158	---NA---	213	0	---NA---	---NA---	0	---NA---	---NA---	---NA---
Hs_transcript_65811	protein	354	5	3.68926E-9	51.8%	2	F:hydrolase activity; F:nucleic acid binding	---NA---	---NA---
Hs_transcript_65527	protein cbg18876	424	5	0.0023096	54.2%	0	---NA---	Pox_A32 Poxvirus A32 protein	OG5_165365
Hs_transcript_15228	---NA---	446	0	---NA---	---NA---	0	---NA---	---NA---	---NA---
Hs_transcript_15229	---NA---	655	0	---NA---	---NA---	0	---NA---	---NA---	---NA---
Hs_transcript_18618	major facilitator superfamily domain-containing protein 8-like isoform x1	1361	5	4.77103E-99	51.2%	0	---NA---	MFS_1 Major Facilitator Superfamily	OG5_131857
Hs_transcript_18619	---NA---	229	0	---NA---	---NA---	0	---NA---	---NA---	---NA---
Hs_transcript_15220	hypothetical protein CAPTEDRAFT_216620	980	5	6.3304E-34	58.2%	0	---NA---	Pfam-B_14738	OG5_151934
Hs_transcript_15221	reverse transcriptase	818	5	6.6279E-4	47.0%	2	F:hydrolase activity; F:RNA-directed DNA polymerase activity	---NA---	---NA---
Hs_transcript_18614	ap-2 complex subunit sigma-like	1224	5	1.74806E-91	94.6%	4	P:vesicle-mediated transport; F:protein transporter activity; C:AP-2 adaptor complex; P:intracellular protein transport	Clat_adaptor_s Clathrin adaptor complex small chain	OG5_128581
Hs_transcript_15223	protein	587	5	0.00832547	76.8%	7	F:endonuclease activity; F:RNA-directed DNA polymerase activity; F:metal ion binding; C:integral to membrane; F:G-protein coupled receptor activity; F:zinc ion binding; P:G-protein coupled receptor signaling pathway	---NA---	---NA---
Hs_transcript_15224	---NA---	292	0	---NA---	---NA---	0	---NA---	---NA---	---NA---
Hs_transcript_18613	---NA---	236	0	---NA---	---NA---	0	---NA---	---NA---	---NA---
Hs_transcript_18610	epithelial cell-transforming sequence 2 oncogene-like protein	712	5	3.64946E-9	52.6%	7	F:ATP binding; F:protein kinase activity; F:nucleotide binding; P:protein phosphorylation; P:signal transduction; F:transferase activity, transferring phosphorus-containing groups; F:protein serine/threonine kinase activity	DUF4347 Domain of unknown function (DUF4347)	---NA---
Hs_transcript_18611	sumo-activating enzyme subunit 1-like	1363	5	4.76712E-112	68.4%	3	F:small protein activating enzyme activity; F:protein binding; P:cellular protein modification process	TIGR01408 Ube1: ubiquitin-activating enzyme E1	OG5_128859
Hs_transcript_39198	outer membrane protein assembly factor	608	5	2.1005E-8	70.0%	2	F:nucleic acid binding; P:DNA integration	---NA---	---NA---
Hs_transcript_39199	ISPs1a-2	516	5	5.52977E-24	60.8%	0	---NA---	DDE_Tnp_1_2 Transposase DDE domain	OG5_135858
Hs_transcript_43238	collagen alpha-1 chain	887	5	7.49246E-4	59.2%	0	---NA---	VWA von Willebrand factor type A domain	NO_GROUP
Hs_transcript_43239	collagen alpha-1 chain-like	992	5	1.12121E-10	54.8%	1	P:cell adhesion	---NA---	---NA---
Hs_transcript_39190	adenylate cyclase regulatory protein	221	1	3.183	50.0%	0	---NA---	---NA---	---NA---
Hs_transcript_39191	ribosomal protein l19e	688	5	2.29228E-76	89.2%	3	C:ribosome; F:structural constituent of ribosome; P:translation	Ribosomal_L19e Ribosomal protein L19e	OG5_126940
Hs_transcript_39192	---NA---	568	0	---NA---	---NA---	0	---NA---	---NA---	---NA---
Hs_transcript_39193	protein	746	5	2.04904E-8	54.2%	0	---NA---	BTB BTB/POZ domain	OG5_147494
Hs_transcript_39194	---NA---	794	0	---NA---	---NA---	0	---NA---	---NA---	---NA---
Hs_transcript_39195	---NA---	757	0	---NA---	---NA---	0	---NA---	---NA---	---NA---
Hs_transcript_39196	solute carrier family 12 member 8-like	744	5	3.67637E-8	58.2%	6	F:metal ion binding; C:membrane; P:transmembrane transport; F:zinc ion binding; P:transport; C:intracellular	---NA---	OG5_135358
Hs_transcript_39197	transcriptional regulator	678	5	1.81218E-50	76.2%	0	---NA---	CarD_CdnL_TRCF CarD-like/TRCF domain	OG5_150462
Hs_transcript_56756	PREDICTED: uncharacterized protein LOC100177403	1732	5	1.85122E-34	45.2%	1	F:zinc ion binding	ALS2CR8 Amyotrophic lateral sclerosis 2 chromosomal region candidate gene 8	OG5_195975
Hs_transcript_49546	histone-lysine n-methyltransferase setd2-like isoform x2	751	5	4.383E-21	66.2%	0	---NA---	---NA---	---NA---
Hs_transcript_30953	fumarate mitochondrial	1260	5	4.06548E-78	94.4%	6	C:tricarboxylic acid cycle enzyme complex; P:homeostasis of number of cells within a tissue; P:fumarate metabolic process; P:tricarboxylic acid cycle; C:mitochondrion; F:fumarate hydratase activity	Med29 Mediator complex subunit 29	OG5_136872
Hs_transcript_52898	tigger transposable element-derived protein 4-like	4285	5	7.34168E-8	62.2%	0	---NA---	HTH_Tnp_Tc5 Tc5 transposase DNA-binding domain	OG5_129052
Hs_transcript_49547	predicted protein	1459	5	3.64886E-18	49.4%	0	---NA---	---NA---	OG5_224113
Hs_transcript_52892	ribosomal protein s2	362	1	4.30535	63.0%	0	---NA---	---NA---	---NA---
Hs_transcript_52893	nose resistant to fluoxetine protein 6-like	591	5	6.68466E-13	53.4%	1	F:transferase activity, transferring acyl groups other than amino-acyl groups	---NA---	OG5_128123
Hs_transcript_52890	---NA---	1104	0	---NA---	---NA---	0	---NA---	---NA---	---NA---
Hs_transcript_52891	protein sfi1 homolog	943	5	4.93146E-9	51.4%	0	---NA---	RVT_1 Reverse transcriptase (RNA-dependent DNA polymerase)	---NA---
Hs_transcript_52896	---NA---	238	0	---NA---	---NA---	0	---NA---	---NA---	---NA---
Hs_transcript_52897	tetratricopeptide repeat protein 39b-like	2373	5	7.60847E-41	63.2%	0	---NA---	TPR_2 Tetratricopeptide repeat	---NA---
Hs_transcript_52894	ethanolamine-phosphate cytidylyltransferase-like	325	5	3.76591E-28	85.0%	2	P:biosynthetic process; F:nucleotidyltransferase activity	TIGR00125 cyt_tran_rel: cytidyltransferase-like domain	OG5_127671
Hs_transcript_52895	hypothetical protein	307	1	4.14997	54.0%	0	---NA---	---NA---	---NA---
Hs_transcript_49496	orexin receptor type 2-like	920	5	6.64772E-37	50.0%	5	C:integral to membrane; F:G-protein coupled receptor activity; F:signal transducer activity; P:signal transduction; P:G-protein coupled receptor signaling pathway	7tm_1 7 transmembrane receptor (rhodopsin family)	OG5_127863
Hs_transcript_49497	serologically defined colon cancer antigen 8 homolog isoform x2	747	5	4.84694E-26	53.2%	0	---NA---	---NA---	OG5_136454
Hs_transcript_49494	ice nucleation protein	324	5	0.0851609	50.8%	0	---NA---	---NA---	---NA---
Hs_transcript_27436	---NA---	302	0	---NA---	---NA---	0	---NA---	---NA---	---NA---
Hs_transcript_49492	microtubule-associated serine threonine-protein kinase 3- partial	4414	5	0.0	73.4%	4	P:phosphorylation; F:ion binding; F:protein kinase activity; F:nucleotide binding	Pkinase Protein kinase domain	OG5_127530
Hs_transcript_49493	---NA---	452	0	---NA---	---NA---	0	---NA---	---NA---	---NA---
Hs_transcript_49490	---NA---	822	0	---NA---	---NA---	0	---NA---	Death Death domain	---NA---
Hs_transcript_49491	---NA---	207	0	---NA---	---NA---	0	---NA---	---NA---	---NA---
Hs_transcript_30952	protein phosphatase pp2a 55 kda regulatory subunit-like isoform 2	2002	5	0.0	88.2%	3	C:protein phosphatase type 2A complex; P:signal transduction; F:protein phosphatase type 2A regulator activity	Pfam-B_3129	OG5_126981
Hs_transcript_49498	---NA---	382	0	---NA---	---NA---	0	---NA---	---NA---	---NA---
Hs_transcript_49499	---NA---	429	0	---NA---	---NA---	0	---NA---	---NA---	---NA---
Hs_transcript_21887	serine threonine-protein kinase plk1	2151	5	0.0	67.2%	2	P:mitotic cell cycle; F:kinase activity	Pkinase Protein kinase domain	OG5_161289
Hs_transcript_37993	---NA---	346	0	---NA---	---NA---	0	---NA---	---NA---	---NA---
Hs_transcript_37990	calcyphosin-2-like isoform 3	1977	5	6.31672E-126	62.2%	1	F:calcium ion binding	---NA---	OG5_145338
Hs_transcript_40151	---NA---	238	0	---NA---	---NA---	0	---NA---	---NA---	---NA---
Hs_transcript_37991	---NA---	243	0	---NA---	---NA---	0	---NA---	---NA---	---NA---
Hs_transcript_56441	---NA---	489	0	---NA---	---NA---	0	---NA---	---NA---	---NA---
Hs_transcript_30951	transporter	218	1	3.34	48.0%	0	---NA---	---NA---	---NA---
Hs_transcript_21886	---NA---	201	0	---NA---	---NA---	0	---NA---	---NA---	---NA---
Hs_transcript_54698	erlin-2 isoform 1	1202	5	3.02076E-138	87.6%	7	C:endoplasmic reticulum membrane; C:protein complex; C:plasma membrane; F:protein binding; P:cell death; C:integral to membrane; P:ER-associated protein catabolic process	---NA---	OG5_131208
Hs_transcript_59320	endonuclease-reverse transcriptase -e01- partial	905	5	3.72624E-7	63.2%	0	---NA---	---NA---	---NA---
Hs_transcript_56049	---NA---	929	0	---NA---	---NA---	0	---NA---	---NA---	---NA---
Hs_transcript_37995	28s ribosomal protein mitochondrial-like	406	1	0.0499545	66.0%	0	---NA---	---NA---	---NA---
Hs_transcript_60344	exocyst complex component 4-like	688	5	4.6936E-50	68.4%	3	P:vesicle docking involved in exocytosis; C:exocyst; P:protein transport	Sec8_exocyst Sec8 exocyst complex component specific domain	OG5_129735
Hs_transcript_56048	erythroid differentiation-related factor 1-like	2813	5	0.0	54.8%	0	---NA---	Pfam-B_3997	OG5_132544
Hs_transcript_20273	---NA---	565	0	---NA---	---NA---	0	---NA---	---NA---	---NA---
Hs_transcript_20272	sentrin-specific protease-like	1623	5	8.93608E-12	47.4%	0	---NA---	Peptidase_C48 Ulp1 protease family	---NA---
Hs_transcript_20271	chondroitin sulfate n-acetylgalactosaminyltransferase 1-like	546	5	2.48479E-88	68.2%	2	C:Golgi cisterna membrane; F:transferase activity, transferring hexosyl groups	CHGN Chondroitin N-acetylgalactosaminyltransferase	OG5_132428
Hs_transcript_20270	membrane protein	831	5	0.391532	62.6%	1	C:membrane	---NA---	---NA---
Hs_transcript_20277	variable lymphocyte receptor a	326	5	3.46308E-7	54.2%	8	P:anterior/posterior axon guidance; P:axon guidance; F:calcium ion binding; P:morphogenesis of a branching structure; P:negative regulation of axon extension; P:endocardial progenitor cell migration to the midline involved in heart field formation; P:axonal defasciculation; C:extracellular region	LRR_8 Leucine rich repeat	OG5_140311
Hs_transcript_20276	hypothetical protein GUITHDRAFT_50256, partial	635	5	6.17139E-28	50.2%	0	---NA---	LRR_8 Leucine rich repeat	OG5_133621
Hs_transcript_20275	platelet glycoprotein ix	246	5	0.00125458	53.8%	0	---NA---	---NA---	---NA---
Hs_transcript_20274	---NA---	341	0	---NA---	---NA---	0	---NA---	DUF1191 Protein of unknown function (DUF1191)	---NA---
Hs_transcript_30950	isoform a	444	5	4.05783E-38	87.6%	0	---NA---	TB2_DP1_HVA22 TB2/DP1	OG5_130426
Hs_transcript_46777	hypothetical protein	895	1	8.57944	50.0%	0	---NA---	---NA---	---NA---
Hs_transcript_20279	---NA---	271	0	---NA---	---NA---	0	---NA---	TIGR01428 HAD_type_II: haloacid dehalogenase	---NA---
Hs_transcript_20278	leucine-rich repeat-containing protein 70 isoform x1	243	5	9.316E-7	58.6%	0	---NA---	LRR_8 Leucine rich repeat	OG5_138326
Hs_transcript_46772	hypothetical protein POPTR_0001s16140g	245	1	8.21117	67.0%	0	---NA---	---NA---	---NA---
Hs_transcript_37998	PREDICTED: uncharacterized protein LOC100197130, partial	693	5	7.57577E-10	53.0%	0	---NA---	CBM_14 Chitin binding Peritrophin-A domain	---NA---
Hs_transcript_46770	---NA---	1142	0	---NA---	---NA---	0	---NA---	---NA---	OG5_127829
Hs_transcript_46771	piggybac transposable element-derived protein 4-like	1861	5	3.55176E-72	56.0%	0	---NA---	DDE_Tnp_1_7 Transposase IS4	OG5_129053
Hs_transcript_21885	hydrophobic domain protein	206	3	3.00137	64.0%	0	---NA---	---NA---	---NA---
Hs_transcript_37999	PREDICTED: uncharacterized protein LOC100197130, partial	703	5	7.83248E-10	53.0%	0	---NA---	CBM_14 Chitin binding Peritrophin-A domain	---NA---
Hs_transcript_61586	26s protease regulatory subunit 4-like	544	5	1.28203E-118	96.6%	1	F:ATP binding	TIGR01242 26Sp45: 26S proteasome subunit P45 family	OG5_127456
Hs_transcript_30957	---NA---	455	0	---NA---	---NA---	0	---NA---	---NA---	---NA---
Hs_transcript_21884	---NA---	618	0	---NA---	---NA---	0	---NA---	Pfam-B_18965	---NA---
Hs_transcript_61825	PREDICTED: uncharacterized protein LOC100198196	1202	5	6.54913E-62	59.4%	0	---NA---	---NA---	OG5_151402
Hs_transcript_59322	neuromedin-b receptor-like	626	5	0.155159	51.0%	7	C:integral to membrane; F:G-protein coupled receptor activity; F:signal transducer activity; P:signal transduction; P:G-protein coupled receptor signaling pathway; P:bombesin receptor signaling pathway; F:bombesin receptor activity	7tm_1 7 transmembrane receptor (rhodopsin family)	OG5_241684
Hs_transcript_65400	pp2c-like domain-containing protein cg9801-like	413	2	1.70041E-5	66.0%	0	---NA---	---NA---	---NA---
Hs_transcript_44950	---NA---	275	0	---NA---	---NA---	0	---NA---	---NA---	---NA---
Hs_transcript_44951	si:dkey- protein	1315	5	5.37589E-59	69.6%	3	P:regulation of metabolic process; P:transcription, DNA-dependent; C:intracellular part	---NA---	---NA---
Hs_transcript_44952	---NA---	300	0	---NA---	---NA---	0	---NA---	---NA---	---NA---
Hs_transcript_44953	hypothetical protein CGI_10006376	455	1	1.99562	55.0%	0	---NA---	---NA---	---NA---
Hs_transcript_30956	fumarate mitochondrial	1815	5	0.0	89.2%	5	C:tricarboxylic acid cycle enzyme complex; P:homeostasis of number of cells within a tissue; P:fumarate metabolic process; P:tricarboxylic acid cycle; F:fumarate hydratase activity	TIGR00979 fumC_II: fumarate hydratase	OG5_127258
Hs_transcript_44955	---NA---	905	0	---NA---	---NA---	0	---NA---	---NA---	---NA---
Hs_transcript_44956	reverse transcriptase	882	5	8.04319E-4	43.2%	3	F:RNA binding; P:RNA-dependent DNA replication; F:RNA-directed DNA polymerase activity	---NA---	---NA---
Hs_transcript_44957	major facilitator superfamily domain-containing protein 6-like	1078	5	9.42787E-24	49.4%	2	C:integral to membrane; P:transmembrane transport	MFS_1 Major Facilitator Superfamily	OG5_130820
Hs_transcript_44958	---NA---	235	0	---NA---	---NA---	0	---NA---	---NA---	---NA---
Hs_transcript_44959	actin-related protein 3-beta-like isoform 1	1360	5	0.0	92.4%	3	C:Arp2/3 protein complex; P:Arp2/3 complex-mediated actin nucleation; F:ATP binding	Actin Actin	OG5_128269
Hs_transcript_21883	---NA---	218	0	---NA---	---NA---	0	---NA---	---NA---	---NA---
Hs_transcript_59332	retrotransposon ty1-copia subclass	943	5	4.43013E-15	56.0%	6	F:nucleic acid binding; C:plastid; P:DNA integration; F:zinc ion binding; P:DNA recombination; F:DNA binding	---NA---	---NA---
Hs_transcript_65407	endonuclease-reverse transcriptase -e01- partial	977	5	3.08933E-20	57.6%	0	---NA---	Pfam-B_1449	OG5_146127
Hs_transcript_30955	fumarate mitochondrial	1290	5	4.8357E-156	92.2%	4	C:tricarboxylic acid cycle enzyme complex; P:fumarate metabolic process; P:tricarboxylic acid cycle; F:fumarate hydratase activity	TIGR00979 fumC_II: fumarate hydratase	OG5_127258
Hs_transcript_59331	hypothetical protein PDIG_81040	235	5	0.00906487	58.6%	2	F:nucleic acid binding; P:DNA integration	---NA---	OG5_126590
Hs_transcript_21882	leucine-rich repeat-containing protein 49 isoform x4	2003	5	5.31892E-91	57.8%	0	---NA---	LRR_8 Leucine rich repeat	OG5_132543
Hs_transcript_51813	periplasmic protein	551	5	0.00318994	49.6%	3	F:molecular_function; P:biological_process; C:cellular_component	---NA---	---NA---
Hs_transcript_49856	---NA---	403	0	---NA---	---NA---	0	---NA---	---NA---	---NA---
Hs_transcript_51811	ephrin type-a receptor 5-like	342	5	2.37109E-54	86.6%	0	---NA---	Pkinase_Tyr Protein tyrosine kinase	OG5_126715
Hs_transcript_51810	---NA---	322	0	---NA---	---NA---	0	---NA---	---NA---	---NA---
Hs_transcript_47429	predicted protein	1124	5	2.04737E-47	57.0%	1	F:catalytic activity	GBA2_N beta-Glucocerebrosidase 2 N terminal	OG5_236462
Hs_transcript_47428	tigger transposable element-derived protein 6-like	1270	5	9.52405E-12	66.2%	0	---NA---	---NA---	---NA---
Hs_transcript_51815	---NA---	255	0	---NA---	---NA---	0	---NA---	---NA---	---NA---
Hs_transcript_49857	hypothetical protein	1418	2	3.4211	46.0%	0	---NA---	---NA---	---NA---
Hs_transcript_47425	hypothetical protein	1605	5	3.8042E-12	47.2%	0	---NA---	DUF4430 Domain of unknown function (DUF4430)	---NA---
Hs_transcript_47424	---NA---	259	0	---NA---	---NA---	0	---NA---	---NA---	---NA---
Hs_transcript_47427	hypothetical protein NERG_01301	556	1	5.03129	58.0%	0	---NA---	---NA---	---NA---
Hs_transcript_47426	---NA---	236	0	---NA---	---NA---	0	---NA---	---NA---	---NA---
Hs_transcript_47421	e3 ubiquitin-protein ligase praja-1- partial	1984	5	5.89144E-73	76.2%	2	F:zinc ion binding; P:cellular metabolic process	zf-RING_2 Ring finger domain	OG5_134908
Hs_transcript_47420	e3 ubiquitin-protein ligase praja-1- partial	1680	1	1.57687E-20	58.0%	0	---NA---	---NA---	---NA---
Hs_transcript_47423	---NA---	262	0	---NA---	---NA---	0	---NA---	---NA---	---NA---
Hs_transcript_47422	---NA---	459	0	---NA---	---NA---	0	---NA---	---NA---	---NA---
Hs_transcript_30954	---NA---	225	0	---NA---	---NA---	0	---NA---	---NA---	---NA---
Hs_transcript_49855	---NA---	820	0	---NA---	---NA---	0	---NA---	---NA---	---NA---
Hs_transcript_21881	leucine-rich repeat-containing protein 49 isoform x4	1738	5	1.30127E-69	55.8%	0	---NA---	---NA---	OG5_132543
Hs_transcript_49852	---NA---	205	0	---NA---	---NA---	0	---NA---	---NA---	---NA---
Hs_transcript_54699	---NA---	217	0	---NA---	---NA---	0	---NA---	---NA---	---NA---
Hs_transcript_49853	---NA---	240	0	---NA---	---NA---	0	---NA---	---NA---	---NA---
Hs_transcript_41867	cytoplasmic polyadenylation element-binding protein 4-like	1213	1	1.67223E-57	67.0%	0	---NA---	---NA---	---NA---
Hs_transcript_41866	---NA---	206	0	---NA---	---NA---	0	---NA---	---NA---	---NA---
Hs_transcript_41865	---NA---	251	0	---NA---	---NA---	0	---NA---	---NA---	---NA---
Hs_transcript_41864	protein broad-minded isoform x1	2468	5	5.17544E-100	50.2%	0	---NA---	BROMI Broad-minded protein	OG5_136692
Hs_transcript_41863	protein broad-minded	1260	5	1.80783E-55	52.4%	0	---NA---	BROMI Broad-minded protein	OG5_136692
Hs_transcript_41862	---NA---	497	0	---NA---	---NA---	0	---NA---	---NA---	---NA---
Hs_transcript_41861	grpe protein homolog mitochondrial-like	1781	1	8.35649	49.0%	6	C:mitochondrion; P:protein folding; C:mitochondrial matrix; F:chaperone binding; F:adenyl-nucleotide exchange factor activity; F:protein homodimerization activity	---NA---	---NA---
Hs_transcript_41860	---NA---	601	0	---NA---	---NA---	0	---NA---	---NA---	---NA---
Hs_transcript_49851	---NA---	297	0	---NA---	---NA---	0	---NA---	---NA---	---NA---
Hs_transcript_41869	---NA---	1308	0	---NA---	---NA---	0	---NA---	Pfam-B_8384	---NA---
Hs_transcript_41868	---NA---	245	0	---NA---	---NA---	0	---NA---	---NA---	---NA---
Hs_transcript_21880	leucine-rich repeat-containing protein 49 isoform x3	1742	5	4.60133E-62	60.0%	0	---NA---	---NA---	OG5_132543
Hs_transcript_57237	retrotransposon-like family member (retr-1)-like	3354	5	9.43821E-75	64.4%	0	---NA---	RVP Retroviral aspartyl protease	---NA---
Hs_transcript_65404	spermidine putrescine abc transporter substrate-binding protein	221	1	7.43856	51.0%	0	---NA---	---NA---	---NA---
Hs_transcript_50942	hypothetical protein D910_02452	333	1	4.00747	48.0%	0	---NA---	---NA---	---NA---
Hs_transcript_50943	hypothetical protein	221	2	0.437061	52.0%	0	---NA---	---NA---	---NA---
Hs_transcript_61270	---NA---	584	0	---NA---	---NA---	0	---NA---	---NA---	---NA---
Hs_transcript_24899	---NA---	449	0	---NA---	---NA---	0	---NA---	---NA---	---NA---
Hs_transcript_28127	---NA---	537	0	---NA---	---NA---	0	---NA---	---NA---	---NA---
Hs_transcript_26840	protein tfg isoform 1	1481	5	3.10667E-72	73.8%	0	---NA---	PB1 PB1 domain	OG5_135447
Hs_transcript_28126	cdp-alcohol phosphatidyltransferase	300	5	0.224428	63.2%	9	P:DNA integration; P:DNA recombination; F:DNA binding; F:CDP-diacylglycerol-glycerol-3-phosphate 3-phosphatidyltransferase activity; F:phosphotransferase activity, for other substituted phosphate groups; F:transferase activity; C:integral to membrane; P:phospholipid biosynthetic process; C:membrane	TTSSLRR Type III secretion system leucine rich repeat protein	---NA---
Hs_transcript_56902	---NA---	1639	0	---NA---	---NA---	0	---NA---	---NA---	---NA---
Hs_transcript_9756	tachykinin receptor	1201	5	1.48209E-16	46.2%	8	C:integral to membrane; F:G-protein coupled receptor activity; F:signal transducer activity; P:signal transduction; P:G-protein coupled receptor signaling pathway; F:tachykinin receptor activity; P:tachykinin receptor signaling pathway; C:plasma membrane	---NA---	OG5_131969
Hs_transcript_9757	receptor-type adenylate cyclase gresag	418	2	6.65136	52.0%	6	P:intracellular signal transduction; P:cyclic nucleotide biosynthetic process; F:phosphorus-oxygen lyase activity; P:cAMP biosynthetic process; F:lyase activity; F:adenylate cyclase activity	---NA---	---NA---
Hs_transcript_9754	tuberin isoform x4	539	5	0.63827	56.0%	0	---NA---	---NA---	---NA---
Hs_transcript_9755	---NA---	435	0	---NA---	---NA---	0	---NA---	---NA---	---NA---
Hs_transcript_9752	2-oxoisovalerate dehydrogenase subunit mitochondrial-like	1468	5	0.0	88.2%	2	F:catalytic activity; P:metabolic process	Transket_pyr Transketolase	OG5_128323
Hs_transcript_9753	---NA---	582	0	---NA---	---NA---	0	---NA---	---NA---	---NA---
Hs_transcript_9750	---NA---	479	0	---NA---	---NA---	0	---NA---	---NA---	---NA---
Hs_transcript_9751	coiled-coil domain-containing protein 28b-like	1003	5	1.34386E-24	64.0%	0	---NA---	DUF4061 Domain of unknown function (DUF4061)	OG5_135614
Hs_transcript_28129	gremlin-like 2 precursor	1040	5	9.94443E-12	50.0%	1	C:extracellular region	DAN DAN domain	OG5_152979
Hs_transcript_9758	---NA---	475	0	---NA---	---NA---	0	---NA---	---NA---	---NA---
Hs_transcript_9759	gtp-binding protein	859	4	0.777728	54.5%	6	F:GTP binding; P:cell cycle; P:small GTPase mediated signal transduction; F:nucleotide binding; P:cell division; P:barrier septum assembly	---NA---	---NA---
Hs_transcript_62279	PREDICTED: uncharacterized protein LOC101237235, partial	1389	5	4.08481E-17	57.4%	2	F:nucleic acid binding; F:zinc ion binding	---NA---	OG5_127018
Hs_transcript_32995	---NA---	288	0	---NA---	---NA---	0	---NA---	---NA---	---NA---
Hs_transcript_28128	gremlin-like 2 precursor	958	5	1.40191E-11	52.4%	1	C:extracellular region	DAN DAN domain	OG5_152979
Hs_transcript_32994	hypothetical protein	1227	3	1.96255	50.33%	0	---NA---	---NA---	---NA---
Hs_transcript_62271	bactericidal permeability-increasing partial	853	5	7.41498E-43	52.0%	1	F:lipid binding	LBP_BPI_CETP_C LBP / BPI / CETP family	OG5_132959
Hs_transcript_62270	---NA---	570	0	---NA---	---NA---	0	---NA---	---NA---	---NA---
Hs_transcript_62273	---NA---	879	0	---NA---	---NA---	0	---NA---	---NA---	---NA---
Hs_transcript_62272	---NA---	206	0	---NA---	---NA---	0	---NA---	---NA---	---NA---
Hs_transcript_62275	---NA---	203	0	---NA---	---NA---	0	---NA---	---NA---	---NA---
Hs_transcript_30667	fatty acid amide hydrolase-like	1425	5	1.82651E-65	58.8%	0	---NA---	Amidase Amidase	OG5_132924
Hs_transcript_62277	hypothetical protein N47_E46110	409	1	6.83113	54.0%	5	F:metal ion binding; P:metabolic process; F:cobalamin binding; F:catalytic activity; F:iron-sulfur cluster binding	---NA---	---NA---
Hs_transcript_62276	---NA---	1244	0	---NA---	---NA---	0	---NA---	---NA---	---NA---
Hs_transcript_60484	hypothetical protein	364	1	2.58868	55.0%	0	---NA---	---NA---	---NA---
Hs_transcript_32996	transcription factor 12-like	2354	5	7.41935E-92	83.4%	9	P:positive regulation of transcription from RNA polymerase II promoter; F:cAMP response element binding; C:transcription factor complex; F:sequence-specific DNA binding transcription factor activity; P:positive regulation of neuron differentiation; F:protein heterodimerization activity; F:HMG box domain binding; F:E-box binding; C:nucleus	---NA---	OG5_130442
Hs_transcript_60485	ring finger and transmembrane domain-containing protein 2	709	5	1.72009E-16	56.4%	2	F:metal ion binding; F:zinc ion binding	---NA---	NO_GROUP
Hs_transcript_32991	transcription factor 12-like	2169	5	1.42055E-115	83.6%	10	P:regulation of transcription from RNA polymerase II promoter; C:transcription factor complex; P:muscle organ development; P:immune response; F:sequence-specific DNA binding transcription factor activity; P:positive regulation of neuron differentiation; F:protein heterodimerization activity; P:positive regulation of transcription, DNA-dependent; F:E-box binding; C:nucleus	HLH Helix-loop-helix DNA-binding domain	OG5_130442
Hs_transcript_60486	sensor histidine kinase	244	3	1.17113	67.0%	12	F:transferase activity; P:signal transduction by phosphorylation; P:phosphorylation; C:membrane; F:nucleotide binding; F:ATP binding; F:kinase activity; P:signal transduction; P:phosphorelay signal transduction system; F:signal transducer activity; F:phosphorelay sensor kinase activity; F:transferase activity, transferring phosphorus-containing groups	---NA---	---NA---
Hs_transcript_32990	low quality protein: obscurin	1456	1	0.907613	52.0%	0	---NA---	---NA---	---NA---
Hs_transcript_52175	eukaryotic elongation factor 2 kinase-like	1778	5	9.35082E-154	59.8%	4	F:ATP binding; P:protein phosphorylation; F:transferase activity, transferring phosphorus-containing groups; F:protein serine/threonine kinase activity	---NA---	OG5_130980
Hs_transcript_32993	---NA---	644	0	---NA---	---NA---	0	---NA---	---NA---	---NA---
Hs_transcript_60480	hypothetical protein	1036	5	1.26135E-6	51.8%	0	---NA---	---NA---	---NA---
Hs_transcript_30666	amidase family protein	592	5	3.35319E-28	64.4%	1	F:carbon-nitrogen ligase activity, with glutamine as amido-N-donor	Amidase Amidase	OG5_132924
Hs_transcript_60481	cox1 gene product	1968	5	0.0	93.2%	13	F:copper ion binding; P:transport; F:cytochrome-c oxidase activity; P:electron transport chain; C:integral to membrane; C:mitochondrial inner membrane; F:electron carrier activity; P:aerobic respiration; C:respiratory chain; F:heme binding; P:oxidative phosphorylation; F:iron ion binding; C:plasma membrane	---NA---	---NA---
Hs_transcript_60482	endonuclease-reverse transcriptase -e01	676	5	1.27519E-19	55.8%	9	F:RNA binding; P:RNA-dependent DNA replication; F:endonuclease activity; F:RNA-directed DNA polymerase activity; P:intracellular signal transduction; F:phosphatidylinositol phospholipase C activity; P:lipid metabolic process; F:phosphoric diester hydrolase activity; F:calcium ion binding	---NA---	OG5_179380
Hs_transcript_60483	---NA---	272	0	---NA---	---NA---	0	---NA---	---NA---	---NA---
Hs_transcript_655	fe-s oxidoreductase	287	3	1.0605	54.67%	5	P:metabolic process; F:catalytic activity; F:iron-sulfur cluster binding; F:metal ion binding; F:4 iron, 4 sulfur cluster binding	---NA---	---NA---
Hs_transcript_11423	PREDICTED: uncharacterized protein LOC101235365	599	5	6.00418E-35	55.2%	0	---NA---	---NA---	OG5_145200
Hs_transcript_657	PREDICTED: uncharacterized protein LOC100199884	1211	1	0.00328414	41.0%	0	---NA---	---NA---	---NA---
Hs_transcript_656	transcription elongation factor spt6- partial	715	5	2.56847E-96	70.2%	2	P:regulation of transcription, DNA-dependent; F:sequence-specific DNA binding transcription factor activity	HTH_44 Helix-turn-helix DNA-binding domain of SPT6	OG5_128378
Hs_transcript_4579	protein pthb1-like	603	5	5.30257E-81	73.6%	2	C:cilium; C:plasma membrane	PHTB1_N PTHB1 N-terminus	OG5_130998
Hs_transcript_11427	---NA---	483	0	---NA---	---NA---	0	---NA---	---NA---	---NA---
Hs_transcript_3615	angiopoietin-1 isoform 3	553	5	1.00184E-18	60.6%	9	P:positive regulation of protein phosphorylation; P:cell adhesion; P:regulation of localization; P:blood vessel development; P:locomotion; P:transmembrane receptor protein tyrosine kinase signaling pathway; P:positive regulation of signal transduction; P:negative regulation of cellular process; P:intracellular signal transduction	Fibrinogen_C Fibrinogen beta and gamma chains	OG5_198029
Hs_transcript_3614	hypothetical protein	319	1	0.551165	54.0%	0	---NA---	---NA---	---NA---
Hs_transcript_3617	hypothetical protein CAPTEDRAFT_90780, partial	1007	5	1.42769E-4	51.8%	4	P:receptor clustering; C:basal lamina; P:G-protein coupled acetylcholine receptor signaling pathway; F:laminin binding	TSP_1 Thrombospondin type 1 domain	---NA---
Hs_transcript_3616	---NA---	247	0	---NA---	---NA---	0	---NA---	---NA---	---NA---
Hs_transcript_3611	---NA---	381	0	---NA---	---NA---	0	---NA---	---NA---	---NA---
Hs_transcript_3610	---NA---	369	0	---NA---	---NA---	0	---NA---	---NA---	---NA---
Hs_transcript_3613	amp dependent ligase	606	3	3.40603	46.0%	3	F:ligase activity; P:metabolic process; F:catalytic activity	---NA---	---NA---
Hs_transcript_3612	protein cbg25579	5438	5	4.70818E-151	61.0%	2	F:nucleic acid binding; P:DNA-dependent transcription, termination	Pfam-B_14148	OG5_128653
Hs_transcript_38333	mitochondrial inner membrane protein	235	2	2.1914E-7	63.5%	0	---NA---	---NA---	---NA---
Hs_transcript_652	collagen alpha-2 chain-like	300	5	7.04534E-18	59.0%	2	C:cell wall; C:collagen	---NA---	---NA---
Hs_transcript_3619	hypothetical protein BRAFLDRAFT_220869	621	5	1.63609E-18	58.0%	4	F:scavenger receptor activity; F:carbohydrate binding; P:cell adhesion; C:membrane	TSP_1 Thrombospondin type 1 domain	OG5_131976
Hs_transcript_3618	killer cell lectin-like receptor subfamily g member 1	401	4	0.1206	43.5%	1	F:carbohydrate binding	---NA---	---NA---
Hs_transcript_42888	---NA---	253	0	---NA---	---NA---	0	---NA---	---NA---	---NA---
Hs_transcript_42889	---NA---	663	0	---NA---	---NA---	0	---NA---	---NA---	---NA---
Hs_transcript_36286	nfu1 iron-sulfur cluster scaffold mitochondrial-like	1829	5	7.87611E-94	80.2%	0	---NA---	Nfu_N Scaffold protein Nfu/NifU N terminal	OG5_127523
Hs_transcript_42880	cg3967 cg3967-pc	1740	5	3.33331E-32	78.4%	4	F:tubulin N-acetyltransferase activity; P:alpha-tubulin acetylation; P:regulation of microtubule cytoskeleton organization; P:neuron development	---NA---	---NA---
Hs_transcript_23508	hypothetical protein	241	2	0.555685	56.5%	0	---NA---	---NA---	---NA---
Hs_transcript_42882	inositol hexakisphosphate and diphosphoinositol-pentakisphosphate kinase 2- partial	1029	5	1.83239E-109	69.8%	1	F:inositol hexakisphosphate kinase activity	His_Phos_2 Histidine phosphatase superfamily (branch 2)	OG5_127768
Hs_transcript_42883	---NA---	306	0	---NA---	---NA---	0	---NA---	---NA---	---NA---
Hs_transcript_42884	inositol hexakisphosphate and diphosphoinositol-pentakisphosphate kinase 2-like	1785	5	0.0	78.8%	2	C:cytoplasm; F:phosphotransferase activity, phosphate group as acceptor	His_Phos_2 Histidine phosphatase superfamily (branch 2)	OG5_127768
Hs_transcript_4577	btb poz domain-containing protein at4g08455-like	1132	5	0.00614422	46.4%	0	---NA---	Pfam-B_16726	---NA---
Hs_transcript_42886	inositol hexakisphosphate and diphosphoinositol-pentakisphosphate kinase 2-like	2169	5	0.0	76.2%	0	---NA---	His_Phos_2 Histidine phosphatase superfamily (branch 2)	OG5_127768
Hs_transcript_23509	---NA---	802	0	---NA---	---NA---	0	---NA---	---NA---	---NA---
Hs_transcript_8939	lupus brain antigen 1-like partial	8303	5	0.0	55.8%	2	F:ATP binding; F:hydrolase activity	Pfam-B_2062	---NA---
Hs_transcript_8938	PREDICTED: uncharacterized protein LOC101241542	796	5	2.13387E-50	52.4%	0	---NA---	---NA---	OG5_129104
Hs_transcript_11429	---NA---	216	0	---NA---	---NA---	0	---NA---	---NA---	---NA---
Hs_transcript_36283	---NA---	208	0	---NA---	---NA---	0	---NA---	---NA---	---NA---
Hs_transcript_8931	tudor domain-containing protein 3-like	1033	5	1.5209E-50	64.8%	2	F:binding; C:intracellular part	DUF1767 Domain of unknown function (DUF1767)	OG5_133477
Hs_transcript_8930	late embryogenesis abundant domain-containing protein	1820	5	1.59509E-10	45.4%	6	F:hormone activity; F:alpha-N-arabinofuranosidase activity; P:L-arabinose metabolic process; C:extracellular region; F:molecular_function; P:embryo development ending in seed dormancy	Pfam-B_9228	OG5_132699
Hs_transcript_8933	hva calcium channel	951	5	5.96821E-48	56.4%	2	P:ion transport; F:ion channel activity	Ion_trans Ion transport protein	OG5_126791
Hs_transcript_8932	---NA---	223	0	---NA---	---NA---	0	---NA---	---NA---	---NA---
Hs_transcript_8935	goosecoid-like protein	1118	5	0.0	87.2%	4	F:sequence-specific DNA binding transcription factor activity; F:sequence-specific DNA binding; C:nucleus; P:regulation of transcription, DNA-dependent	Pfam-B_5884	OG5_134691
Hs_transcript_8934	voltage-dependent l-type calcium channel subunit alpha-1s	258	5	3.30181E-16	66.0%	3	P:single-organism cellular process; P:skeletal muscle tissue development; C:cell part	---NA---	OG5_126791
Hs_transcript_8937	hypothetical protein	326	2	3.41677	57.5%	0	---NA---	---NA---	---NA---
Hs_transcript_4570	mitochondrial ribosomal protein l32	1273	5	1.00593E-6	54.2%	4	F:structural constituent of ribosome; P:translation; C:large ribosomal subunit; C:ribosome	Ribosomal_L32p Ribosomal L32p protein family	OG5_134539
Hs_transcript_4045	metalloendoproteinase 1-like	531	5	5.81364E-20	49.0%	8	F:metal ion binding; P:proteolysis; F:metallopeptidase activity; F:hydrolase activity; C:extracellular matrix; F:zinc ion binding; F:peptidase activity; F:metalloendopeptidase activity	Peptidase_M10 Matrixin	OG5_144180
Hs_transcript_4044	isoform a	917	5	6.32087E-60	52.6%	9	F:metal ion binding; P:proteolysis; F:metallopeptidase activity; F:hydrolase activity; C:extracellular matrix; F:zinc ion binding; F:peptidase activity; F:metalloendopeptidase activity; F:calcium ion binding	Hemopexin Hemopexin	NO_GROUP
Hs_transcript_4047	PREDICTED: uncharacterized protein LOC100215248	992	5	3.4932E-103	61.0%	1	F:sulfotransferase activity	Sulfotransfer_1 Sulfotransferase domain	OG5_184533
Hs_transcript_4046	---NA---	268	0	---NA---	---NA---	0	---NA---	---NA---	---NA---
Hs_transcript_4041	membrane protein	541	4	3.38561	54.0%	3	P:proteolysis; F:serine-type endopeptidase activity; C:outer membrane	---NA---	---NA---
Hs_transcript_4040	26s proteasome non-atpase regulatory subunit 4-like	1007	5	1.16218E-122	76.6%	1	P:phosphatidylinositol metabolic process	UIM Ubiquitin interaction motif	OG5_127854
Hs_transcript_4043	ubiquitin carboxyl-terminal hydrolase 4	910	5	0.248954	73.0%	6	F:ubiquitin thiolesterase activity; P:ubiquitin-dependent protein catabolic process; P:proteolysis; F:hydrolase activity; F:cysteine-type peptidase activity; F:peptidase activity	UCH Ubiquitin carboxyl-terminal hydrolase	OG5_127522
Hs_transcript_4042	multiple c2 and transmembrane domain-containing protein 2-like isoform x1	339	5	5.07189E-40	73.4%	0	---NA---	---NA---	---NA---
Hs_transcript_65287	---NA---	1052	0	---NA---	---NA---	0	---NA---	---NA---	---NA---
Hs_transcript_60739	---NA---	486	0	---NA---	---NA---	0	---NA---	---NA---	---NA---
Hs_transcript_4049	---NA---	538	0	---NA---	---NA---	0	---NA---	---NA---	---NA---
Hs_transcript_4048	---NA---	204	0	---NA---	---NA---	0	---NA---	---NA---	---NA---
Hs_transcript_23507	PREDICTED: uncharacterized protein LOC101238602	1695	1	4.98352E-26	55.0%	0	---NA---	Fasciclin Fasciclin domain	---NA---
Hs_transcript_36289	low-density lipoprotein	2203	5	1.00904E-94	53.8%	10	P:macromolecule localization; P:single-organism cellular process; F:protein binding; C:membrane; F:lipoprotein particle receptor activity; P:response to stimulus; P:organic substance transport; P:single-organism transport; P:regulation of cellular process; P:nervous system development	---NA---	OG5_126579
Hs_transcript_36288	zinc finger mym-type protein	251	5	3.11238E-10	66.4%	1	F:binding	Pfam-B_19055	OG5_133792
Hs_transcript_19206	neuraminidase	252	2	0.450998	53.0%	0	---NA---	---NA---	---NA---
Hs_transcript_19207	---NA---	331	0	---NA---	---NA---	0	---NA---	---NA---	---NA---
Hs_transcript_19204	hypothetical protein	556	1	8.21265	51.0%	0	---NA---	---NA---	---NA---
Hs_transcript_19205	PREDICTED: uncharacterized protein LOC101238213	863	5	8.71551E-10	52.2%	0	---NA---	---NA---	OG5_152511
Hs_transcript_19202	---NA---	230	0	---NA---	---NA---	0	---NA---	---NA---	---NA---
Hs_transcript_19203	protein tbrg4	210	5	1.87866E-27	53.6%	6	F:peptidase inhibitor activity; C:extracellular region; P:negative regulation of peptidase activity; P:proteolysis; F:serine-type endopeptidase activity; F:catalytic activity	WAP WAP-type (Whey Acidic Protein) 'four-disulfide core'	NO_GROUP
Hs_transcript_19200	calcium-regulated heat stable protein 1-like	1959	5	6.28542E-52	67.0%	3	P:regulation of transcription, DNA-dependent; F:nucleic acid binding; F:DNA binding	CSD 'Cold-shock' DNA-binding domain	OG5_133275
Hs_transcript_19201	ribosomal protein l18	389	5	1.23383E-63	87.6%	3	C:ribosome; F:structural constituent of ribosome; P:translation	Ribosomal_L18e Ribosomal protein L18e/L15	OG5_127236
Hs_transcript_35204	---NA---	1018	0	---NA---	---NA---	0	---NA---	---NA---	---NA---
Hs_transcript_35205	site-specific phage integrase family	1037	3	6.55502	42.0%	0	---NA---	---NA---	---NA---
Hs_transcript_35206	tetratricopeptide repeat protein 15	1523	5	5.1597E-98	66.4%	2	P:biological_process; C:cellular_component	---NA---	OG5_130790
Hs_transcript_35207	---NA---	470	0	---NA---	---NA---	0	---NA---	---NA---	---NA---
Hs_transcript_35200	cd2 antigen cytoplasmic tail-binding protein 2-like	2024	5	5.00499E-71	64.2%	0	---NA---	GYF GYF domain	OG5_129490
Hs_transcript_35201	ctp synthetase	388	1	6.28173	58.0%	2	P:pyrimidine nucleotide biosynthetic process; F:CTP synthase activity	---NA---	---NA---
Hs_transcript_19208	3-glucanase family protein	385	4	0.454087	53.0%	7	F:hydrolase activity, hydrolyzing O-glycosyl compounds; F:hydrolase activity; P:metabolic process; P:carbohydrate metabolic process; F:hydrolase activity, acting on glycosyl bonds; F:catalytic activity; F:glucan endo-1,3-beta-D-glucosidase activity	---NA---	---NA---
Hs_transcript_19209	---NA---	383	0	---NA---	---NA---	0	---NA---	---NA---	---NA---
Hs_transcript_40833	---NA---	1808	0	---NA---	---NA---	0	---NA---	---NA---	---NA---
Hs_transcript_40832	hypothetical protein	222	1	9.31893	53.0%	0	---NA---	---NA---	---NA---
Hs_transcript_40831	protein mms22-like	722	5	8.616E-4	44.6%	3	P:cellular iron ion homeostasis; F:ferric iron binding; P:iron ion transport	MMS22L_N S-phase genomic integrity recombination mediator	OG5_136851
Hs_transcript_40830	endonuclease-reverse transcriptase -e01	216	5	8.04223E-4	58.4%	8	F:methyltransferase activity; F:transferase activity; P:methylation; F:DNA binding; F:RNA binding; P:RNA-dependent DNA replication; F:RNA-directed DNA polymerase activity; F:endonuclease activity	---NA---	---NA---
Hs_transcript_65281	---NA---	375	0	---NA---	---NA---	0	---NA---	---NA---	---NA---
Hs_transcript_40837	hypothetical protein NEMVEDRAFT_v1g2608	996	5	6.70976E-29	44.8%	4	F:scavenger receptor activity; F:carbohydrate binding; P:cell adhesion; C:membrane	---NA---	OG5_138427
Hs_transcript_40836	amino acid permease	265	4	5.19964	55.0%	7	F:amino acid transmembrane transporter activity; P:amino acid transport; C:integral to membrane; C:membrane; P:transmembrane transport; P:amino acid transmembrane transport; P:transport	---NA---	---NA---
Hs_transcript_60196	---NA---	209	0	---NA---	---NA---	0	---NA---	---NA---	---NA---
Hs_transcript_40835	PREDICTED: predicted protein-like	406	5	0.00212875	49.0%	0	---NA---	---NA---	---NA---
Hs_transcript_60197	1-phosphatidylinositol- -bisphosphate phosphodiesterase eta-2	279	5	1.92419E-36	79.0%	0	---NA---	PI-PLC-X Phosphatidylinositol-specific phospholipase C	OG5_131119
Hs_transcript_40834	---NA---	603	0	---NA---	---NA---	0	---NA---	---NA---	---NA---
Hs_transcript_58017	protein deltex-1-like protein	939	5	9.93913E-21	48.4%	2	F:metal ion binding; F:zinc ion binding	WWE WWE domain	OG5_138325
Hs_transcript_60194	cytotoxic and regulatory t-cell molecule precursor	201	1	8.33314	60.0%	0	---NA---	---NA---	---NA---
Hs_transcript_56724	---NA---	381	0	---NA---	---NA---	0	---NA---	---NA---	---NA---
Hs_transcript_56725	peroxisome biogenesis factor 10	288	5	1.72315E-21	67.8%	5	F:metal ion binding; P:protein import into peroxisome matrix; F:zinc ion binding; C:integral to peroxisomal membrane; P:peroxisome organization	Pex2_Pex12 Pex2 / Pex12 amino terminal region	OG5_129606
Hs_transcript_56726	peroxisome biogenesis factor 10	359	5	1.93662E-8	44.6%	7	F:metal ion binding; C:peroxisome; F:protein C-terminus binding; P:protein import into peroxisome matrix; F:zinc ion binding; P:peroxisome organization; C:integral to peroxisomal membrane	Pex2_Pex12 Pex2 / Pex12 amino terminal region	OG5_129606
Hs_transcript_56727	peroxisome biogenesis factor 10	297	5	3.91526E-21	70.8%	1	F:binding	Pex2_Pex12 Pex2 / Pex12 amino terminal region	OG5_129606
Hs_transcript_56720	PREDICTED: uncharacterized protein LOC101235300	703	5	4.16297E-5	57.8%	0	---NA---	---NA---	---NA---
Hs_transcript_56721	PREDICTED: uncharacterized protein LOC101240152	1241	5	2.94083E-8	60.2%	0	---NA---	TIGR00478 tly: hemolysin TlyA family protein	OG5_166660
Hs_transcript_56722	lipopolysaccharide binding protein partial	700	5	5.42298E-25	50.0%	10	P:response to lipopolysaccharide; P:cellular response to oxygen-containing compound; P:cellular response to molecule of bacterial origin; P:localization; P:toll-like receptor signaling pathway; P:positive regulation of cytokine production; P:positive regulation of cellular process; P:inflammatory response; P:regulation of tumor necrosis factor production; F:binding	LBP_BPI_CETP_C LBP / BPI / CETP family	OG5_132959
Hs_transcript_56723	---NA---	444	0	---NA---	---NA---	0	---NA---	---NA---	---NA---
Hs_transcript_1312	---NA---	275	0	---NA---	---NA---	0	---NA---	---NA---	---NA---
Hs_transcript_56728	peroxisome biogenesis factor 10	264	5	2.58251E-9	56.0%	5	F:metal ion binding; P:protein import into peroxisome matrix; F:zinc ion binding; P:peroxisome organization; C:integral to peroxisomal membrane	zf-C3HC4_2 Zinc finger	OG5_129606
Hs_transcript_56729	conserved oligomeric golgi complex subunit 4-like	1192	5	2.34348E-156	73.8%	2	P:vesicle-mediated transport; P:single-organism cellular process	COG4 COG4 transport protein	OG5_129076
Hs_transcript_1313	alanyl-trna cytoplasmic	762	5	2.06351E-90	70.6%	10	P:single-organism cellular process; P:tRNA metabolic process; F:heterocyclic compound binding; P:gene expression; P:response to organic substance; P:cellular protein metabolic process; F:ligase activity, forming aminoacyl-tRNA and related compounds; P:organ development; P:regulation of cellular process; F:organic cyclic compound binding	TIGR00344 alaS: alanine--tRNA ligase	OG5_126799
Hs_transcript_5318	polyamine modulated factor 1 binding protein 1- partial	2689	5	9.93038E-28	50.8%	0	---NA---	TIGR02168 SMC_prok_B: chromosome segregation protein SMC	OG5_126560
Hs_transcript_5319	polyamine modulated factor 1 binding protein 1- partial	1667	5	5.25264E-24	53.0%	0	---NA---	TIGR02168 SMC_prok_B: chromosome segregation protein SMC	---NA---
Hs_transcript_60190	PREDICTED: uncharacterized protein LOC100893123	1106	5	1.36526E-20	52.8%	1	F:metal ion binding	---NA---	---NA---
Hs_transcript_5312	endonuclease-reverse transcriptase -e01- partial	2070	5	1.60306E-25	54.0%	1	F:binding	Pfam-B_1449	OG5_146127
Hs_transcript_5313	---NA---	363	0	---NA---	---NA---	0	---NA---	---NA---	---NA---
Hs_transcript_5310	---NA---	227	0	---NA---	---NA---	0	---NA---	---NA---	---NA---
Hs_transcript_5311	---NA---	259	0	---NA---	---NA---	0	---NA---	---NA---	---NA---
Hs_transcript_5316	achain crystal structure of engineered northeast structural genomics consortium target	429	5	5.3909E-16	60.2%	0	---NA---	Ank_4 Ankyrin repeats (many copies)	OG5_132983
Hs_transcript_5317	low quality protein: e3 ubiquitin-protein ligase partial	798	5	5.98032E-8	53.0%	4	F:metal ion binding; F:zinc ion binding; C:intracellular; F:ligase activity	zf-RING_UBOX RING-type zinc-finger	OG5_130318
Hs_transcript_5314	---NA---	686	0	---NA---	---NA---	0	---NA---	---NA---	---NA---
Hs_transcript_5315	crossover junction endodeoxyribonuclease	247	1	0.641839	62.0%	0	---NA---	---NA---	---NA---
Hs_transcript_43237	collagen alpha-6 chain	990	5	5.07547E-25	54.2%	0	---NA---	VWA von Willebrand factor type A domain	OG5_126666
Hs_transcript_43734	pecanex-like protein 3	932	5	1.36168E-173	84.8%	1	C:integral to membrane	---NA---	OG5_129769
Hs_transcript_18155	hcls1-binding protein 3	1422	5	1.08726E-23	66.4%	2	F:phosphatidylinositol binding; P:cell communication	PX PX domain	OG5_143506
Hs_transcript_18154	protein	1643	5	2.23008E-73	52.8%	1	F:calcium ion binding	EGF EGF-like domain	OG5_242162
Hs_transcript_18157	PREDICTED: uncharacterized protein LOC100198749	1493	5	5.52166E-120	72.6%	2	P:methylation; F:methyltransferase activity	---NA---	OG5_127895
Hs_transcript_18156	---NA---	742	0	---NA---	---NA---	0	---NA---	---NA---	---NA---
Hs_transcript_18151	pyruvate kinase isozyme m1 m2-like	2444	5	5.91031E-158	73.2%	4	F:metal ion binding; F:kinase activity; P:cellular metabolic process; F:nucleotide binding	PK Pyruvate kinase	OG5_126685
Hs_transcript_18150	pyruvate kinase isozyme m1 m2-like	2402	5	0.0	71.8%	3	F:metal ion binding; F:kinase activity; P:cellular metabolic process	TIGR01064 pyruv_kin: pyruvate kinase	OG5_126685
Hs_transcript_18153	glutaminyl-peptide cyclotransferase-like	1186	5	2.03358E-101	67.8%	5	P:proteolysis; P:peptidyl-pyroglutamic acid biosynthetic process, using glutaminyl-peptide cyclotransferase; F:zinc ion binding; F:peptidase activity; F:glutaminyl-peptide cyclotransferase activity	Peptidase_M28 Peptidase family M28	OG5_129821
Hs_transcript_18152	annexin a13	1250	5	8.29715E-40	52.2%	2	F:calcium ion binding; F:calcium-dependent phospholipid binding	---NA---	---NA---
Hs_transcript_18159	serine arginine-rich splicing factor 6 isoform x1	1287	5	8.79201E-39	74.2%	7	P:termination of RNA polymerase II transcription; F:organic cyclic compound binding; P:mRNA 3'-end processing; P:negative regulation of mRNA splicing, via spliceosome; P:mRNA export from nucleus; F:heterocyclic compound binding; C:nucleoplasm	RRM_1 RNA recognition motif. (a.k.a. RRM	OG5_127971
Hs_transcript_18158	alternative splicing factor srp55 b52	1101	5	8.4914E-75	75.0%	2	F:organic cyclic compound binding; F:heterocyclic compound binding	RRM_1 RNA recognition motif. (a.k.a. RRM	OG5_127971
Hs_transcript_34553	dynein heavy chain axonemal	850	5	4.12173E-170	92.2%	7	F:microtubule motor activity; C:axonemal dynein complex; P:ATP catabolic process; F:ATP binding; P:microtubule-based movement; P:ciliary or bacterial-type flagellar motility; F:ATPase activity	DHC_N2 Dynein heavy chain	OG5_126558
Hs_transcript_34552	5-oxoprolinase- partial	1192	5	0.0	81.8%	2	P:metabolic process; F:hydrolase activity	Hydant_A_N Hydantoinase/oxoprolinase N-terminal region	OG5_128108
Hs_transcript_34551	---NA---	851	0	---NA---	---NA---	0	---NA---	---NA---	---NA---
Hs_transcript_34550	---NA---	269	0	---NA---	---NA---	0	---NA---	---NA---	---NA---
Hs_transcript_34557	heavy chain 5-like	1683	5	0.0	84.8%	7	F:microtubule motor activity; C:axonemal dynein complex; P:ATP catabolic process; F:ATP binding; P:microtubule-based movement; P:ciliary or bacterial-type flagellar motility; F:ATPase activity	AAA_8 P-loop containing dynein motor region D4	OG5_126558
Hs_transcript_1318	---NA---	259	0	---NA---	---NA---	0	---NA---	TMEM18 Transmembrane protein 18	---NA---
Hs_transcript_34555	dynein heavy chain isotype partial	255	5	4.14925E-35	82.8%	7	F:microtubule motor activity; C:axonemal dynein complex; P:ATP catabolic process; F:ATP binding; P:microtubule-based movement; P:ciliary or bacterial-type flagellar motility; F:ATPase activity	---NA---	OG5_126558
Hs_transcript_34554	dynein heavy chain axonemal-like	1432	5	0.0	89.0%	9	C:cilium axoneme; C:axonemal dynein complex; C:microtubule; F:microtubule motor activity; P:ciliary or bacterial-type flagellar motility; F:ATPase activity; P:ATP catabolic process; P:microtubule-based movement; F:ATP binding	---NA---	OG5_126558
Hs_transcript_56096	hypothetical protein	491	5	9.14577E-4	39.6%	0	---NA---	---NA---	---NA---
Hs_transcript_56097	uncharacterized atp-dependent helicase	300	4	2.93986	47.5%	0	---NA---	---NA---	---NA---
Hs_transcript_34559	dynein heavy chain axonemal- partial	335	5	5.69566E-63	95.2%	0	---NA---	AAA_9 ATP-binding dynein motor region D5	OG5_126558
Hs_transcript_17232	hypothetical protein	425	1	2.10587	41.0%	0	---NA---	---NA---	---NA---
Hs_transcript_56092	major facilitator superfamily domain-containing protein 8- partial	2096	5	1.03E-27	50.0%	0	---NA---	MFS_1 Major Facilitator Superfamily	OG5_131857
Hs_transcript_56093	cchain complex	1025	5	7.08559E-41	60.6%	14	P:regulation of transcription, DNA-dependent; C:nucleus; F:sequence-specific DNA binding transcription factor activity; P:transcription from RNA polymerase II promoter; P:excretion; P:signal transduction; F:protein binding; F:DNA binding; P:positive regulation of transcription from RNA polymerase II promoter; P:cytokine production; C:cytoplasm; P:regulation of calcineurin-NFAT signaling cascade; …	---NA---	---NA---
Hs_transcript_56090	sodium bicarbonate cotransporter 3 isoform x2	2752	5	0.0	57.6%	3	P:single-organism cellular process; P:ion transport; C:plasma membrane	TIGR00834 ae: anion exchange protein	OG5_126709
Hs_transcript_56091	sodium bicarbonate cotransporter 3 isoform x2	3027	5	0.0	57.8%	3	P:single-organism cellular process; P:ion transport; C:plasma membrane	TIGR00834 ae: anion exchange protein	OG5_126709
Hs_transcript_61926	---NA---	336	0	---NA---	---NA---	0	---NA---	---NA---	---NA---
Hs_transcript_45106	---NA---	269	0	---NA---	---NA---	0	---NA---	---NA---	---NA---
Hs_transcript_61928	keratin-associated protein 10-10-like	845	5	6.14055E-13	38.8%	0	---NA---	---NA---	OG5_154770
Hs_transcript_54488	endonuclease-reverse transcriptase -e01- partial	524	5	4.15481E-21	53.6%	6	F:metal ion binding; F:RNA binding; F:nucleic acid binding; P:RNA-dependent DNA replication; F:endonuclease activity; F:RNA-directed DNA polymerase activity	---NA---	---NA---
Hs_transcript_61929	dnaj homolog subfamily a member mitochondrial-like	213	2	2.65919	53.0%	0	---NA---	---NA---	---NA---
Hs_transcript_24044	tyrosine-protein phosphatase non-receptor type 18-like	2523	5	1.01645E-11	68.8%	7	F:phosphatase activity; P:dephosphorylation; F:hydrolase activity; P:protein dephosphorylation; P:peptidyl-tyrosine dephosphorylation; F:protein tyrosine phosphatase activity; F:phosphoprotein phosphatase activity	---NA---	---NA---
Hs_transcript_24045	---NA---	477	0	---NA---	---NA---	0	---NA---	---NA---	---NA---
Hs_transcript_24046	g t mismatch-specific thymine dna glycosylase-like	1042	5	2.25903E-94	73.8%	2	P:DNA repair; F:hydrolase activity, hydrolyzing N-glycosyl compounds	TIGR00584 mug: mismatch-specific thymine-DNA glycosylate (mug)	OG5_130139
Hs_transcript_24047	g t mismatch-specific thymine dna glycosylase-like	961	5	8.95463E-95	73.8%	2	P:DNA repair; F:hydrolase activity, hydrolyzing N-glycosyl compounds	TIGR00584 mug: mismatch-specific thymine-DNA glycosylate (mug)	OG5_130139
Hs_transcript_24040	glycosyltransferase-like domain-containing protein 2-like isoform 3	1939	5	8.14198E-123	60.8%	6	F:transferase activity, transferring glycosyl groups; P:retina development in camera-type eye; P:brain development; F:transferase activity; P:muscle fiber development; C:extracellular region	DUF563 Protein of unknown function (DUF563)	OG5_138372
Hs_transcript_64133	---NA---	210	0	---NA---	---NA---	0	---NA---	---NA---	---NA---
Hs_transcript_24041	hypothetical protein CAPTEDRAFT_210895, partial	202	5	4.26092E-5	61.2%	0	---NA---	---NA---	---NA---
Hs_transcript_44330	hypothetical protein	724	1	7.14481	47.0%	0	---NA---	---NA---	---NA---
Hs_transcript_65105	hypothetical protein EPUS_01515	233	1	4.48727	63.0%	0	---NA---	---NA---	---NA---
Hs_transcript_38328	histone h2b 5-like	593	5	1.46315E-46	94.2%	9	P:defense response to Gram-negative bacterium; C:nucleosome; F:DNA binding; C:NuA4 histone acetyltransferase complex; P:nucleosome assembly; F:protein heterodimerization activity; C:extracellular region; C:lipid particle; P:defense response to Gram-positive bacterium	Histone Core histone H2A/H2B/H3/H4	OG5_126572
Hs_transcript_24042	---NA---	226	0	---NA---	---NA---	0	---NA---	---NA---	---NA---
Hs_transcript_61218	---NA---	373	0	---NA---	---NA---	0	---NA---	---NA---	---NA---
Hs_transcript_44331	---NA---	531	0	---NA---	---NA---	0	---NA---	Pfam-B_4473	---NA---
Hs_transcript_38324	hypothetical protein	245	2	3.97214	59.5%	0	---NA---	---NA---	---NA---
Hs_transcript_38325	g-protein coupled	740	3	1.34894	44.67%	11	C:integral to membrane; F:transferase activity; F:G-protein coupled receptor activity; F:non-membrane spanning protein tyrosine kinase activity; F:olfactory receptor activity; F:neuropeptide Y receptor activity; P:signal transduction; P:detection of chemical stimulus involved in sensory perception of smell; F:signal transducer activity; P:G-protein coupled receptor signaling pathway; C:plasma mem…	7tm_1 7 transmembrane receptor (rhodopsin family)	---NA---
Hs_transcript_38326	regulator of g-protein signaling 2	379	4	0.0258679	54.0%	13	P:positive regulation of cardiac muscle contraction; P:termination of G-protein coupled receptor signaling pathway; P:spermatogenesis; P:negative regulation of cardiac muscle hypertrophy; P:relaxation of cardiac muscle; P:brown fat cell differentiation; C:internal side of plasma membrane; P:regulation of adrenergic receptor signaling pathway; P:negative regulation of phospholipase activity; P:neg…	---NA---	---NA---
Hs_transcript_24043	---NA---	292	0	---NA---	---NA---	0	---NA---	---NA---	---NA---
Hs_transcript_38320	---NA---	1650	0	---NA---	---NA---	0	---NA---	---NA---	---NA---
Hs_transcript_38321	keratin-associated protein 10-10-like	686	5	0.00302354	55.2%	0	---NA---	---NA---	OG5_146156
Hs_transcript_38322	keratin-associated protein 10-10-like	1177	5	1.04977E-6	46.4%	0	---NA---	---NA---	OG5_146156
Hs_transcript_38323	keratin-associated protein 10-10-like	1217	5	0.00143293	46.0%	0	---NA---	---NA---	---NA---
Hs_transcript_37112	tpa: muskelin intracellular mediator containing kelch motifs	464	5	2.38396E-52	83.4%	2	P:cell adhesion; C:cytoplasm	Muskelin_N Muskelin N-terminus	OG5_133719
Hs_transcript_37113	multiple inositol polyphosphate phosphatase 1-like	1936	5	1.25773E-144	58.2%	3	F:phosphatase activity; P:dephosphorylation; F:acid phosphatase activity	His_Phos_2 Histidine phosphatase superfamily (branch 2)	OG5_127769
Hs_transcript_37110	multiple inositol polyphosphate phosphatase 1-like	250	5	1.25911E-11	59.2%	1	F:acid phosphatase activity	---NA---	---NA---
Hs_transcript_37111	---NA---	220	0	---NA---	---NA---	0	---NA---	---NA---	---NA---
Hs_transcript_37116	---NA---	1027	0	---NA---	---NA---	0	---NA---	---NA---	---NA---
Hs_transcript_37117	---NA---	712	0	---NA---	---NA---	0	---NA---	---NA---	---NA---
Hs_transcript_37114	muskelin isoform x8	1522	5	0.0	73.0%	0	---NA---	Muskelin_N Muskelin N-terminus	OG5_133719
Hs_transcript_37115	---NA---	741	0	---NA---	---NA---	0	---NA---	---NA---	---NA---
Hs_transcript_44334	endonuclease-reverse transcriptase -e01	1321	5	8.46693E-15	55.2%	5	F:RNA binding; P:RNA-dependent DNA replication; F:RNA-directed DNA polymerase activity; F:DNA binding; F:endonuclease activity	---NA---	---NA---
Hs_transcript_37118	glycosyltransferase family protein	204	3	1.24042	48.0%	2	F:metal ion binding; F:zinc ion binding	---NA---	---NA---
Hs_transcript_35604	membrane protein	322	2	6.50165	53.0%	1	C:membrane	---NA---	---NA---
Hs_transcript_44335	---NA---	214	0	---NA---	---NA---	0	---NA---	---NA---	---NA---
Hs_transcript_46435	transmembrane protein c5orf28 homolog precursor	572	5	1.09482E-8	60.4%	3	F:molecular_function; P:biological_process; C:cellular_component	---NA---	OG5_135597
Hs_transcript_46434	protein vprbp-like	449	5	7.76626E-36	67.4%	0	---NA---	---NA---	OG5_131556
Hs_transcript_46437	---NA---	257	0	---NA---	---NA---	0	---NA---	---NA---	---NA---
Hs_transcript_46436	PREDICTED: hypothetical protein	1807	5	1.87079E-71	61.8%	0	---NA---	---NA---	OG5_132778
Hs_transcript_46431	---NA---	260	0	---NA---	---NA---	0	---NA---	---NA---	---NA---
Hs_transcript_44336	na(+) h(+) exchange regulatory cofactor nhe-rf1 isoform x2	2627	5	1.36168E-16	66.6%	0	---NA---	---NA---	---NA---
Hs_transcript_46433	protein vprbp-like	531	5	1.35201E-30	68.6%	0	---NA---	---NA---	OG5_131556
Hs_transcript_46432	c4-dicarboxylate transport sensor protein atpase subunit	1377	2	0.593549	53.0%	12	F:transferase activity; P:signal transduction by phosphorylation; P:phosphorylation; C:membrane; F:nucleotide binding; F:ATP binding; F:kinase activity; P:signal transduction; P:phosphorelay signal transduction system; F:signal transducer activity; F:phosphorelay sensor kinase activity; F:transferase activity, transferring phosphorus-containing groups	---NA---	---NA---
Hs_transcript_44337	---NA---	496	0	---NA---	---NA---	0	---NA---	---NA---	---NA---
Hs_transcript_46439	---NA---	268	0	---NA---	---NA---	0	---NA---	---NA---	---NA---
Hs_transcript_46438	28s ribosomal protein mitochondrial	205	5	1.54273E-9	65.0%	0	---NA---	---NA---	OG5_184531
Hs_transcript_35605	fad-dependent pyridine nucleotide-disulfide oxidoreductase	234	3	4.98443	58.0%	7	F:metal ion binding; P:oxidation-reduction process; F:oxidoreductase activity; F:electron carrier activity; F:4 iron, 4 sulfur cluster binding; F:iron-sulfur cluster binding; F:flavin adenine dinucleotide binding	---NA---	---NA---
Hs_transcript_23896	predicted protein	682	5	3.71041E-36	56.0%	3	F:endonuclease activity; P:mismatch repair; F:metal ion binding	---NA---	---NA---
Hs_transcript_23897	---NA---	458	0	---NA---	---NA---	0	---NA---	---NA---	---NA---
Hs_transcript_23894	e3 ubiquitin-protein ligase hecw1 isoform x5	337	5	4.54843	49.8%	5	F:ligase activity; P:protein ubiquitination; F:ubiquitin-protein ligase activity; P:translational initiation; C:cellular_component	---NA---	---NA---
Hs_transcript_23895	membrane-bound o-acyltransferase domain-containing protein 2-like	975	5	2.5672E-63	60.4%	0	---NA---	MBOAT MBOAT	OG5_127920
Hs_transcript_23892	galactosylgalactosylxylosylprotein 3-beta-glucuronosyltransferase 3-like	1356	5	4.33261E-142	75.4%	2	C:membrane; F:galactosylgalactosylxylosylprotein 3-beta-glucuronosyltransferase activity	Glyco_transf_43 Glycosyltransferase family 43	OG5_144206
Hs_transcript_23893	protein	205	5	4.69758E-17	86.6%	3	F:RNA-directed DNA polymerase activity; P:RNA-dependent DNA replication; F:RNA binding	---NA---	OG5_147856
Hs_transcript_23890	eal domain-containing protein	250	1	0.773068	55.0%	0	---NA---	---NA---	---NA---
Hs_transcript_23891	---NA---	503	0	---NA---	---NA---	0	---NA---	---NA---	---NA---
Hs_transcript_52102	---NA---	229	0	---NA---	---NA---	0	---NA---	---NA---	---NA---
Hs_transcript_23898	4-hydroxyphenylpyruvate dioxygenase-like	1453	5	6.66306E-108	53.6%	5	P:oxidation-reduction process; F:oxidoreductase activity, acting on single donors with incorporation of molecular oxygen; P:aromatic amino acid family metabolic process; F:4-hydroxyphenylpyruvate dioxygenase activity; C:cellular_component	TIGR01263 4HPPD: 4-hydroxyphenylpyruvate dioxygenase	OG5_137819
Hs_transcript_23899	---NA---	307	0	---NA---	---NA---	0	---NA---	---NA---	---NA---
Hs_transcript_1565	af230482_1tight junction protein zo-1	5906	5	0.0	61.8%	2	P:regulation of apoptotic process; C:intracellular	PDZ PDZ domain (Also known as DHR or GLGF)	OG5_129845
Hs_transcript_1564	af230482_1tight junction protein zo-1	5507	5	0.0	61.8%	2	P:regulation of apoptotic process; C:intracellular	ZU5 ZU5 domain	OG5_129845
Hs_transcript_1567	af230482_1tight junction protein zo-1	5594	5	0.0	61.8%	2	P:regulation of apoptotic process; C:intracellular	PDZ PDZ domain (Also known as DHR or GLGF)	OG5_129845
Hs_transcript_1566	af230482_1tight junction protein zo-1	5732	5	0.0	61.8%	2	P:regulation of apoptotic process; C:intracellular	PDZ PDZ domain (Also known as DHR or GLGF)	OG5_129845
Hs_transcript_1561	---NA---	511	0	---NA---	---NA---	0	---NA---	---NA---	---NA---
Hs_transcript_1560	exocyst complex component 4	2792	5	0.0	61.6%	4	C:cytoplasm; C:plasma membrane; F:protein N-terminus binding; P:cellular process	Pfam-B_4656	OG5_129735
Hs_transcript_1563	af230482_1tight junction protein zo-1	5642	5	0.0	61.8%	2	P:regulation of apoptotic process; C:intracellular	ZU5 ZU5 domain	OG5_129845
Hs_transcript_1562	af230482_1tight junction protein zo-1	5819	5	0.0	61.8%	2	P:regulation of apoptotic process; C:intracellular	ZU5 ZU5 domain	OG5_129845
Hs_transcript_61206	---NA---	613	0	---NA---	---NA---	0	---NA---	---NA---	---NA---
Hs_transcript_35100	hypothetical protein H072_4514	359	2	3.42562	48.5%	0	---NA---	---NA---	---NA---
Hs_transcript_1569	---NA---	975	0	---NA---	---NA---	0	---NA---	---NA---	---NA---
Hs_transcript_1568	---NA---	326	0	---NA---	---NA---	0	---NA---	---NA---	---NA---
Hs_transcript_28710	hypothetical protein	1373	1	3.21006	57.0%	2	P:negative regulation of transcription, DNA-dependent; C:nucleus	---NA---	---NA---
Hs_transcript_28711	protein kinase c delta type-like	1067	5	7.35155E-171	82.0%	0	---NA---	Pkinase Protein kinase domain	OG5_132502
Hs_transcript_28712	protein kinase c isoform b	205	5	3.40236E-33	84.6%	0	---NA---	Pkinase Protein kinase domain	OG5_132502
Hs_transcript_28713	protein kinase c delta type-like	416	5	1.19107E-44	72.0%	3	F:binding; F:kinase activity; P:cellular process	Pkinase Protein kinase domain	OG5_132502
Hs_transcript_28714	protein kinase c delta type-like	1013	5	2.61821E-74	55.2%	1	F:transferase activity	---NA---	---NA---
Hs_transcript_28715	protein kinase c delta type-like	854	5	1.28522E-82	70.0%	3	F:binding; F:kinase activity; P:cellular process	C1_1 Phorbol esters/diacylglycerol binding domain (C1 domain)	OG5_132502
Hs_transcript_28716	protein kinase c delta type-like	1058	5	2.10551E-145	66.6%	1	F:transferase activity, transferring phosphorus-containing groups	C1_1 Phorbol esters/diacylglycerol binding domain (C1 domain)	OG5_132502
Hs_transcript_28717	protein kinase c delta type-like	763	5	1.82337E-91	69.4%	3	F:binding; F:kinase activity; P:cellular process	C1_1 Phorbol esters/diacylglycerol binding domain (C1 domain)	OG5_132502
Hs_transcript_28718	protein kinase c delta type homolog	757	5	1.10522E-9	71.2%	4	P:phosphorylation; F:ion binding; F:protein kinase activity; F:nucleotide binding	---NA---	---NA---
Hs_transcript_28719	protein kinase c delta type-like	888	5	8.58781E-48	67.0%	1	F:transferase activity, transferring phosphorus-containing groups	Pfam-B_2475	OG5_132502
Hs_transcript_59378	cytochrome c oxidase subunit iv	918	5	4.21041E-4	54.2%	8	P:regulation of transcription, DNA-dependent; F:RNA binding; F:nucleic acid binding; P:RNA-dependent DNA replication; F:zinc ion binding; C:nucleus; F:RNA-directed DNA polymerase activity; F:sequence-specific DNA binding transcription factor activity	---NA---	---NA---
Hs_transcript_59379	failed axon connections homolog	1869	5	3.30932E-103	67.6%	0	---NA---	GST_C_3 Glutathione S-transferase	OG5_129013
Hs_transcript_59376	---NA---	374	0	---NA---	---NA---	0	---NA---	---NA---	---NA---
Hs_transcript_59377	hypothetical protein, unlikely	228	2	6.77643	48.0%	0	---NA---	---NA---	---NA---
Hs_transcript_45825	---NA---	524	0	---NA---	---NA---	0	---NA---	---NA---	---NA---
Hs_transcript_59375	---NA---	420	0	---NA---	---NA---	0	---NA---	---NA---	---NA---
Hs_transcript_59372	craniofacial development protein 2-like	292	5	1.00899E-10	59.6%	0	---NA---	TIGR00195 exoDNase_III: exodeoxyribonuclease III	OG5_160715
Hs_transcript_59373	dna-(apurinic or apyrimidinic site) lyase 2-like	641	5	1.4682E-53	59.0%	7	P:DNA repair; P:nucleic acid phosphodiester bond hydrolysis; F:zinc ion binding; F:endonuclease activity; F:nuclease activity; C:intracellular; F:DNA binding	TIGR00633 xth: exodeoxyribonuclease III (xth)	OG5_126768
Hs_transcript_59370	---NA---	1667	0	---NA---	---NA---	0	---NA---	---NA---	---NA---
Hs_transcript_59371	---NA---	304	0	---NA---	---NA---	0	---NA---	---NA---	---NA---
Hs_transcript_6038	---NA---	350	0	---NA---	---NA---	0	---NA---	---NA---	---NA---
Hs_transcript_6039	zinc finger protein gfi-1-like	1932	5	1.43307E-71	73.6%	2	F:nucleic acid binding; F:metal ion binding	zf-H2C2_2 Zinc-finger double domain	OG5_241768
Hs_transcript_61274	---NA---	571	0	---NA---	---NA---	0	---NA---	---NA---	---NA---
Hs_transcript_26419	hypothetical protein BRAFLDRAFT_70632	313	1	2.56788	47.0%	0	---NA---	---NA---	---NA---
Hs_transcript_61154	---NA---	220	0	---NA---	---NA---	0	---NA---	PRKCSH-like Glucosidase II beta subunit-like	OG5_128657
Hs_transcript_6032	---NA---	302	0	---NA---	---NA---	0	---NA---	---NA---	---NA---
Hs_transcript_6033	endonuclease-reverse transcriptase -e01	286	5	1.30323E-6	56.4%	8	F:RNA binding; P:RNA-dependent DNA replication; F:endonuclease activity; F:RNA-directed DNA polymerase activity; F:DNA binding; F:methyltransferase activity; F:transferase activity; P:methylation	---NA---	---NA---
Hs_transcript_6030	dynactin subunit 6	1249	5	1.34959E-63	74.8%	1	C:dynactin complex	TIGR02287 PaaY: phenylacetic acid degradation protein PaaY	OG5_130612
Hs_transcript_6031	---NA---	368	0	---NA---	---NA---	0	---NA---	---NA---	---NA---
Hs_transcript_6036	novel protein vertebrate angiopoietin-like protein family	722	5	5.08487E-37	54.4%	0	---NA---	Fibrinogen_C Fibrinogen beta and gamma chains	OG5_138466
Hs_transcript_6037	ist1 homolog	1424	5	2.48032E-136	78.6%	14	P:positive regulation of proteolysis; P:abscission; C:Flemming body; C:cytosol; P:cytokinesis; C:extracellular vesicular exosome; C:endoplasmic reticulum-Golgi intermediate compartment; P:viral release from host cell; F:MIT domain binding; F:protein complex binding; P:virus budding from nuclear membrane by viral capsid re-envelopment; C:centrosome; C:cytoplasmic membrane-bounded vesicle; P:protei…	Ist1 Regulator of Vps4 activity in the MVB pathway	OG5_129118
Hs_transcript_6034	atp-binding cassette sub-family g member 4-like	536	5	3.50307E-10	63.0%	0	---NA---	---NA---	---NA---
Hs_transcript_6035	protein notum homolog	678	5	2.42519E-71	64.4%	0	---NA---	PAE Pectinacetylesterase	OG5_134071
Hs_transcript_30661	---NA---	312	0	---NA---	---NA---	0	---NA---	---NA---	---NA---
Hs_transcript_30660	fatty acid amide hydrolase-like	1025	5	1.88204E-28	67.0%	0	---NA---	---NA---	---NA---
Hs_transcript_30663	protein misato homolog 1-like	2089	5	1.50467E-103	52.6%	0	---NA---	Misat_Tub_SegII Misato Segment II tubulin-like domain	OG5_130183
Hs_transcript_30662	protein kti12 homolog	1083	5	2.06301E-94	70.2%	4	F:ATP binding; F:nucleotide binding; P:biological_process; C:cellular_component	KTI12 Chromatin associated protein KTI12	OG5_129813
Hs_transcript_30665	fatty acid amide hydrolase-like	1689	5	5.37074E-81	58.6%	0	---NA---	Amidase Amidase	OG5_132924
Hs_transcript_30664	enolase-like protein eno4-like	1501	5	8.17661E-41	52.4%	1	F:carbon-nitrogen ligase activity, with glutamine as amido-N-donor	Amidase Amidase	OG5_132924
Hs_transcript_8168	---NA---	223	0	---NA---	---NA---	0	---NA---	---NA---	---NA---
Hs_transcript_8169	PREDICTED: uncharacterized protein DDB_G0271670-like	1219	3	1.59052	54.0%	0	---NA---	---NA---	---NA---
Hs_transcript_8166	hypothetical protein	225	1	2.06053	60.0%	0	---NA---	---NA---	---NA---
Hs_transcript_8167	malate partial	480	5	1.71685E-55	86.4%	4	P:malate metabolic process; P:tricarboxylic acid cycle; P:cellular carbohydrate metabolic process; F:L-malate dehydrogenase activity	TIGR01772 MDH_euk_gproteo: malate dehydrogenase	OG5_127145
Hs_transcript_8164	---NA---	451	0	---NA---	---NA---	0	---NA---	---NA---	---NA---
Hs_transcript_8165	brachyury-like protein	584	5	6.66103E-73	78.0%	4	F:sequence-specific DNA binding transcription factor activity; F:DNA binding; C:nucleus; P:regulation of transcription, DNA-dependent	T-box T-box	OG5_134471
Hs_transcript_8162	zinc finger rna-binding protein	1179	5	2.20669E-72	64.2%	2	C:intracellular part; F:nucleic acid binding	---NA---	OG5_131477
Hs_transcript_8163	---NA---	321	0	---NA---	---NA---	0	---NA---	---NA---	---NA---
Hs_transcript_8160	zinc finger rna-binding partial	1830	5	4.26754E-43	68.4%	1	F:binding	DZF DZF domain	OG5_131477
Hs_transcript_8161	zinc finger rna-binding	1283	5	2.32957E-127	65.6%	2	C:nucleolus; F:protein binding	---NA---	OG5_131477
Hs_transcript_26418	protein	270	5	5.79891E-7	57.4%	0	---NA---	---NA---	---NA---
Hs_transcript_7929	phosphoinositide 3-kinase regulatory subunit 4- partial	1303	5	2.28948E-98	75.6%	1	F:protein kinase activity	Pkinase Protein kinase domain	OG5_129368
Hs_transcript_7928	phosphoinositide 3-kinase regulatory subunit 4- partial	3629	5	0.0	67.6%	1	F:transferase activity, transferring phosphorus-containing groups	Pfam-B_5262	OG5_129368
Hs_transcript_7927	---NA---	227	0	---NA---	---NA---	0	---NA---	---NA---	---NA---
Hs_transcript_7926	thymidine kinase	1072	5	3.19542E-93	77.4%	3	F:kinase activity; P:cellular metabolic process; F:nucleotide binding	TK Thymidine kinase	OG5_129576
Hs_transcript_7925	---NA---	590	0	---NA---	---NA---	0	---NA---	---NA---	---NA---
Hs_transcript_7924	hypothetical protein	361	3	3.10752	55.67%	3	F:metal ion binding; F:zinc ion binding; C:nucleus	---NA---	---NA---
Hs_transcript_7923	metabotropic glutamate receptor 3-like	713	5	3.35224E-20	60.8%	7	C:integral to membrane; F:G-protein coupled receptor activity; F:signal transducer activity; C:membrane; P:signal transduction; P:G-protein coupled receptor signaling pathway; C:plasma membrane	7tm_3 7 transmembrane sweet-taste receptor of 3 GCPR	OG5_127095
Hs_transcript_7922	---NA---	344	0	---NA---	---NA---	0	---NA---	---NA---	---NA---
Hs_transcript_7921	olfactory receptor 2a2	529	5	0.933402	54.4%	3	C:integral to membrane; F:G-protein coupled receptor activity; P:G-protein coupled receptor signaling pathway	7tm_1 7 transmembrane receptor (rhodopsin family)	---NA---
Hs_transcript_7920	protein tyra- isoform a	484	5	0.0152912	51.4%	7	P:inductive cell migration; P:negative regulation of locomotion; C:integral to membrane; F:G-protein coupled receptor activity; P:G-protein coupled receptor signaling pathway; F:signal transducer activity; P:signal transduction	---NA---	OG5_133074
Hs_transcript_36799	family transcriptional regulator	262	2	2.98174	52.0%	0	---NA---	---NA---	---NA---
Hs_transcript_36798	low quality protein: hemicentin-2	243	5	1.61506E-4	63.0%	2	P:cell-matrix adhesion; F:calcium ion binding	EGF_CA Calcium-binding EGF domain	OG5_126619
Hs_transcript_45823	obg family gtpase	272	1	7.63218	62.0%	6	F:GTP binding; F:GTPase activity; C:cytoplasm; P:GTP catabolic process; F:magnesium ion binding; F:nucleotide binding	---NA---	---NA---
Hs_transcript_36793	wd repeat-containing protein 31-like	270	5	3.28879E-16	54.2%	0	---NA---	WD40 WD domain	OG5_133803
Hs_transcript_36792	---NA---	202	0	---NA---	---NA---	0	---NA---	---NA---	---NA---
Hs_transcript_36791	---NA---	387	0	---NA---	---NA---	0	---NA---	---NA---	---NA---
Hs_transcript_36790	PREDICTED: uncharacterized protein LOC100199118	341	5	2.59194E-13	57.8%	0	---NA---	---NA---	OG5_131406
Hs_transcript_36797	stress protein ddr48-like	869	5	2.423E-4	48.2%	0	---NA---	---NA---	---NA---
Hs_transcript_36796	protein mago nashi homolog	614	5	3.2783E-88	91.4%	8	F:RNA binding; P:regulation of translation; C:nuclear speck; P:RNA splicing; P:mRNA processing; C:cytoplasm; P:nuclear-transcribed mRNA catabolic process, nonsense-mediated decay; P:mRNA transport	Mago_nashi Mago nashi protein	OG5_128495
Hs_transcript_36795	craniofacial development protein 2-like	918	5	3.17412E-27	63.6%	0	---NA---	TIGR00633 xth: exodeoxyribonuclease III (xth)	OG5_160715
Hs_transcript_36794	---NA---	278	0	---NA---	---NA---	0	---NA---	---NA---	---NA---
Hs_transcript_33310	regulatory factor 6	2021	5	1.68264E-49	67.4%	10	F:protein binding; P:pancreatic epsilon cell differentiation; P:regulation of transcription, DNA-dependent; P:pancreatic A cell differentiation; P:regulation of insulin secretion; P:type B pancreatic cell differentiation; F:DNA binding; C:nucleus; P:glucose homeostasis; P:pancreatic D cell differentiation	---NA---	OG5_136615
Hs_transcript_33311	regulatory factor 6	1959	5	7.78981E-31	69.2%	10	F:protein binding; P:pancreatic epsilon cell differentiation; P:pancreatic A cell differentiation; P:regulation of insulin secretion; F:transcription regulatory region DNA binding; P:type B pancreatic cell differentiation; P:positive regulation of transcription, DNA-dependent; C:nucleus; P:glucose homeostasis; P:pancreatic D cell differentiation	---NA---	---NA---
Hs_transcript_33312	atp binding l-psp endoribonuclease family	402	4	0.12871	49.25%	0	---NA---	---NA---	---NA---
Hs_transcript_33313	---NA---	209	0	---NA---	---NA---	0	---NA---	DUF2644 Protein of unknown function (DUF2644)	---NA---
Hs_transcript_2209	reverse partial	317	5	3.25579E-16	68.6%	3	F:RNA binding; P:RNA-dependent DNA replication; F:RNA-directed DNA polymerase activity	---NA---	---NA---
Hs_transcript_2208	protein	1618	5	7.91357E-14	52.4%	1	F:nucleic acid binding	Exo_endo_phos_2 Endonuclease-reverse transcriptase	OG5_132056
Hs_transcript_33316	major facilitator superfamily domain-containing protein 8-like isoform x2	1015	5	7.12608E-43	63.8%	6	C:lysosomal membrane; C:lysosome; C:integral to membrane; C:membrane; P:transmembrane transport; P:transport	Pfam-B_805	OG5_133069
Hs_transcript_28597	gamma-aminobutyric acid receptor subunit rho-2-like	1117	5	1.71242E-12	46.8%	12	C:integral to membrane; C:membrane; P:ion transport; F:GABA-A receptor activity; C:cell junction; P:inner ear receptor cell development; F:extracellular ligand-gated ion channel activity; P:innervation; P:sensory perception of sound; P:cochlea development; C:plasma membrane; C:postsynaptic membrane	TIGR00860 LIC: cation transporter family protein	OG5_133064
Hs_transcript_2205	---NA---	434	0	---NA---	---NA---	0	---NA---	---NA---	---NA---
Hs_transcript_2204	dna pol b2 domain-containing protein	404	5	9.71772E-14	73.8%	1	F:nucleic acid binding	---NA---	---NA---
Hs_transcript_2207	activin receptor type-1c-like	852	5	2.99445E-66	60.2%	2	P:cellular process; F:protein serine/threonine kinase activity	TGF_beta_GS Transforming growth factor beta type I GS-motif	OG5_129709
Hs_transcript_2206	tgf receptor-1 precursor	853	5	1.8867E-32	77.8%	23	F:transforming growth factor beta-activated receptor activity; P:regulation of localization; P:tissue development; P:in utero embryonic development; P:positive regulation of transmembrane receptor protein serine/threonine kinase signaling pathway; P:cell migration; P:pathway-restricted SMAD protein phosphorylation; P:positive regulation of protein phosphorylation; P:regulation of cellular compone…	---NA---	---NA---
Hs_transcript_2201	1-aminocyclopropane-1-carboxylate synthase-like protein partial	1810	5	1.39075E-96	57.4%	3	P:biosynthetic process; F:catalytic activity; F:pyridoxal phosphate binding	Aminotran_1_2 Aminotransferase class I and II	OG5_128619
Hs_transcript_2200	---NA---	716	0	---NA---	---NA---	0	---NA---	---NA---	---NA---
Hs_transcript_2203	thap domain-containing protein 2	3495	5	4.79863E-8	62.8%	4	F:RNA binding; P:RNA-dependent DNA replication; F:RNA-directed DNA polymerase activity; F:nucleic acid binding	---NA---	---NA---
Hs_transcript_2202	type ii secretion system protein e	363	5	0.201193	50.8%	2	P:oxidation-reduction process; F:oxidoreductase activity	---NA---	---NA---
Hs_transcript_45822	hypothetical protein	1001	1	7.38671	48.0%	0	---NA---	---NA---	---NA---
Hs_transcript_28591	nuclear pore glycoprotein p62	1556	5	1.22895E-79	78.0%	9	P:negative regulation of transcription from RNA polymerase II promoter; P:regulation of protein stability; C:nuclear membrane; P:positive regulation of heterochromatin assembly; P:negative regulation of translational initiation; F:nucleocytoplasmic transporter activity; C:nuclear pore; F:structural constituent of nuclear pore; P:negative regulation of RNA export from nucleus	Nsp1_C Nsp1-like C-terminal region	OG5_128763
Hs_transcript_55582	---NA---	260	0	---NA---	---NA---	0	---NA---	---NA---	---NA---
Hs_transcript_25176	v-type proton atpase subunit s1-like	1467	5	8.44939E-30	51.8%	4	C:proton-transporting V-type ATPase, V1 domain; F:proton-transporting ATPase activity, rotational mechanism; P:ATP hydrolysis coupled proton transport; F:proton-transporting ATP synthase activity, rotational mechanism	ATP-synt_S1 Vacuolar ATP synthase subunit S1 (ATP6S1)	OG5_137786
Hs_transcript_45821	glutamine amidotransferase	371	1	8.86112	46.0%	2	F:transferase activity; P:glutamine metabolic process	---NA---	---NA---
Hs_transcript_58537	endonuclease-reverse transcriptase -e01- partial	675	5	2.42146E-22	53.8%	9	F:RNA binding; P:RNA-dependent DNA replication; F:RNA-directed DNA polymerase activity; F:sequence-specific DNA binding; F:sequence-specific DNA binding transcription factor activity; F:DNA binding; C:nucleus; P:regulation of transcription, DNA-dependent; P:transcription, DNA-dependent	PHD PHD-finger	OG5_146127
Hs_transcript_59958	---NA---	724	0	---NA---	---NA---	0	---NA---	---NA---	---NA---
Hs_transcript_59959	PREDICTED: uncharacterized protein LOC100931706	274	4	2.55072E-8	68.5%	2	F:calcium ion binding; C:membrane	---NA---	---NA---
Hs_transcript_58536	hypothetical protein	318	5	0.534267	53.6%	0	---NA---	MASE1 MASE1	---NA---
Hs_transcript_59952	achain structural basis for the auto-inhibition of c-abl tyrosine kinase	1430	5	0.0	77.8%	36	P:positive regulation of apoptotic process; F:actin monomer binding; F:SH3 domain binding; P:positive regulation of muscle cell differentiation; P:mismatch repair; F:protein C-terminus binding; P:DNA damage induced protein phosphorylation; P:signal transduction in response to DNA damage; P:axon guidance; P:positive regulation of oxidoreductase activity; C:cytosol; C:actin cytoskeleton; P:blood co…	Pkinase_Tyr Protein tyrosine kinase	OG5_131234
Hs_transcript_59953	peptidyl alpha-hydroxylating monooxygenase	982	5	5.18461E-55	68.0%	1	F:monooxygenase activity	Cu2_monoox_C Copper type II ascorbate-dependent monooxygenase	OG5_136771
Hs_transcript_59950	mediator of rna polymerase ii transcription subunit 12	246	2	4.28143	57.5%	3	C:spindle pole; P:microtubule cytoskeleton organization; C:microtubule organizing center	---NA---	---NA---
Hs_transcript_55585	---NA---	232	0	---NA---	---NA---	0	---NA---	---NA---	---NA---
Hs_transcript_59956	---NA---	1162	0	---NA---	---NA---	0	---NA---	---NA---	---NA---
Hs_transcript_58535	---NA---	321	0	---NA---	---NA---	0	---NA---	---NA---	---NA---
Hs_transcript_59954	PREDICTED: uncharacterized protein LOC100198382, partial	559	3	4.64557E-14	73.33%	0	---NA---	CD20 CD20-like family	---NA---
Hs_transcript_59955	---NA---	233	0	---NA---	---NA---	0	---NA---	---NA---	---NA---
Hs_transcript_45820	---NA---	803	0	---NA---	---NA---	0	---NA---	---NA---	---NA---
Hs_transcript_54582	hypothetical protein CAPTEDRAFT_211147, partial	757	5	1.67444E-13	55.8%	0	---NA---	---NA---	---NA---
Hs_transcript_58534	sulfide:quinone mitochondrial	814	5	2.29478E-122	71.8%	0	---NA---	Pfam-B_5819	OG5_129122
Hs_transcript_58533	sulfide:quinone mitochondrial	828	5	2.48799E-95	72.0%	0	---NA---	Pfam-B_1627	OG5_129122
Hs_transcript_64749	PREDICTED: hypothetical protein LOC100636162	203	5	4.50992E-9	61.2%	3	F:hydrolase activity, hydrolyzing O-glycosyl compounds; P:carbohydrate metabolic process; F:catalytic activity	---NA---	---NA---
Hs_transcript_58532	---NA---	324	0	---NA---	---NA---	0	---NA---	---NA---	---NA---
Hs_transcript_58029	disulfide isomerase	617	5	4.32638E-15	59.8%	2	P:cell redox homeostasis; F:isomerase activity	---NA---	---NA---
Hs_transcript_58028	PREDICTED: hypothetical protein LOC100641608	702	5	1.06892E-40	60.8%	1	F:nucleic acid binding	---NA---	---NA---
Hs_transcript_64670	---NA---	902	0	---NA---	---NA---	0	---NA---	---NA---	---NA---
Hs_transcript_58025	krab-a domain-containing protein 2-like	1184	5	4.7759E-13	43.0%	0	---NA---	rve Integrase core domain	OG5_144841
Hs_transcript_58024	PREDICTED: predicted protein-like	1735	5	1.546E-39	50.2%	0	---NA---	---NA---	OG5_193357
Hs_transcript_58027	krab-a domain-containing protein 2-like	1014	5	4.67514E-14	46.8%	0	---NA---	rve Integrase core domain	OG5_126567
Hs_transcript_58026	scan domain-containing protein 3-like	976	5	2.53276E-5	59.4%	9	F:transferase activity; F:nucleic acid binding; F:RNA-directed DNA polymerase activity; F:zinc ion binding; F:RNA binding; P:DNA integration; F:aspartic-type endopeptidase activity; P:RNA-dependent DNA replication; P:proteolysis	---NA---	---NA---
Hs_transcript_58021	taurine catabolism dioxygenase	633	1	7.53525	51.0%	0	---NA---	---NA---	---NA---
Hs_transcript_58020	serine threonine-protein kinase nek2	809	5	1.5722E-160	87.4%	15	P:blastocyst development; P:negative regulation of DNA binding; P:protein autophosphorylation; C:kinetochore; F:protein serine/threonine kinase activity; C:centrosome; F:protein phosphatase binding; P:mitotic sister chromatid segregation; C:midbody; P:spindle assembly involved in mitosis; C:condensed nuclear chromosome; P:regulation of attachment of spindle microtubules to kinetochore; P:centroso…	Pkinase Protein kinase domain	OG5_129446
Hs_transcript_58023	---NA---	374	0	---NA---	---NA---	0	---NA---	---NA---	---NA---
Hs_transcript_58022	---NA---	826	0	---NA---	---NA---	0	---NA---	---NA---	---NA---
Hs_transcript_12922	receptor-type tyrosine-protein phosphatase delta-like	585	5	2.433E-9	50.2%	10	F:carbohydrate binding; F:beta-galactosidase activity; F:hydrolase activity; C:beta-galactosidase complex; P:carbohydrate metabolic process; F:catalytic activity; F:hydrolase activity, hydrolyzing O-glycosyl compounds; P:metabolic process; F:hydrolase activity, acting on glycosyl bonds; F:calcium ion binding	---NA---	---NA---
Hs_transcript_12923	---NA---	386	0	---NA---	---NA---	0	---NA---	---NA---	---NA---
Hs_transcript_12920	transient receptor potential cation channel subfamily m member 3-like	688	5	9.82047E-16	52.2%	2	F:cation channel activity; P:ion transport	Pfam-B_13750	OG5_128054
Hs_transcript_12921	immunoglobulin superfamily member 3-like	318	5	0.0810861	60.0%	0	---NA---	V-set Immunoglobulin V-set domain	---NA---
Hs_transcript_7079	---NA---	367	0	---NA---	---NA---	0	---NA---	---NA---	---NA---
Hs_transcript_7078	respiratory nadh dehydrogenase ii	240	1	4.29201	55.0%	3	P:oxidation-reduction process; F:oxidoreductase activity; F:flavin adenine dinucleotide binding	---NA---	---NA---
Hs_transcript_12924	protein	477	5	5.70097E-10	55.0%	1	P:cell adhesion	F5_F8_type_C F5/8 type C domain	OG5_241811
Hs_transcript_12925	---NA---	316	0	---NA---	---NA---	0	---NA---	---NA---	---NA---
Hs_transcript_7075	wsc domain-containing protein	348	1	8.72804	44.0%	0	---NA---	---NA---	---NA---
Hs_transcript_7074	---NA---	411	0	---NA---	---NA---	0	---NA---	---NA---	---NA---
Hs_transcript_7077	---NA---	351	0	---NA---	---NA---	0	---NA---	---NA---	---NA---
Hs_transcript_7076	---NA---	209	0	---NA---	---NA---	0	---NA---	---NA---	---NA---
Hs_transcript_7071	---NA---	221	0	---NA---	---NA---	0	---NA---	---NA---	---NA---
Hs_transcript_7070	polycystic kidney disease protein 1-like 2-like	672	5	2.27776E-17	69.8%	3	P:neuropeptide signaling pathway; F:calcium ion binding; C:membrane	Pfam-B_500	OG5_153888
Hs_transcript_7073	---NA---	206	0	---NA---	---NA---	0	---NA---	---NA---	---NA---
Hs_transcript_7072	hypothetical protein TcasGA2_TC005813	596	5	1.90792E-11	49.8%	0	---NA---	---NA---	---NA---
Hs_transcript_3552	---NA---	293	0	---NA---	---NA---	0	---NA---	---NA---	---NA---
Hs_transcript_3553	---NA---	576	0	---NA---	---NA---	0	---NA---	---NA---	---NA---
Hs_transcript_3550	oviduct-specific glyco	1889	5	1.43833E-142	59.2%	2	P:metabolic process; F:hydrolase activity	Glyco_hydro_18 Glycosyl hydrolases family 18	OG5_126929
Hs_transcript_3551	protein	1455	5	0.0068007	42.2%	5	F:hydrolase activity, hydrolyzing O-glycosyl compounds; F:beta-N-acetylhexosaminidase activity; P:cell adhesion; P:carbohydrate metabolic process; F:catalytic activity	PAN_1 PAN domain	OG5_136735
Hs_transcript_3556	heat shock 70 kda protein 12a	1984	5	2.57233E-111	54.0%	0	---NA---	Pfam-B_5682	OG5_129911
Hs_transcript_3557	probable glucosamine 6-phosphate n-acetyltransferase-like	1489	5	1.16523E-48	66.6%	1	F:transferase activity	Acetyltransf_7 Acetyltransferase (GNAT) domain	OG5_128161
Hs_transcript_3554	---NA---	249	0	---NA---	---NA---	0	---NA---	---NA---	---NA---
Hs_transcript_3555	PREDICTED: rhombotin-1-like	937	5	4.76177E-25	59.2%	2	F:metal ion binding; F:zinc ion binding	LIM LIM domain	OG5_248855
Hs_transcript_3558	sh3 and px domain-containing protein 2a-like	2431	5	4.6226E-102	58.6%	13	F:phosphatidylinositol-5-phosphate binding; P:eye development; F:SH2 domain binding; P:positive regulation of fat cell differentiation; F:phosphatidylinositol-4-phosphate binding; P:podosome assembly; C:podosome; P:heart development; F:phosphatidylinositol-3-phosphate binding; P:adipose tissue development; P:bone development; F:phosphatidylinositol-3,5-bisphosphate binding; C:cytoplasm	SH3_1 SH3 domain	OG5_140680
Hs_transcript_3559	putative uncharacterized protein	215	1	2.13504	60.0%	0	---NA---	---NA---	---NA---
Hs_transcript_63441	tetratricopeptide repeat protein	205	2	5.47369	63.5%	0	---NA---	---NA---	---NA---
Hs_transcript_56446	polypyrimidine tract-binding protein	452	5	3.83776E-5	56.2%	7	F:RNA binding; P:RNA-dependent DNA replication; F:RNA-directed DNA polymerase activity; F:DNA binding; F:nucleic acid binding; F:nucleotide binding; P:biological_process	---NA---	---NA---
Hs_transcript_63743	amino acid adenylation domain-containing protein	505	5	1.24066E-5	45.8%	4	P:metabolic process; F:catalytic activity; P:fatty acid metabolic process; F:ligase activity	AMP-binding AMP-binding enzyme	OG5_126718
Hs_transcript_22716	---NA---	474	0	---NA---	---NA---	0	---NA---	---NA---	---NA---
Hs_transcript_22717	outer membrane lipoprotein	1469	3	0.236885	51.67%	0	---NA---	---NA---	---NA---
Hs_transcript_22714	hypothetical protein MPER_06050	420	5	3.82554E-14	63.2%	1	F:metal ion binding	---NA---	---NA---
Hs_transcript_22715	e3 ubiquitin-protein ligase ubr4	334	1	6.35924	55.0%	0	---NA---	---NA---	---NA---
Hs_transcript_22712	---NA---	282	0	---NA---	---NA---	0	---NA---	---NA---	---NA---
Hs_transcript_22713	hypothetical protein CHLNCDRAFT_136514	949	5	7.39597E-41	56.4%	1	F:metal ion binding	PRiA4_ORF3 Plasmid pRiA4b ORF-3-like protein	NO_GROUP
Hs_transcript_22710	---NA---	235	0	---NA---	---NA---	0	---NA---	---NA---	---NA---
Hs_transcript_22711	---NA---	214	0	---NA---	---NA---	0	---NA---	---NA---	---NA---
Hs_transcript_31222	php domain-containing protein	364	1	2.95126	55.0%	5	P:DNA replication; P:DNA repair; F:DNA-directed DNA polymerase activity; F:catalytic activity; F:DNA binding	---NA---	---NA---
Hs_transcript_31223	---NA---	705	0	---NA---	---NA---	0	---NA---	---NA---	---NA---
Hs_transcript_31220	epidermal growth factor-like protein 7-like	422	5	1.31519E-4	48.2%	2	F:calcium ion binding; P:vasculogenesis	EMI EMI domain	OG5_140329
Hs_transcript_31221	hypothetical protein CAEBREN_21077	372	2	3.26936	58.5%	2	F:nucleic acid binding; F:protein dimerization activity	---NA---	---NA---
Hs_transcript_27548	---NA---	1404	0	---NA---	---NA---	0	---NA---	---NA---	---NA---
Hs_transcript_27549	PREDICTED: uncharacterized protein LOC101236649, partial	318	1	0.00715466	64.0%	0	---NA---	---NA---	---NA---
Hs_transcript_22718	---NA---	256	0	---NA---	---NA---	0	---NA---	---NA---	---NA---
Hs_transcript_22719	cytochrome p450 17alpha-hydroxylase c17-20 lyase	1168	5	7.79998E-48	52.6%	8	F:metal ion binding; P:oxidation-reduction process; F:oxidoreductase activity, acting on paired donors, with incorporation or reduction of molecular oxygen; F:heme binding; F:oxidoreductase activity; F:electron carrier activity; F:iron ion binding; F:monooxygenase activity	p450 Cytochrome P450	OG5_126582
Hs_transcript_62132	ring finger protein	698	5	0.209985	52.4%	7	F:metal ion binding; F:RNA binding; P:RNA-dependent DNA replication; F:zinc ion binding; F:RNA-directed DNA polymerase activity; F:DNA binding; F:endonuclease activity	---NA---	---NA---
Hs_transcript_25948	---NA---	355	0	---NA---	---NA---	0	---NA---	---NA---	---NA---
Hs_transcript_25949	hypothetical protein CAPTEDRAFT_212153	779	1	7.45135	64.0%	0	---NA---	---NA---	---NA---
Hs_transcript_25946	membrane protein	1218	5	5.18693E-97	54.4%	0	---NA---	---NA---	NO_GROUP
Hs_transcript_25947	---NA---	206	0	---NA---	---NA---	0	---NA---	---NA---	---NA---
Hs_transcript_25944	leukocyte receptor cluster member 1-like	955	5	3.281E-28	68.2%	0	---NA---	Cir_N N-terminal domain of CBF1 interacting co-repressor CIR	OG5_132013
Hs_transcript_25945	---NA---	201	0	---NA---	---NA---	0	---NA---	---NA---	---NA---
Hs_transcript_25942	---NA---	250	0	---NA---	---NA---	0	---NA---	---NA---	---NA---
Hs_transcript_25943	---NA---	589	0	---NA---	---NA---	0	---NA---	---NA---	---NA---
Hs_transcript_25940	Aspartokinase	281	2	3.52257	48.5%	0	---NA---	---NA---	---NA---
Hs_transcript_25941	tetratricopeptide repeat protein 39b-like	632	5	2.30104E-16	71.6%	0	---NA---	---NA---	---NA---
Hs_transcript_55589	---NA---	630	0	---NA---	---NA---	0	---NA---	---NA---	---NA---
Hs_transcript_21258	hypothetical protein DICSQDRAFT_137655	227	1	1.39864	50.0%	0	---NA---	---NA---	---NA---
Hs_transcript_21259	taxoid 7-beta-hydroxylase-like	332	5	1.03954E-12	61.2%	0	---NA---	---NA---	---NA---
Hs_transcript_21256	transcriptional regulator	558	1	0.738042	41.0%	5	P:regulation of transcription, DNA-dependent; P:transcription, DNA-dependent; F:sequence-specific DNA binding; F:sequence-specific DNA binding transcription factor activity; F:DNA binding	---NA---	---NA---
Hs_transcript_21257	---NA---	223	0	---NA---	---NA---	0	---NA---	---NA---	---NA---
Hs_transcript_21254	---NA---	505	0	---NA---	---NA---	0	---NA---	---NA---	---NA---
Hs_transcript_21255	---NA---	215	0	---NA---	---NA---	0	---NA---	---NA---	---NA---
Hs_transcript_21252	transcriptional regulator	514	5	0.61742	53.2%	3	P:regulation of transcription, DNA-dependent; F:sequence-specific DNA binding transcription factor activity; F:DNA binding	---NA---	---NA---
Hs_transcript_21253	---NA---	387	0	---NA---	---NA---	0	---NA---	---NA---	---NA---
Hs_transcript_21250	echinoderm microtubule associated protein like partial	705	5	7.51325E-34	72.8%	0	---NA---	---NA---	---NA---
Hs_transcript_21251	transcriptional regulator	568	5	0.123457	51.4%	3	P:regulation of transcription, DNA-dependent; F:sequence-specific DNA binding transcription factor activity; F:DNA binding	---NA---	---NA---
Hs_transcript_37941	Myc	1323	5	9.75252E-6	59.6%	4	P:regulation of transcription, DNA-dependent; F:protein dimerization activity; C:nucleus; F:sequence-specific DNA binding transcription factor activity	---NA---	OG5_205022
Hs_transcript_37940	hypothetical protein DAPPUDRAFT_310319	714	1	0.00188776	52.0%	11	F:ion channel activity; F:GABA-A receptor activity; C:integral to membrane; C:membrane; C:synapse; P:ion transport; C:cell junction; P:transport; F:extracellular ligand-gated ion channel activity; C:postsynaptic membrane; C:plasma membrane	TIGR00860 LIC: cation transporter family protein	OG5_132758
Hs_transcript_37943	dna-binding helix-turn-helix protein	330	1	3.90205	52.0%	0	---NA---	---NA---	---NA---
Hs_transcript_37942	---NA---	626	0	---NA---	---NA---	0	---NA---	---NA---	---NA---
Hs_transcript_37945	preprotein translocase subunit	398	1	2.58613	58.0%	8	P:intracellular protein transmembrane transport; P:protein targeting; P:protein transport by the Sec complex; C:integral to membrane; C:membrane; P:protein transport; P:transport; C:plasma membrane	---NA---	---NA---
Hs_transcript_37944	tyrosine-protein kinase frk- partial	2709	5	6.57362E-9	47.4%	0	---NA---	---NA---	---NA---
Hs_transcript_37947	tyrosine-protein kinase frk- partial	797	1	0.254428	46.0%	0	---NA---	---NA---	---NA---
Hs_transcript_37946	---NA---	373	0	---NA---	---NA---	0	---NA---	---NA---	---NA---
Hs_transcript_37949	---NA---	315	0	---NA---	---NA---	0	---NA---	---NA---	---NA---
Hs_transcript_37948	---NA---	203	0	---NA---	---NA---	0	---NA---	---NA---	---NA---
Hs_transcript_4522	---NA---	679	0	---NA---	---NA---	0	---NA---	---NA---	---NA---
Hs_transcript_4523	ef-hand calcium-binding domain-containing protein 6- partial	315	5	1.583E-18	62.4%	1	F:calcium ion binding	EF-hand_7 EF-hand domain pair	OG5_140674
Hs_transcript_4520	hypothetical protein	379	1	7.42657	50.0%	0	---NA---	Ion_trans Ion transport protein	OG5_160391
Hs_transcript_4521	two-pore calcium channel 3	752	5	7.05042E-56	63.6%	1	P:transport	Pfam-B_6890	OG5_160391
Hs_transcript_4526	protein serine threonine	802	1	3.24327	74.0%	11	F:transferase activity; P:phosphorylation; F:protein serine/threonine kinase activity; F:protein kinase activity; P:protein phosphorylation; P:MAPK cascade; F:ATP binding; F:kinase activity; F:MAP kinase kinase kinase activity; P:activation of MAPKK activity; F:transferase activity, transferring phosphorus-containing groups	---NA---	---NA---
Hs_transcript_4527	---NA---	341	0	---NA---	---NA---	0	---NA---	---NA---	---NA---
Hs_transcript_4524	---NA---	937	0	---NA---	---NA---	0	---NA---	---NA---	---NA---
Hs_transcript_4525	---NA---	775	0	---NA---	---NA---	0	---NA---	---NA---	---NA---
Hs_transcript_4528	---NA---	214	0	---NA---	---NA---	0	---NA---	---NA---	---NA---
Hs_transcript_4529	atp gtp binding protein	2995	5	1.42473E-23	45.8%	9	P:defense response; F:ADP binding; P:signal transduction; P:regulation of transcription, DNA-dependent; F:ATP binding; P:transcription, DNA-dependent; F:nucleotide binding; F:sequence-specific DNA binding transcription factor activity; F:DNA binding	Peptidase_M16 Insulinase (Peptidase family M16)	---NA---
Hs_transcript_27363	ccr4-not transcription complex subunit 1- partial	5604	5	0.0	76.4%	0	---NA---	---NA---	OG5_128127
Hs_transcript_53961	amine oxidase	331	1	0.358736	58.0%	0	---NA---	---NA---	---NA---
Hs_transcript_53960	t-complex protein 1	425	1	3.88917	44.0%	6	F:unfolded protein binding; P:cellular protein metabolic process; F:ATP binding; C:cytoplasm; P:protein folding; F:nucleotide binding	---NA---	---NA---
Hs_transcript_53963	protein	4654	4	2.16531E-13	62.25%	0	---NA---	Pfam-B_1194	OG5_208279
Hs_transcript_53962	histone-lysine n-methyltransferase prdm9	3142	5	1.73892E-29	48.6%	2	F:metal ion binding; F:nucleic acid binding	zf-C2H2 Zinc finger	OG5_126539
Hs_transcript_53965	protein	3124	4	3.98322E-22	59.0%	0	---NA---	---NA---	OG5_242071
Hs_transcript_53964	protein	4474	4	1.02552E-8	59.75%	0	---NA---	---NA---	OG5_208279
Hs_transcript_53967	transient receptor potential cation channel subfamily a member 1 homolog	1107	5	1.10035E-80	60.8%	0	---NA---	Ank_2 Ankyrin repeats (3 copies)	OG5_126566
Hs_transcript_53966	protein	3125	4	1.87385E-22	59.0%	0	---NA---	---NA---	OG5_242071
Hs_transcript_53969	---NA---	1273	0	---NA---	---NA---	0	---NA---	---NA---	---NA---
Hs_transcript_53968	transient receptor potential cation channel subfamily a member 1 homolog	1052	5	3.96159E-79	59.2%	0	---NA---	Ank Ankyrin repeat	OG5_132409
Hs_transcript_23045	hypothetical protein NEMVEDRAFT_v1g220217	660	1	0.0119589	71.0%	1	F:zinc ion binding	---NA---	---NA---
Hs_transcript_23044	PREDICTED: uncharacterized protein LOC101241125, partial	875	5	8.26273E-15	67.0%	0	---NA---	---NA---	---NA---
Hs_transcript_23047	ankyrin repeat protein r863- partial	914	2	1.29481E-5	63.5%	4	F:hormone activity; F:alpha-N-arabinofuranosidase activity; P:L-arabinose metabolic process; C:extracellular region	---NA---	OG5_133090
Hs_transcript_23046	hypothetical protein FPSE_08497	255	5	0.869534	44.8%	4	F:ATP binding; F:protein kinase activity; P:protein phosphorylation; F:transferase activity, transferring phosphorus-containing groups	---NA---	---NA---
Hs_transcript_23041	glutathione s-transferase domain-containing protein	252	5	1.11008E-18	74.6%	1	F:transferase activity	TIGR01262 maiA: maleylacetoacetate isomerase	OG5_127168
Hs_transcript_23040	protein eva-1 homolog c-like	1221	5	6.92853E-11	63.8%	1	F:carbohydrate binding	Gal_Lectin Galactose binding lectin domain	---NA---
Hs_transcript_23043	hypothetical protein BRAFLDRAFT_117723	610	1	6.55871E-9	65.0%	0	---NA---	Pfam-B_8503	---NA---
Hs_transcript_23042	PREDICTED: hypothetical protein LOC100635540	481	5	2.94746E-11	51.8%	0	---NA---	---NA---	---NA---
Hs_transcript_24013	hypothetical protein D910_05351	464	3	6.2943	39.0%	0	---NA---	---NA---	---NA---
Hs_transcript_24012	---NA---	1189	0	---NA---	---NA---	0	---NA---	---NA---	---NA---
Hs_transcript_24011	PREDICTED: predicted protein-like	2200	5	2.56303E-24	52.2%	0	---NA---	---NA---	---NA---
Hs_transcript_24010	---NA---	1668	0	---NA---	---NA---	0	---NA---	DUF1600 Protein of unknown function (DUF1600)	---NA---
Hs_transcript_23049	PREDICTED: uncharacterized protein LOC100205317	2215	5	7.363E-92	60.4%	0	---NA---	---NA---	OG5_133498
Hs_transcript_23048	cell surface protein	1570	5	2.65156E-101	59.2%	3	P:oxidation-reduction process; F:oxidoreductase activity; P:fatty acid metabolic process	PQQ_2 PQQ-like domain	OG5_133723
Hs_transcript_24015	abc transporter g family member 22-like	1650	5	7.61135E-144	65.4%	6	F:ATPase activity; F:ATP binding; F:nucleotide binding; C:membrane; F:nucleoside-triphosphatase activity; P:ATP catabolic process	TIGR00955 3a01204: pigment precursor permease	OG5_128747
Hs_transcript_24014	hypothetical protein	344	1	2.0603	53.0%	2	F:nucleotide binding; F:nucleoside-triphosphatase activity	---NA---	---NA---
Hs_transcript_60765	PREDICTED: uncharacterized protein LOC100888430	519	5	1.56835E-58	74.0%	1	F:binding	Peptidase_A17 Pao retrotransposon peptidase	OG5_127018
Hs_transcript_60764	mgc115716 protein	374	5	0.00233616	54.2%	3	P:regulation of transcription, DNA-dependent; F:nucleic acid binding; C:intracellular	---NA---	---NA---
Hs_transcript_60767	---NA---	368	0	---NA---	---NA---	0	---NA---	---NA---	---NA---
Hs_transcript_60766	---NA---	419	0	---NA---	---NA---	0	---NA---	---NA---	---NA---
Hs_transcript_60761	hypothetical protein	2420	5	7.90822E-17	45.8%	0	---NA---	---NA---	---NA---
Hs_transcript_60760	metal dependent phosphohydrolase	238	5	0.70328	53.0%	1	F:hydrolase activity	---NA---	---NA---
Hs_transcript_60763	---NA---	231	0	---NA---	---NA---	0	---NA---	---NA---	---NA---
Hs_transcript_60762	ankyrin	553	2	0.0240557	64.5%	0	---NA---	---NA---	---NA---
Hs_transcript_53073	cap-gly domain containing linker protein 2-like	624	5	1.11181E-13	67.0%	1	F:calcium ion binding	---NA---	---NA---
Hs_transcript_60769	dna polymerase iii polc-type	402	1	6.55396	61.0%	0	---NA---	---NA---	---NA---
Hs_transcript_60768	---NA---	880	0	---NA---	---NA---	0	---NA---	---NA---	---NA---
Hs_transcript_63440	zinc finger protein 862-like	1233	5	2.181E-66	43.4%	0	---NA---	---NA---	NO_GROUP
Hs_transcript_26709	parkin coregulated gene protein homolog	615	5	3.56576E-132	95.0%	0	---NA---	ParcG Parkin co-regulated protein	OG5_129548
Hs_transcript_26708	hypothetical protein	383	2	2.22996	54.0%	0	---NA---	---NA---	---NA---
Hs_transcript_37232	cell wall protein pry3-like	640	5	1.30438E-16	48.6%	3	C:extracellular region; F:chitin binding; P:chitin metabolic process	CAP Cysteine-rich secretory protein family	OG5_158700
Hs_transcript_26705	Uncharacterized protein	757	5	1.17096E-35	59.4%	0	---NA---	Pfam-B_4984	OG5_136622
Hs_transcript_26704	---NA---	413	0	---NA---	---NA---	0	---NA---	---NA---	---NA---
Hs_transcript_26707	PREDICTED: hypothetical protein LOC100640707	626	5	4.23892E-22	59.6%	3	F:RNA binding; P:RNA-dependent DNA replication; F:RNA-directed DNA polymerase activity	---NA---	OG5_147856
Hs_transcript_26706	uncharacterized transposon-derived protein	1056	5	0.0522596	49.0%	0	---NA---	---NA---	---NA---
Hs_transcript_26701	vacuolar protein sorting-associated protein vta1 homolog	297	5	2.85844E-34	75.8%	0	---NA---	DUF605 Vta1 like	OG5_129256
Hs_transcript_26700	vacuolar protein sorting-associated protein vta1 homolog	557	5	3.27669E-9	71.6%	0	---NA---	DUF605 Vta1 like	OG5_129256
Hs_transcript_26703	---NA---	692	0	---NA---	---NA---	0	---NA---	---NA---	---NA---
Hs_transcript_26702	hypothetical protein NEMVEDRAFT_v1g224911	517	5	5.45568E-61	76.0%	3	F:RNA-directed DNA polymerase activity; P:RNA-dependent DNA replication; F:RNA binding	RVT_1 Reverse transcriptase (RNA-dependent DNA polymerase)	OG5_147856
Hs_transcript_16139	PREDICTED: uncharacterized protein LOC102083240 isoform X1	1296	1	2.56843	44.0%	0	---NA---	---NA---	---NA---
Hs_transcript_16138	clavaminate synthase-like protein at3g21360-like	692	5	5.51637E-29	57.0%	2	P:oxidation-reduction process; F:oxidoreductase activity	---NA---	OG5_138047
Hs_transcript_13329	---NA---	437	0	---NA---	---NA---	0	---NA---	---NA---	---NA---
Hs_transcript_13328	---NA---	467	0	---NA---	---NA---	0	---NA---	---NA---	---NA---
Hs_transcript_62133	g2 m phase-specific e3 ubiquitin-protein ligase	548	2	0.0284876	43.5%	2	P:protein ubiquitination; F:ubiquitin-protein ligase activity	---NA---	NO_GROUP
Hs_transcript_13323	---NA---	468	0	---NA---	---NA---	0	---NA---	---NA---	---NA---
Hs_transcript_13322	---NA---	444	0	---NA---	---NA---	0	---NA---	---NA---	---NA---
Hs_transcript_16133	b-cell receptor cd22-like	263	5	7.584E-6	52.2%	0	---NA---	Ig_2 Immunoglobulin domain	OG5_138270
Hs_transcript_13320	transferring glycosyl	331	1	9.48313	60.0%	8	P:protein glycosylation; F:galactosylxylosylprotein 3-beta-galactosyltransferase activity; F:transferase activity; C:integral to membrane; C:membrane; F:galactosyltransferase activity; C:Golgi apparatus; F:transferase activity, transferring glycosyl groups	---NA---	---NA---
Hs_transcript_13327	---NA---	425	0	---NA---	---NA---	0	---NA---	---NA---	---NA---
Hs_transcript_13326	---NA---	626	0	---NA---	---NA---	0	---NA---	---NA---	---NA---
Hs_transcript_13325	---NA---	210	0	---NA---	---NA---	0	---NA---	---NA---	---NA---
Hs_transcript_13324	protein ubash3a-like protein	292	1	0.966654	62.0%	0	---NA---	---NA---	---NA---
Hs_transcript_52660	---NA---	1072	0	---NA---	---NA---	0	---NA---	---NA---	---NA---
Hs_transcript_598	endonuclease-reverse transcriptase	224	5	1.94347E-11	62.8%	3	F:RNA-directed DNA polymerase activity; P:RNA-dependent DNA replication; F:RNA binding	---NA---	---NA---
Hs_transcript_599	staphylococcal nuclease domain-containing protein 1-like	963	5	5.08777E-111	73.0%	2	F:nucleic acid binding; F:hydrolase activity, acting on ester bonds	TUDOR Tudor domain	OG5_128197
Hs_transcript_35509	---NA---	260	0	---NA---	---NA---	0	---NA---	---NA---	---NA---
Hs_transcript_592	---NA---	1580	0	---NA---	---NA---	0	---NA---	---NA---	---NA---
Hs_transcript_593	casp8 and fadd-like apoptosis regulator a	236	5	2.97779	57.0%	3	P:regulation of apoptotic process; P:proteolysis; F:cysteine-type endopeptidase activity	---NA---	---NA---
Hs_transcript_590	---NA---	309	0	---NA---	---NA---	0	---NA---	---NA---	---NA---
Hs_transcript_591	mechanosensory protein 2-like	1128	5	3.36506E-140	85.6%	0	---NA---	Band_7 SPFH domain / Band 7 family	OG5_126714
Hs_transcript_596	ras-related and estrogen-regulated growth inhibitor-like protein	2869	5	2.91091E-68	62.4%	9	F:GTP binding; F:GTPase activity; P:small GTPase mediated signal transduction; P:GTP catabolic process; F:nucleotide binding; C:membrane; P:signal transduction; C:intracellular; P:mesendoderm development	Ras Ras family	OG5_141031
Hs_transcript_597	staphylococcal nuclease domain-containing protein 1-like	3082	5	0.0	75.8%	4	F:nucleic acid binding; C:RNA-induced silencing complex; F:hydrolase activity, acting on ester bonds; P:gene silencing by RNA	SNase Staphylococcal nuclease homologue	OG5_128197
Hs_transcript_594	mitochondrial glutamate carrier 2-like	3071	5	4.04874E-140	67.8%	2	P:transport; C:membrane	Mito_carr Mitochondrial carrier protein	OG5_131872
Hs_transcript_595	rab geranylgeranyltransferase regulatory subunit	283	1	3.76914	50.0%	2	F:transferase activity; P:intracellular protein transport	---NA---	---NA---
Hs_transcript_20664	glycine--trna ligase-like isoform 1	2603	5	0.0	80.8%	4	C:cytoplasm; P:glycyl-tRNA aminoacylation; F:ATP binding; F:glycine-tRNA ligase activity	TIGR00389 glyS_dimeric: glycine--tRNA ligase	OG5_127272
Hs_transcript_20665	---NA---	239	0	---NA---	---NA---	0	---NA---	---NA---	---NA---
Hs_transcript_20666	membrane protein	391	2	0.262951	49.5%	0	---NA---	---NA---	---NA---
Hs_transcript_20667	PREDICTED: uncharacterized protein LOC100209184	1051	1	2.26085E-27	57.0%	0	---NA---	Claudin_2 PMP-22/EMP/MP20/Claudin tight junction	---NA---
Hs_transcript_20660	was wasl-interacting protein family member 1 isoform x1	2912	4	6.71771E-4	58.75%	1	F:actin binding	WH2 WH2 motif	---NA---
Hs_transcript_20661	---NA---	371	0	---NA---	---NA---	0	---NA---	---NA---	---NA---
Hs_transcript_20662	family protein	1353	5	7.94679	56.0%	1	F:transferase activity	---NA---	---NA---
Hs_transcript_20663	---NA---	256	0	---NA---	---NA---	0	---NA---	---NA---	---NA---
Hs_transcript_52618	---NA---	1101	0	---NA---	---NA---	0	---NA---	---NA---	---NA---
Hs_transcript_52619	craniofacial development protein 2-like	1397	5	2.69683E-46	69.0%	0	---NA---	Exo_endo_phos_2 Endonuclease-reverse transcriptase	OG5_179380
Hs_transcript_52666	fbox domain containing protein	333	1	8.08832	63.0%	0	---NA---	---NA---	---NA---
Hs_transcript_20668	---NA---	259	0	---NA---	---NA---	0	---NA---	---NA---	---NA---
Hs_transcript_20669	PREDICTED: uncharacterized protein LOC101234693	768	1	4.46886E-6	53.0%	0	---NA---	---NA---	---NA---
Hs_transcript_25058	amino acid carrier protein	1355	1	9.01577	54.0%	4	C:membrane; P:sodium ion transport; F:alanine:sodium symporter activity; P:alanine transport	---NA---	---NA---
Hs_transcript_25059	palmitoyltransferase zdhhc2	1487	5	2.3115E-106	68.2%	3	F:metal ion binding; F:zinc ion binding; C:cellular_component	---NA---	OG5_126830
Hs_transcript_61277	---NA---	1323	0	---NA---	---NA---	0	---NA---	---NA---	---NA---
Hs_transcript_25054	cytochrome c-1	745	5	1.06912E-91	82.0%	3	F:heme binding; F:electron carrier activity; F:iron ion binding	Cytochrom_C1 Cytochrome C1 family	OG5_128006
Hs_transcript_25055	---NA---	590	0	---NA---	---NA---	0	---NA---	---NA---	---NA---
Hs_transcript_25056	23s rrna methyltransferase	346	5	2.21928	52.8%	17	P:tRNA methylation; F:transferase activity; P:methylation; F:RNA methyltransferase activity; P:rRNA base methylation; F:methyltransferase activity; P:tRNA processing; F:rRNA binding; P:rRNA processing; C:cytoplasm; F:4 iron, 4 sulfur cluster binding; F:rRNA (adenine-C2-)-methyltransferase activity; F:iron-sulfur cluster binding; F:catalytic activity; F:tRNA (adenine-C2-)-methyltransferase activit…	---NA---	---NA---
Hs_transcript_25057	---NA---	1383	0	---NA---	---NA---	0	---NA---	PIP49_C Protein-kinase domain of FAM69	---NA---
Hs_transcript_25050	cytosolic non-specific dipeptidase isoform x1	1727	5	0.0	75.8%	2	P:metabolic process; F:exopeptidase activity	Peptidase_M20 Peptidase family M20/M25/M40	OG5_127342
Hs_transcript_25051	---NA---	257	0	---NA---	---NA---	0	---NA---	---NA---	---NA---
Hs_transcript_25052	GK16263	229	1	9.53512	53.0%	1	C:nuclear pore	---NA---	---NA---
Hs_transcript_25053	activator of g-protein signal-like	1115	5	0.0	86.4%	8	P:regulation of G-protein coupled receptor protein signaling pathway; P:lung epithelial cell differentiation; C:nucleolus; F:GDP-dissociation inhibitor activity; F:identical protein binding; C:cell cortex; P:establishment of mitotic spindle orientation; C:apical part of cell	---NA---	OG5_131125
Hs_transcript_10780	---NA---	284	0	---NA---	---NA---	0	---NA---	---NA---	---NA---
Hs_transcript_10781	transient receptor potential cation channel subfamily a member 1-like	2841	5	0.0	70.6%	0	---NA---	Ank_2 Ankyrin repeats (3 copies)	OG5_132409
Hs_transcript_10782	---NA---	352	0	---NA---	---NA---	0	---NA---	---NA---	---NA---
Hs_transcript_10783	e3 ubiquitin-protein ligase rnf185-like	244	5	3.12493E-6	56.6%	2	F:metal ion binding; F:zinc ion binding	---NA---	---NA---
Hs_transcript_10784	---NA---	290	0	---NA---	---NA---	0	---NA---	---NA---	---NA---
Hs_transcript_10785	vacuole membrane protein 1-like	258	5	7.2831E-31	90.0%	9	P:cell junction assembly; P:cell-cell adhesion; C:plasma membrane; C:autophagic vacuole membrane; C:integral to membrane; P:regulation of autophagy; C:endoplasmic reticulum; C:pre-autophagosomal structure; P:embryo implantation	Pfam-B_12315	OG5_129330
Hs_transcript_10786	l-rhamnose-binding lectin partial	745	5	7.21828E-21	39.2%	1	F:carbohydrate binding	Gal_Lectin Galactose binding lectin domain	OG5_129930
Hs_transcript_10787	PREDICTED: uncharacterized protein LOC100211623	346	5	6.83961E-18	61.2%	10	F:metalloendopeptidase activity; F:zinc ion binding; C:proteinaceous extracellular matrix; F:metallopeptidase activity; C:extracellular matrix; F:peptidase inhibitor activity; C:extracellular region; F:peptidase activity; F:serine-type endopeptidase inhibitor activity; P:negative regulation of peptidase activity	---NA---	---NA---
Hs_transcript_10788	---NA---	331	0	---NA---	---NA---	0	---NA---	---NA---	---NA---
Hs_transcript_10789	---NA---	405	0	---NA---	---NA---	0	---NA---	---NA---	---NA---
Hs_transcript_55666	---NA---	290	0	---NA---	---NA---	0	---NA---	---NA---	---NA---
Hs_transcript_55667	---NA---	592	0	---NA---	---NA---	0	---NA---	---NA---	---NA---
Hs_transcript_55660	muscarinic acetylcholine	356	5	0.00219495	51.0%	10	F:G-protein coupled acetylcholine receptor activity; C:integral to membrane; F:G-protein coupled receptor activity; F:signal transducer activity; P:G-protein coupled acetylcholine receptor signaling pathway; P:signal transduction; C:integral to plasma membrane; P:G-protein coupled receptor signaling pathway; F:transferase activity; F:non-membrane spanning protein tyrosine kinase activity	7tm_1 7 transmembrane receptor (rhodopsin family)	---NA---
Hs_transcript_62274	endonuclease-reverse transcriptase -e01	867	5	9.85163E-20	56.8%	1	F:binding	---NA---	---NA---
Hs_transcript_61226	catenin delta-2-like	1186	5	3.8128E-73	53.6%	0	---NA---	Pfam-B_2381	OG5_130675
Hs_transcript_55661	serrate protein precursor	927	5	2.48426E-19	45.6%	6	P:Notch signaling pathway; C:integral to membrane; P:multicellular organismal development; C:membrane; P:cell communication; F:calcium ion binding	---NA---	OG5_162025
Hs_transcript_15448	---NA---	574	0	---NA---	---NA---	0	---NA---	---NA---	---NA---
Hs_transcript_15449	predicted protein	1027	4	0.0658795	56.75%	2	C:integral to membrane; P:transmembrane transport	---NA---	---NA---
Hs_transcript_12498	insulin-degrading enzyme	3229	5	0.0	66.2%	7	C:intracellular membrane-bounded organelle; P:organic substance catabolic process; P:protein metabolic process; F:protein binding; C:cytoplasmic part; F:ion binding; P:cellular metabolic process	Pfam-B_63	OG5_126910
Hs_transcript_12499	insulin-degrading enzyme	3000	5	0.0	65.2%	5	F:metal ion binding; P:proteolysis; F:catalytic activity; F:metalloendopeptidase activity; C:cellular_component	Pfam-B_63	OG5_126910
Hs_transcript_55066	protein partial	860	5	0.107042	62.2%	0	---NA---	---NA---	---NA---
Hs_transcript_55067	exopolyphosphatase-like enzyme	245	4	1.02866	52.25%	22	F:nucleic acid binding; F:hydrolase activity; F:manganese ion binding; C:integral to membrane; C:membrane; F:transferase activity; P:intracellular signal transduction; P:signal transduction by phosphorylation; P:phosphorylation; F:protein histidine kinase activity; F:ATP binding; F:kinase activity; P:signal transduction; P:phosphorelay signal transduction system; P:regulation of transcription, DN…	---NA---	---NA---
Hs_transcript_55064	armadillo repeat-containing protein 1-like	914	5	1.25459E-64	64.4%	2	F:metal ion binding; P:metal ion transport	Pfam-B_5653	OG5_134837
Hs_transcript_55065	armadillo repeat-containing protein 1-like	1205	5	7.45089E-100	65.0%	2	F:metal ion binding; P:metal ion transport	Pfam-B_5653	OG5_134837
Hs_transcript_15440	ubiquilin 1	631	5	3.08698E-16	62.0%	3	P:single-organism cellular process; F:protein binding; C:cytoplasm	---NA---	OG5_127163
Hs_transcript_12493	hypothetical protein	203	1	2.377	60.0%	0	---NA---	---NA---	---NA---
Hs_transcript_12490	---NA---	216	0	---NA---	---NA---	0	---NA---	---NA---	---NA---
Hs_transcript_12491	---NA---	610	0	---NA---	---NA---	0	---NA---	---NA---	---NA---
Hs_transcript_12496	---NA---	272	0	---NA---	---NA---	0	---NA---	---NA---	---NA---
Hs_transcript_12497	---NA---	697	0	---NA---	---NA---	0	---NA---	---NA---	---NA---
Hs_transcript_12494	hypothetical protein	3312	1	7.36512	38.0%	0	---NA---	---NA---	OG5_126619
Hs_transcript_12495	mitochondrial creatine kinase	228	5	3.04626E-29	81.2%	3	F:kinase activity; F:ATP binding; P:phosphorylation	ATP-gua_Ptrans ATP:guanido phosphotransferase	OG5_132668
Hs_transcript_50618	---NA---	559	0	---NA---	---NA---	0	---NA---	---NA---	---NA---
Hs_transcript_25318	predicted protein	1966	5	2.14584E-148	59.4%	4	F:nucleic acid binding; F:endonuclease activity; P:mismatch repair; F:metal ion binding	Pfam-B_5685	OG5_171785
Hs_transcript_50612	dna 3 phosphatase	1901	5	2.14378E-105	65.8%	0	---NA---	TIGR01663 PNK-3'Pase: polynucleotide kinase 3'-phosphatase	OG5_128311
Hs_transcript_50613	bifunctional polynucleotide phosphatase kinase-like	1900	5	5.99101E-171	68.6%	0	---NA---	TIGR01663 PNK-3'Pase: polynucleotide kinase 3'-phosphatase	OG5_128311
Hs_transcript_50610	---NA---	498	0	---NA---	---NA---	0	---NA---	---NA---	---NA---
Hs_transcript_50611	ruvb-like 1-like	1586	5	0.0	91.2%	3	P:DNA duplex unwinding; F:ATP binding; F:ATP-dependent 5'-3' DNA helicase activity	TIP49 TIP49 C-terminus	OG5_127944
Hs_transcript_50616	run domain beclin-1 interacting and cystein-rich containing	1440	5	4.71589E-81	51.6%	0	---NA---	---NA---	OG5_135691
Hs_transcript_50617	---NA---	1449	0	---NA---	---NA---	0	---NA---	EphA2_TM Ephrin type-A receptor 2 transmembrane domain	---NA---
Hs_transcript_50614	---NA---	729	0	---NA---	---NA---	0	---NA---	---NA---	---NA---
Hs_transcript_50615	relaxase mobilization nuclease domain partial	203	2	3.7536	59.5%	0	---NA---	---NA---	---NA---
Hs_transcript_63953	coenzyme pqq synthesis protein	212	1	4.85611	60.0%	0	---NA---	---NA---	---NA---
Hs_transcript_63952	---NA---	363	0	---NA---	---NA---	0	---NA---	---NA---	---NA---
Hs_transcript_10438	dpy-19-like protein 3	1771	5	2.96135E-117	70.0%	1	C:integral to membrane	Dpy19 Q-cell neuroblast polarisation	OG5_140362
Hs_transcript_10439	probable c-mannosyltransferase dpy19l3	2336	5	0.0	64.8%	1	C:integral to membrane	Dpy19 Q-cell neuroblast polarisation	OG5_140362
Hs_transcript_63957	retrotransposon-like family member (retr-1)-like	2017	5	5.58889E-153	58.4%	0	---NA---	RVT_1 Reverse transcriptase (RNA-dependent DNA polymerase)	OG5_132110
Hs_transcript_63956	predicted protein	206	1	2.67929	56.0%	4	F:cation transmembrane transporter activity; C:integral to membrane; P:transmembrane transport; P:potassium ion transport	---NA---	---NA---
Hs_transcript_63955	diguanylate cyclase phosphodiesterase with extracellular sensor	357	5	2.44637	53.2%	6	P:intracellular signal transduction; P:cyclic nucleotide biosynthetic process; F:phosphorus-oxygen lyase activity; C:integral to membrane; F:signal transducer activity; P:signal transduction	---NA---	---NA---
Hs_transcript_63954	---NA---	254	0	---NA---	---NA---	0	---NA---	---NA---	---NA---
Hs_transcript_10432	anti-sigma f factor antagonist	402	4	1.76076	52.25%	2	P:regulation of transcription, DNA-dependent; F:antisigma factor binding	---NA---	---NA---
Hs_transcript_10433	isoform cra_d	2967	5	3.37214E-45	51.4%	3	P:transcription, DNA-dependent; F:nucleoside-triphosphatase activity; F:binding	SNF2_N SNF2 family N-terminal domain	OG5_127144
Hs_transcript_10430	interferon-inducible gtpase 5-like	1847	5	2.80932E-71	56.6%	0	---NA---	IIGP Interferon-inducible GTPase (IIGP)	OG5_138226
Hs_transcript_10431	tpa: interferon-gamma-inducible gtpase ifgge protein	1667	5	6.16832E-41	54.2%	3	F:GTP binding; C:membrane; F:hydrolase activity, acting on acid anhydrides	IIGP Interferon-inducible GTPase (IIGP)	OG5_138226
Hs_transcript_10436	twik-related arachidonic acid-stimulated potassium channel partial	517	5	1.28159E-6	55.6%	6	P:potassium ion transmembrane transport; C:integral to membrane; C:membrane; F:potassium channel activity; P:ion transport; P:transport	Ion_trans_2 Ion channel	OG5_144575
Hs_transcript_10437	histidinol phosphate aminotransferase apoenzyme	470	5	0.0251253	48.0%	11	P:cell adhesion; F:L-phenylalanine:2-oxoglutarate aminotransferase activity; F:transferase activity; F:pyridoxal phosphate binding; P:biosynthetic process; F:histidinol-phosphate transaminase activity; F:transaminase activity; P:histidine biosynthetic process; F:catalytic activity; P:metabolic process; P:cellular amino acid biosynthetic process	---NA---	---NA---
Hs_transcript_10434	vacuolar protein sorting-associated protein 45	2298	5	0.0	83.6%	1	P:vesicle docking involved in exocytosis	Sec1 Sec1 family	OG5_127632
Hs_transcript_10435	vacuolar protein sorting-associated protein 45-like	1043	5	1.32282E-106	84.2%	1	P:vesicle docking involved in exocytosis	Sec1 Sec1 family	OG5_127632
Hs_transcript_65729	50s ribosomal protein l5	215	3	0.198144	59.33%	8	F:structural constituent of ribosome; F:RNA binding; P:translation; F:tRNA binding; C:ribonucleoprotein complex; C:ribosome; F:rRNA binding; C:intracellular	---NA---	---NA---
Hs_transcript_61224	amino acid abc transporter substrate-binding protein	603	5	0.889931	45.0%	3	C:outer membrane-bounded periplasmic space; P:transport; F:transporter activity	---NA---	---NA---
Hs_transcript_55394	rna binding motif protein 39b	1823	5	0.0	72.2%	1	F:nucleic acid binding	TIGR01622 SF-CC1: splicing factor	OG5_128375
Hs_transcript_55395	rna binding motif protein 39b	1928	5	0.0	74.2%	1	F:nucleic acid binding	TIGR01622 SF-CC1: splicing factor	OG5_128375
Hs_transcript_55396	rna binding motif protein 39b	1967	5	0.0	74.2%	1	F:nucleic acid binding	TIGR01622 SF-CC1: splicing factor	OG5_128375
Hs_transcript_55397	hypothetical protein ACD_61C00056G0008	241	1	0.290535	48.0%	0	---NA---	---NA---	---NA---
Hs_transcript_12148	protein	817	5	1.99698E-14	57.4%	2	F:nucleic acid binding; F:nucleotide binding	RRM_1 RNA recognition motif. (a.k.a. RRM	NO_GROUP
Hs_transcript_12149	---NA---	236	0	---NA---	---NA---	0	---NA---	---NA---	---NA---
Hs_transcript_55392	tyrosine 3-monooxygenase tryptophan 5-monooxygenase activation epsilon polypeptide	1541	5	2.88556E-93	76.6%	1	F:oxidoreductase activity	14-3-3 14-3-3 protein	OG5_126706
Hs_transcript_55393	---NA---	200	0	---NA---	---NA---	0	---NA---	---NA---	---NA---
Hs_transcript_12144	meiosis arrest female protein 1 homolog	1046	5	9.61001E-38	79.2%	2	C:peroxisome; F:nucleic acid binding	Limkain-b1 Limkain b1	---NA---
Hs_transcript_12145	---NA---	347	0	---NA---	---NA---	0	---NA---	---NA---	---NA---
Hs_transcript_12146	---NA---	834	0	---NA---	---NA---	0	---NA---	---NA---	---NA---
Hs_transcript_12147	family transcriptional regulator	622	1	4.62188	44.0%	2	P:regulation of transcription, DNA-dependent; F:sequence-specific DNA binding transcription factor activity	---NA---	---NA---
Hs_transcript_12140	meiosis arrest female protein 1 homolog	2531	5	1.71871E-25	49.0%	3	C:peroxisome; F:nucleic acid binding; F:nucleotide binding	OST-HTH OST-HTH/LOTUS domain	OG5_134363
Hs_transcript_12141	limkain b1	4511	5	1.22495E-68	67.6%	8	C:peroxisome; P:regulation of gene expression; F:organic cyclic compound binding; P:double-strand break repair; P:female meiosis; F:heterocyclic compound binding; P:oogenesis; P:negative regulation of phosphatase activity	OST-HTH OST-HTH/LOTUS domain	OG5_134363
Hs_transcript_12142	limkain b1	4989	5	1.45904E-78	69.8%	8	C:peroxisome; P:regulation of gene expression; F:organic cyclic compound binding; P:double-strand break repair; P:female meiosis; F:heterocyclic compound binding; P:oogenesis; P:negative regulation of phosphatase activity	RRM_1 RNA recognition motif. (a.k.a. RRM	OG5_134363
Hs_transcript_12143	---NA---	335	0	---NA---	---NA---	0	---NA---	---NA---	---NA---
Hs_transcript_1042	b-box type zinc-finger protein ncl-1	247	5	1.46504E-25	68.4%	3	F:metal ion binding; F:zinc ion binding; C:intracellular	---NA---	OG5_132466
Hs_transcript_1043	e3 ubiquitin-protein ligase trim71-like	853	5	3.18116E-123	66.6%	3	F:metal ion binding; F:zinc ion binding; C:intracellular	NHL NHL repeat	OG5_130318
Hs_transcript_1040	type 12 methyltransferase	389	5	2.04131E-12	55.8%	3	F:methyltransferase activity; F:transferase activity; P:methylation	Methyltransf_23 Methyltransferase domain	OG5_137378
Hs_transcript_1041	e3 ubiquitin-protein ligase trim71-like	759	5	7.41296E-80	70.6%	1	F:metal ion binding	---NA---	---NA---
Hs_transcript_1046	mrna turnover protein 4 homolog	1319	5	3.237E-109	77.6%	3	C:intracellular non-membrane-bounded organelle; C:nuclear part; C:ribonucleoprotein complex	Ribosomal_L10 Ribosomal protein L10	OG5_127990
Hs_transcript_1047	centrosome protein 4-like	2131	5	4.4659E-151	60.8%	0	---NA---	---NA---	OG5_132847
Hs_transcript_1044	receptor-interacting serine-threonine kinase 4-like	1243	5	5.86568E-5	51.6%	0	---NA---	Ank_2 Ankyrin repeats (3 copies)	---NA---
Hs_transcript_1045	diphthamide biosynthesis protein 2-like	3288	5	3.51902E-150	64.8%	2	C:cytoplasm; P:peptidyl-diphthamide biosynthetic process from peptidyl-histidine	TIGR00272 DPH2: diphthamide biosynthesis protein 2	OG5_129547
Hs_transcript_1048	---NA---	239	0	---NA---	---NA---	0	---NA---	---NA---	---NA---
Hs_transcript_1049	protocadherin fat 4	7339	5	2.92865E-130	43.4%	13	P:cell communication; C:integral to membrane; C:membrane; F:hydrolase activity; P:multicellular organismal development; C:extracellular region; F:peptidase activity; P:proteolysis; P:cell-cell signaling; C:plasma membrane; P:homophilic cell adhesion; F:calcium ion binding; P:cell adhesion	Cadherin Cadherin domain	OG5_126716
Hs_transcript_58242	solute carrier family 22 member 16	609	5	0.0805947	55.8%	6	F:transmembrane transporter activity; C:integral to membrane; P:transmembrane transport; C:membrane; P:transport; F:transporter activity	---NA---	---NA---
Hs_transcript_21539	PREDICTED: uncharacterized protein LOC100214834	7746	5	0.0	51.0%	1	F:calcium ion binding	Laminin_G_3 Concanavalin A-like lectin/glucanases superfamily	OG5_126619
Hs_transcript_21538	metallocarboxypeptidase t (m14a subfamily)	510	1	0.732153	57.0%	0	---NA---	---NA---	---NA---
Hs_transcript_61222	PREDICTED: polyprotein-like	914	5	2.25259E-13	58.4%	0	---NA---	---NA---	---NA---
Hs_transcript_21533	---NA---	996	0	---NA---	---NA---	0	---NA---	---NA---	---NA---
Hs_transcript_21532	---NA---	314	0	---NA---	---NA---	0	---NA---	---NA---	---NA---
Hs_transcript_21531	bile acid:sodium symporter	301	2	0.112885	47.0%	4	C:membrane; F:bile acid:sodium symporter activity; P:sodium ion transport; F:zinc ion binding	---NA---	---NA---
Hs_transcript_21530	---NA---	535	0	---NA---	---NA---	0	---NA---	---NA---	---NA---
Hs_transcript_21537	cubilin- partial	2781	5	1.79005E-48	57.6%	0	---NA---	CUB CUB domain	---NA---
Hs_transcript_21536	---NA---	280	0	---NA---	---NA---	0	---NA---	---NA---	---NA---
Hs_transcript_21535	---NA---	473	0	---NA---	---NA---	0	---NA---	---NA---	---NA---
Hs_transcript_21534	immunoglobulin lambda-like polypeptide 5-like	252	2	0.384314	57.0%	0	---NA---	---NA---	---NA---
Hs_transcript_44745	low quality protein: hemicentin-1-like	4446	5	1.10967E-82	40.4%	1	F:calcium ion binding	I-set Immunoglobulin I-set domain	OG5_126738
Hs_transcript_44744	nuclease harbi1-like	770	5	3.36918E-40	74.6%	0	---NA---	---NA---	NO_GROUP
Hs_transcript_41519	---NA---	247	0	---NA---	---NA---	0	---NA---	---NA---	---NA---
Hs_transcript_41518	2-oxoglutarate mitochondrial-like	2146	5	0.0	75.2%	2	F:oxidoreductase activity, acting on the aldehyde or oxo group of donors, disulfide as acceptor; P:oxidation-reduction process	TIGR00239 2oxo_dh_E1: oxoglutarate dehydrogenase (succinyl-transferring)	OG5_126779
Hs_transcript_44741	---NA---	532	0	---NA---	---NA---	0	---NA---	---NA---	---NA---
Hs_transcript_44740	---NA---	289	0	---NA---	---NA---	0	---NA---	---NA---	---NA---
Hs_transcript_44743	---NA---	519	0	---NA---	---NA---	0	---NA---	---NA---	---NA---
Hs_transcript_44742	telomerase-binding protein est1a-like isoform x3	3910	5	2.54496E-126	53.0%	0	---NA---	---NA---	OG5_131595
Hs_transcript_41513	---NA---	1363	0	---NA---	---NA---	0	---NA---	---NA---	---NA---
Hs_transcript_41512	btb and taz domain protein 1	1692	5	0.230069	42.0%	26	P:response to hydrogen peroxide; P:pollen development; C:nucleus; P:embryo sac development; C:cytoplasm; P:response to auxin stimulus; P:regulation of transcription, DNA-dependent; F:calmodulin binding; F:protein binding; P:response to salicylic acid stimulus; P:sugar mediated signaling pathway; P:response to jasmonic acid stimulus; P:circadian rhythm; P:response to wounding; P:response to nitrat…	---NA---	---NA---
Hs_transcript_41511	---NA---	253	0	---NA---	---NA---	0	---NA---	---NA---	---NA---
Hs_transcript_41510	ribosomal protein mitochondrial	857	5	8.31107E-38	52.4%	0	---NA---	MRP-63 Mitochondrial ribosome protein 63	OG5_140106
Hs_transcript_41517	2-oxoglutarate mitochondrial-like	763	5	1.19395E-99	76.2%	2	F:oxidoreductase activity, acting on the aldehyde or oxo group of donors, disulfide as acceptor; P:oxidation-reduction process	TIGR00239 2oxo_dh_E1: oxoglutarate dehydrogenase (succinyl-transferring)	OG5_126779
Hs_transcript_41516	---NA---	589	0	---NA---	---NA---	0	---NA---	---NA---	---NA---
Hs_transcript_41515	hypothetical protein	225	1	0.686461	70.0%	0	---NA---	---NA---	---NA---
Hs_transcript_41514	---NA---	1068	0	---NA---	---NA---	0	---NA---	Acetyltransf_5 Acetyltransferase (GNAT) domain	---NA---
Hs_transcript_35811	anaphase-promoting complex subunit 7-like	640	5	5.12519E-34	64.0%	0	---NA---	TPR_2 Tetratricopeptide repeat	OG5_132002
Hs_transcript_64268	---NA---	361	0	---NA---	---NA---	0	---NA---	---NA---	---NA---
Hs_transcript_27500	bm8 interacting protein 2d-2	256	2	2.93605	61.5%	4	F:DNA binding; F:ATP binding; F:nucleotide binding; F:nucleoside-triphosphatase activity	---NA---	---NA---
Hs_transcript_14799	---NA---	373	0	---NA---	---NA---	0	---NA---	---NA---	---NA---
Hs_transcript_14798	---NA---	275	0	---NA---	---NA---	0	---NA---	---NA---	---NA---
Hs_transcript_14797	---NA---	351	0	---NA---	---NA---	0	---NA---	---NA---	---NA---
Hs_transcript_14796	ectonucleoside triphosphate diphosphohydrolase 3	545	5	1.40535E-20	61.4%	6	F:hydrolase activity; F:nucleoside-triphosphatase activity; P:nucleoside diphosphate catabolic process; F:nucleoside-diphosphatase activity; P:nucleoside triphosphate catabolic process; C:plasma membrane	PetM PetM family of cytochrome b6f complex subunit 7	---NA---
Hs_transcript_14795	next to brca1 gene 1	2663	5	2.72547E-10	62.6%	16	F:zinc ion binding; P:macroautophagy; C:autophagic vacuole; F:mitogen-activated protein kinase binding; C:pre-autophagosomal structure; P:protein oligomerization; C:late endosome; P:regulation of bone mineralization; C:lysosome; C:cytoplasmic vesicle; F:ubiquitin binding; P:negative regulation of osteoblast differentiation; C:M band; C:cytosol; P:regulation of stress-activated MAPK cascade; F:pro…	---NA---	NO_GROUP
Hs_transcript_14794	craniofacial development protein 2-like	1193	5	9.77117E-17	55.6%	0	---NA---	---NA---	---NA---
Hs_transcript_14793	AGAP007419-PA	397	5	2.17366E-10	59.8%	1	F:NAD+ ADP-ribosyltransferase activity	---NA---	OG5_133855
Hs_transcript_14792	predicted protein	285	2	0.181328	60.0%	0	---NA---	---NA---	---NA---
Hs_transcript_14791	PREDICTED: mucolipin-3-like	362	5	1.31603E-40	74.8%	0	---NA---	Ion_trans Ion transport protein	OG5_129484
Hs_transcript_14790	mhc class i alpha 2 antigen	247	1	1.95867	53.0%	0	---NA---	---NA---	---NA---
Hs_transcript_14421	receptor protein kinase 1	795	5	0.122469	47.6%	10	F:transferase activity; F:protein serine/threonine kinase activity; P:phosphorylation; F:protein kinase activity; P:protein phosphorylation; F:nucleotide binding; F:ATP binding; F:kinase activity; P:recognition of pollen; F:transferase activity, transferring phosphorus-containing groups	---NA---	---NA---
Hs_transcript_14420	---NA---	563	0	---NA---	---NA---	0	---NA---	---NA---	---NA---
Hs_transcript_14423	---NA---	264	0	---NA---	---NA---	0	---NA---	---NA---	---NA---
Hs_transcript_14422	---NA---	295	0	---NA---	---NA---	0	---NA---	---NA---	---NA---
Hs_transcript_14425	alpha-2c adrenergic receptor	267	5	1.25125E-4	58.2%	0	---NA---	---NA---	---NA---
Hs_transcript_14424	PREDICTED: uncharacterized protein LOC101242952, partial	257	5	4.61471E-5	60.6%	0	---NA---	---NA---	---NA---
Hs_transcript_14427	exodeoxyribonuclease v subunit beta	298	2	2.15009	51.0%	12	F:helicase activity; P:nucleic acid phosphodiester bond hydrolysis; F:hydrolase activity; P:response to DNA damage stimulus; F:DNA binding; F:ATP-dependent DNA helicase activity; F:nucleotide binding; F:ATP binding; P:DNA repair; F:exonuclease activity; F:nuclease activity; F:transferase activity	---NA---	---NA---
Hs_transcript_14426	---NA---	495	0	---NA---	---NA---	0	---NA---	---NA---	---NA---
Hs_transcript_14429	---NA---	1704	0	---NA---	---NA---	0	---NA---	---NA---	---NA---
Hs_transcript_14428	---NA---	629	0	---NA---	---NA---	0	---NA---	---NA---	---NA---
Hs_transcript_27505	---NA---	284	0	---NA---	---NA---	0	---NA---	---NA---	---NA---
Hs_transcript_55930	---NA---	389	0	---NA---	---NA---	0	---NA---	---NA---	---NA---
Hs_transcript_55931	hypothetical protein	217	1	1.77598	59.0%	0	---NA---	---NA---	---NA---
Hs_transcript_55932	protein	1036	5	1.80225E-16	53.8%	0	---NA---	Myb_DNA-bind_4 Myb/SANT-like DNA-binding domain	OG5_137185
Hs_transcript_55933	---NA---	263	0	---NA---	---NA---	0	---NA---	---NA---	---NA---
Hs_transcript_55934	PREDICTED: uncharacterized protein LOC100210555, partial	472	5	1.4509E-21	61.6%	0	---NA---	---NA---	---NA---
Hs_transcript_27506	atp-binding cassette sub-family a member 6-like	882	3	3.52581	46.67%	5	F:ATPase activity; F:ATP binding; F:nucleotide binding; F:nucleoside-triphosphatase activity; P:ATP catabolic process	---NA---	---NA---
Hs_transcript_55936	---NA---	347	0	---NA---	---NA---	0	---NA---	---NA---	---NA---
Hs_transcript_55937	rho gtpase-activating protein 5- partial	2119	5	0.0	63.2%	4	F:GTP binding; P:small GTPase mediated signal transduction; P:signal transduction; C:intracellular	---NA---	OG5_131126
Hs_transcript_55938	---NA---	833	0	---NA---	---NA---	0	---NA---	---NA---	---NA---
Hs_transcript_55939	---NA---	677	0	---NA---	---NA---	0	---NA---	YlzJ YlzJ-like protein	---NA---
Hs_transcript_27507	carbonic anhydrase 6 precursor	954	5	2.95382E-21	45.2%	7	C:cytoplasm; C:extracellular space; F:zinc ion binding; P:one-carbon metabolic process; C:extracellular region; F:carbonate dehydratase activity; F:metal ion binding	---NA---	---NA---
Hs_transcript_35813	b-cell cll lymphoma 7a-like	1117	5	2.47332E-17	79.6%	0	---NA---	BCL_N BCL7	OG5_133211
Hs_transcript_26088	1 protein	2606	5	0.0	77.2%	3	C:intracellular part; F:RNA binding; P:multicellular organismal development	KH_1 KH domain	OG5_129814
Hs_transcript_26089	piggybac transposase uribo1	254	5	2.15621E-7	55.8%	0	---NA---	DDE_Tnp_1_7 Transposase IS4	OG5_128719
Hs_transcript_26082	gp189	328	5	9.49813E-4	53.8%	7	F:serine-type endopeptidase inhibitor activity; F:RNA binding; C:cytoplasm; P:RNA-dependent DNA replication; P:signal transduction; C:intracellular; F:RNA-directed DNA polymerase activity	---NA---	---NA---
Hs_transcript_26083	glutathione gamma-	666	5	6.04851E-91	77.4%	1	F:transferase activity	Phytochelatin Phytochelatin synthase	OG5_134029
Hs_transcript_26080	protein phosphatase 1 regulatory subunit 11-like	216	5	5.81747E-8	81.6%	2	P:metabolic process; F:transferase activity	---NA---	---NA---
Hs_transcript_26081	phytochelatin synthase	994	5	5.17482E-65	57.2%	4	F:metal ion binding; F:glutathione gamma-glutamylcysteinyltransferase activity; P:phytochelatin biosynthetic process; P:response to metal ion	---NA---	---NA---
Hs_transcript_26086	---NA---	2066	0	---NA---	---NA---	0	---NA---	---NA---	---NA---
Hs_transcript_26087	membrane protein, putative	1047	1	6.41342	61.0%	0	---NA---	---NA---	---NA---
Hs_transcript_26084	protein phosphatase 1 regulatory subunit 11-like	617	5	6.85613E-16	72.0%	3	F:transferase activity; P:metabolic process; F:catalytic activity	PPI_Ypi1 Protein phosphatase inhibitor	OG5_128609
Hs_transcript_26085	hypothetical protein CAPTEDRAFT_201987	567	5	1.50983E-4	58.2%	3	F:RNA binding; P:RNA-dependent DNA replication; F:RNA-directed DNA polymerase activity	---NA---	---NA---
Hs_transcript_16496	---NA---	217	0	---NA---	---NA---	0	---NA---	---NA---	---NA---
Hs_transcript_16497	cell death activator cide-b	601	5	3.31862E-19	66.2%	2	P:apoptotic process; C:intracellular	CIDE-N CIDE-N domain	OG5_135710
Hs_transcript_16494	---NA---	243	0	---NA---	---NA---	0	---NA---	---NA---	---NA---
Hs_transcript_16495	---NA---	248	0	---NA---	---NA---	0	---NA---	---NA---	---NA---
Hs_transcript_16492	lipase maturation factor 2-like	1233	5	2.65009E-106	58.0%	0	---NA---	LMF1 Lipase maturation factor	OG5_132566
Hs_transcript_16493	---NA---	310	0	---NA---	---NA---	0	---NA---	---NA---	---NA---
Hs_transcript_16490	GD10692	880	1	0.645713	50.0%	2	F:methyltransferase activity; P:methylation	Pfam-B_15162	---NA---
Hs_transcript_16491	---NA---	223	0	---NA---	---NA---	0	---NA---	---NA---	---NA---
Hs_transcript_35812	anaphase-promoting complex subunit 7	1230	5	7.40297E-70	59.2%	6	P:protein K11-linked ubiquitination; C:anaphase-promoting complex; P:mitosis; P:regulation of ubiquitin-protein ligase activity involved in mitotic cell cycle; F:protein phosphatase binding; P:negative regulation of cellular process	TIGR02917 PEP_TPR_lipo: putative PEP-CTERM system TPR-repeat lipoprotein	OG5_132002
Hs_transcript_44289	---NA---	378	0	---NA---	---NA---	0	---NA---	---NA---	---NA---
Hs_transcript_24839	---NA---	289	0	---NA---	---NA---	0	---NA---	---NA---	---NA---
Hs_transcript_24838	predicted protein	415	1	9.25718	58.0%	0	---NA---	---NA---	---NA---
Hs_transcript_16498	dna fragmentation factor subunit beta	2510	5	6.48755E-76	67.6%	2	P:apoptotic process; C:intracellular part	DFF40 DNA fragmentation factor 40 kDa	OG5_135971
Hs_transcript_16499	adp-ribosylation factor-like	1602	5	5.7742E-103	80.6%	3	F:GTP binding; C:intracellular; P:small GTPase mediated signal transduction	Arf ADP-ribosylation factor family	OG5_126696
Hs_transcript_45768	selenocysteine-specific elongation factor	1370	5	1.73154E-153	70.2%	1	F:nucleotide binding	TIGR00475 selB: selenocysteine-specific translation elongation factor	OG5_130322
Hs_transcript_27806	dna replication complex gins protein sld5- partial	983	5	2.1327E-74	73.6%	3	C:cytoplasm; F:protein binding; C:nucleus	Sld5 GINS complex protein	OG5_128888
Hs_transcript_64745	---NA---	448	0	---NA---	---NA---	0	---NA---	---NA---	---NA---
Hs_transcript_35915	PREDICTED: hypothetical protein LOC100679590	932	3	0.0102785	47.0%	0	---NA---	---NA---	---NA---
Hs_transcript_45769	protein tyrosine phosphatase	691	5	2.66101E-11	58.8%	9	F:metal ion binding; F:GTP binding; P:nucleic acid phosphodiester bond hydrolysis; F:zinc ion binding; F:nuclease activity; F:DNA binding; P:protein dephosphorylation; P:peptidyl-tyrosine dephosphorylation; F:protein tyrosine phosphatase activity	---NA---	---NA---
Hs_transcript_27801	mhck ef2 kinase domain containing protein	1583	5	7.26865E-20	51.6%	9	P:metabolic process; F:catalytic activity; P:signal transduction; F:kinase activity; F:ATP binding; P:phosphorylation; P:protein phosphorylation; F:transferase activity, transferring phosphorus-containing groups; F:protein serine/threonine kinase activity	Trypsin_2 Trypsin-like peptidase domain	OG5_189274
Hs_transcript_27800	mhck ef2 kinase domain containing protein	1654	5	8.38197E-20	51.0%	9	P:metabolic process; F:catalytic activity; P:signal transduction; F:kinase activity; F:ATP binding; P:phosphorylation; P:protein phosphorylation; F:transferase activity, transferring phosphorus-containing groups; F:protein serine/threonine kinase activity	Trypsin_2 Trypsin-like peptidase domain	OG5_189274
Hs_transcript_63482	hypothetical protein CAPTEDRAFT_81808, partial	312	2	1.81455	67.5%	0	---NA---	---NA---	---NA---
Hs_transcript_27803	protein	2129	5	0.0	60.2%	3	P:proteolysis; F:metallopeptidase activity; F:zinc ion binding	Peptidase_M1 Peptidase family M1	OG5_127217
Hs_transcript_61102	---NA---	310	0	---NA---	---NA---	0	---NA---	---NA---	---NA---
Hs_transcript_27802	aminopeptidase n- partial	1792	5	5.72106E-55	60.8%	3	P:proteolysis; F:metallopeptidase activity; F:zinc ion binding	ERAP1_C ERAP1-like C-terminal domain	OG5_127217
Hs_transcript_63016	hypothetical protein EAG_14520	465	5	1.14826E-4	55.6%	0	---NA---	---NA---	---NA---
Hs_transcript_35916	Helix-turn-helix	259	1	0.0533064	51.0%	2	F:sequence-specific DNA binding; F:DNA binding	---NA---	---NA---
Hs_transcript_33525	hypothetical protein CAPTEDRAFT_189456	2644	5	5.81463E-4	55.2%	1	C:integral to membrane	CD20 CD20-like family	OG5_160987
Hs_transcript_43915	atpase family aaa domain-containing protein 2b isoform x2	314	5	2.6395E-19	71.0%	0	---NA---	---NA---	OG5_128668
Hs_transcript_43914	pas sensor signal transduction histidine kinase	278	1	2.47957	54.0%	9	P:signal transduction by phosphorylation; P:phosphorylation; F:ATP binding; F:kinase activity; P:signal transduction; P:phosphorelay signal transduction system; F:signal transducer activity; F:phosphorelay sensor kinase activity; F:transferase activity, transferring phosphorus-containing groups	---NA---	---NA---
Hs_transcript_43917	---NA---	216	0	---NA---	---NA---	0	---NA---	---NA---	---NA---
Hs_transcript_33524	---NA---	478	0	---NA---	---NA---	0	---NA---	---NA---	---NA---
Hs_transcript_43911	50 kda hatching enzyme-like	919	5	6.86813E-43	68.2%	1	F:peptidase activity	Peptidase_M10 Matrixin	OG5_147216
Hs_transcript_43910	50 kda hatching enzyme-like	588	5	7.4288E-15	79.2%	2	F:metal ion binding; F:metallopeptidase activity	Peptidase_M10 Matrixin	OG5_147216
Hs_transcript_43913	atpase family aaa domain-containing protein 2b	4169	5	0.0	70.2%	1	F:binding	TIGR01243 CDC48: AAA family ATPase	OG5_128668
Hs_transcript_43912	---NA---	556	0	---NA---	---NA---	0	---NA---	---NA---	---NA---
Hs_transcript_62929	PREDICTED: uncharacterized protein LOC100205981, partial	918	5	2.73103E-10	42.2%	0	---NA---	---NA---	---NA---
Hs_transcript_45760	cysteinyl-trna synthetase	405	2	1.29571	51.0%	0	---NA---	---NA---	---NA---
Hs_transcript_61103	---NA---	1606	0	---NA---	---NA---	0	---NA---	---NA---	---NA---
Hs_transcript_19778	ap-2 complex subunit beta-	3107	5	0.0	79.8%	4	F:protein transporter activity; P:vesicle-mediated transport; P:intracellular protein transport; C:clathrin adaptor complex	Adaptin_N Adaptin N terminal region	OG5_127081
Hs_transcript_19779	protein	677	5	3.15971E-5	43.6%	7	F:sodium channel activity; C:integral to membrane; C:membrane; P:sodium ion transport; P:ion transport; P:sodium ion transmembrane transport; P:transport	ASC Amiloride-sensitive sodium channel	NO_GROUP
Hs_transcript_19776	nedd8-conjugating enzyme ubc12-like isoform 1	2858	5	5.37698E-48	62.4%	1	F:acid-amino acid ligase activity	UQ_con Ubiquitin-conjugating enzyme	OG5_203835
Hs_transcript_19777	pre-mrna-processing-splicing factor 8-like	617	5	1.22665E-41	88.4%	7	C:U5 snRNP; F:U6 snRNA binding; P:mRNA splicing, via spliceosome; F:protein binding; C:nuclear speck; F:U5 snRNA binding; C:catalytic step 2 spliceosome	PROCT PROCT (NUC072) domain	OG5_127578
Hs_transcript_19774	metabotropic glutamate receptor 3-like	2114	5	1.12125E-102	54.8%	7	C:integral to membrane; F:G-protein coupled receptor activity; F:signal transducer activity; C:membrane; P:signal transduction; P:G-protein coupled receptor signaling pathway; C:plasma membrane	ANF_receptor Receptor family ligand binding region	OG5_127276
Hs_transcript_19775	inhibitor of nuclear factor kappa-b kinase subunit beta	3217	5	1.37282E-128	55.6%	1	F:transferase activity, transferring phosphorus-containing groups	Pkinase Protein kinase domain	OG5_131581
Hs_transcript_19772	---NA---	308	0	---NA---	---NA---	0	---NA---	---NA---	---NA---
Hs_transcript_19773	ankyrin domain partial	1116	5	5.62923E-23	55.4%	2	P:nucleoside metabolic process; F:catalytic activity	Ank_2 Ankyrin repeats (3 copies)	OG5_128906
Hs_transcript_19770	---NA---	259	0	---NA---	---NA---	0	---NA---	---NA---	---NA---
Hs_transcript_19771	dead deah box helicase	295	5	1.42804	49.4%	10	F:helicase activity; F:nucleic acid binding; F:ATP binding; P:DNA modification; F:hydrolase activity; F:endonuclease activity; F:Type I site-specific deoxyribonuclease activity; F:DNA binding; F:zinc ion binding; C:intracellular	Pfam-B_6137	---NA---
Hs_transcript_33528	---NA---	210	0	---NA---	---NA---	0	---NA---	---NA---	---NA---
Hs_transcript_42358	---NA---	637	0	---NA---	---NA---	0	---NA---	Pfam-B_1896	---NA---
Hs_transcript_42359	g2 m phase-specific e3 ubiquitin-protein ligase	1431	5	1.72599E-6	44.6%	0	---NA---	---NA---	---NA---
Hs_transcript_42354	---NA---	224	0	---NA---	---NA---	0	---NA---	---NA---	---NA---
Hs_transcript_42355	zinc finger protein 462 isoform x18	767	4	1.67004	54.0%	1	F:metal ion binding	---NA---	---NA---
Hs_transcript_42356	---NA---	345	0	---NA---	---NA---	0	---NA---	---NA---	---NA---
Hs_transcript_42357	---NA---	238	0	---NA---	---NA---	0	---NA---	---NA---	---NA---
Hs_transcript_42350	amino acid	756	5	0.0441575	59.6%	2	C:integral to membrane; C:membrane	---NA---	---NA---
Hs_transcript_42351	PREDICTED: uncharacterized protein LOC101885081	1207	5	1.95691E-36	61.4%	2	F:nucleic acid binding; P:DNA integration	Pfam-B_11399	OG5_136622
Hs_transcript_42352	---NA---	1031	0	---NA---	---NA---	0	---NA---	MIG-14_Wnt-bd Wnt-binding factor required for Wnt secretion	---NA---
Hs_transcript_42353	---NA---	805	0	---NA---	---NA---	0	---NA---	---NA---	---NA---
Hs_transcript_15431	---NA---	239	0	---NA---	---NA---	0	---NA---	---NA---	---NA---
Hs_transcript_61100	lim class homeobox transcription factor lmx	1370	5	5.02754E-8	62.2%	1	F:binding	---NA---	---NA---
Hs_transcript_45766	translation initiation factor partial	216	1	2.29861	54.0%	0	---NA---	---NA---	---NA---
Hs_transcript_12422	---NA---	316	0	---NA---	---NA---	0	---NA---	---NA---	---NA---
Hs_transcript_62136	hypothetical protein	345	1	7.94384	47.0%	0	---NA---	Pfam-B_17016	---NA---
Hs_transcript_45767	trna-splicing endonuclease subunit sen54-like	1247	5	2.1351E-34	53.0%	0	---NA---	---NA---	OG5_136882
Hs_transcript_15433	sphingomyelin phosphodiesterase d	566	5	4.92117E-6	49.8%	2	P:lipid metabolic process; F:phosphoric diester hydrolase activity	---NA---	---NA---
Hs_transcript_53578	---NA---	248	0	---NA---	---NA---	0	---NA---	---NA---	---NA---
Hs_transcript_15432	hypothetical protein DAPPUDRAFT_94205	322	5	0.277563	49.4%	6	P:lipid metabolic process; F:phosphoric diester hydrolase activity; P:cell redox homeostasis; F:electron carrier activity; P:glycerol ether metabolic process; F:protein disulfide oxidoreductase activity	---NA---	---NA---
Hs_transcript_34450	---NA---	481	0	---NA---	---NA---	0	---NA---	---NA---	---NA---
Hs_transcript_53572	hypothetical protein BRAFLDRAFT_105469	1130	5	4.25101E-4	63.0%	4	F:potassium ion binding; F:pyruvate kinase activity; F:magnesium ion binding; P:glycolysis	---NA---	---NA---
Hs_transcript_15435	PREDICTED: uncharacterized protein LOC101238387, partial	692	5	3.09707E-45	63.6%	0	---NA---	---NA---	---NA---
Hs_transcript_53570	hypothetical protein TcasGA2_TC010690	526	5	8.02954E-19	63.6%	1	F:nucleic acid binding	---NA---	---NA---
Hs_transcript_53571	PREDICTED: hypothetical protein LOC100639574	415	5	1.09173E-18	62.4%	3	P:DNA integration; P:DNA recombination; F:DNA binding	---NA---	---NA---
Hs_transcript_53576	heat shock transcription y-linked-like	1005	1	2.48972	51.0%	0	---NA---	Transposase_22 L1 transposable element	---NA---
Hs_transcript_53577	---NA---	719	0	---NA---	---NA---	0	---NA---	---NA---	---NA---
Hs_transcript_53574	---NA---	1679	0	---NA---	---NA---	0	---NA---	---NA---	---NA---
Hs_transcript_15434	PREDICTED: uncharacterized protein LOC101235039	287	5	1.16196E-9	65.8%	0	---NA---	---NA---	OG5_133901
Hs_transcript_61101	lim class homeobox transcription factor lmx	3196	5	1.39407E-7	59.0%	1	F:binding	---NA---	---NA---
Hs_transcript_15437	---NA---	542	0	---NA---	---NA---	0	---NA---	---NA---	---NA---
Hs_transcript_15436	---NA---	205	0	---NA---	---NA---	0	---NA---	---NA---	---NA---
Hs_transcript_61229	craniofacial development protein 2-like	1160	5	3.56849E-45	63.4%	4	F:RNA binding; P:RNA-dependent DNA replication; F:endonuclease activity; F:RNA-directed DNA polymerase activity	TIGR00195 exoDNase_III: exodeoxyribonuclease III	OG5_160715
Hs_transcript_44385	PREDICTED: uncharacterized protein LOC100203232	2026	1	2.74489E-12	64.0%	0	---NA---	---NA---	---NA---
Hs_transcript_47328	hypothetical protein CAPTEDRAFT_204135	3307	5	2.0091E-35	39.2%	0	---NA---	TIGR01376 POMP_repeat: chlamydial polymorphic outer membrane protein repeat	OG5_181497
Hs_transcript_47329	cytotoxic translational repressor of toxin-antitoxin stability system	240	1	2.40121	57.0%	0	---NA---	---NA---	---NA---
Hs_transcript_47326	5 -amp-activated protein kinase catalytic subunit alpha-2-like	882	5	1.07763E-115	93.8%	3	P:protein phosphorylation; F:ATP binding; F:protein serine/threonine kinase activity	Pkinase Protein kinase domain	OG5_126655
Hs_transcript_47327	---NA---	284	0	---NA---	---NA---	0	---NA---	---NA---	---NA---
Hs_transcript_47324	tyrosine-protein kinase fyna-like	2115	5	0.0	80.6%	3	F:non-membrane spanning protein tyrosine kinase activity; P:protein phosphorylation; F:ATP binding	Pkinase_Tyr Protein tyrosine kinase	OG5_127750
Hs_transcript_47325	5 -amp-activated protein kinase catalytic subunit alpha-2-like	880	5	4.00091E-131	92.0%	3	P:protein phosphorylation; F:ATP binding; F:protein serine/threonine kinase activity	Pkinase Protein kinase domain	OG5_126655
Hs_transcript_47322	protein tyrosine kinase	721	5	3.48859E-68	81.0%	3	F:non-membrane spanning protein tyrosine kinase activity; P:protein phosphorylation; F:ATP binding	SH2 SH2 domain	OG5_127750
Hs_transcript_47323	acyl- dehydrogenase family member 10-like	971	5	5.39479E-109	54.6%	7	P:oxidation-reduction process; F:acyl-CoA dehydrogenase activity; F:hydrolase activity; P:metabolic process; F:transferase activity, transferring phosphorus-containing groups; F:oxidoreductase activity, acting on the CH-CH group of donors; F:flavin adenine dinucleotide binding	TIGR02247 HAD-1A3-hyp: epoxide hydrolase N-terminal domain-like phosphatase	OG5_129853
Hs_transcript_47320	src-family protein tyrosine kinase	1162	5	7.72632E-48	81.0%	52	P:neurotrophin TRK receptor signaling pathway; F:phosphatidylinositol 3-kinase binding; P:dendrite morphogenesis; P:modulation by virus of host morphology or physiology; P:feeding behavior; F:CD4 receptor binding; P:axon guidance; P:negative regulation of extrinsic apoptotic signaling pathway in absence of ligand; C:postsynaptic density; P:peptidyl-tyrosine phosphorylation; P:negative regulation …	Pkinase_Tyr Protein tyrosine kinase	OG5_127750
Hs_transcript_47321	atpase family protein	216	2	7.38451	58.5%	0	---NA---	---NA---	---NA---
Hs_transcript_35819	predicted protein	467	3	0.0830261	63.33%	2	F:nucleic acid binding; P:DNA integration	---NA---	---NA---
Hs_transcript_64744	repeated delta serrate ligand 4-like partial	207	5	6.49791E-18	63.2%	4	C:integral to membrane; P:multicellular organismal development; C:membrane; P:cell communication	---NA---	---NA---
Hs_transcript_27023	tetratricopeptide repeat protein 40-like	318	5	1.27242E-17	58.0%	0	---NA---	---NA---	OG5_132620
Hs_transcript_27022	tetratricopeptide repeat protein 40-like isoform x1	285	5	2.03378E-30	74.6%	0	---NA---	---NA---	OG5_132620
Hs_transcript_27021	tpr repeat-containing protein c10orf93	492	4	3.74944E-9	57.5%	1	F:RNA-directed RNA polymerase activity	---NA---	OG5_132620
Hs_transcript_27020	tetratricopeptide repeat protein 40-like isoform x2	973	5	2.36652E-24	55.4%	0	---NA---	---NA---	OG5_132620
Hs_transcript_18429	---NA---	204	0	---NA---	---NA---	0	---NA---	---NA---	---NA---
Hs_transcript_18428	---NA---	426	0	---NA---	---NA---	0	---NA---	---NA---	---NA---
Hs_transcript_27025	tpr repeat-containing protein c10orf93	605	5	3.46726E-27	71.0%	0	---NA---	---NA---	OG5_132620
Hs_transcript_27024	tetratricopeptide repeat protein 40-like	327	5	3.97662E-33	65.0%	1	F:RNA-directed RNA polymerase activity	Pfam-B_12189	OG5_132620
Hs_transcript_18425	family transcriptional regulator	273	3	2.20549	63.0%	4	P:regulation of transcription, DNA-dependent; P:transcription, DNA-dependent; F:sequence-specific DNA binding transcription factor activity; F:DNA binding	---NA---	---NA---
Hs_transcript_18424	folliculin-interacting protein 2-like	487	2	1.47751	55.0%	0	---NA---	---NA---	---NA---
Hs_transcript_18427	n-acetylgalactosamine 6-sulfate sulfatase	206	2	0.0178796	61.0%	0	---NA---	---NA---	---NA---
Hs_transcript_18426	---NA---	603	0	---NA---	---NA---	0	---NA---	---NA---	---NA---
Hs_transcript_18421	PREDICTED: tankyrase-1	2521	5	1.60087E-49	45.0%	1	F:NAD+ ADP-ribosyltransferase activity	Ank_2 Ankyrin repeats (3 copies)	OG5_131205
Hs_transcript_18420	ankyrin repeat protein	634	5	0.00142407	58.0%	1	F:structural molecule activity	Ank_2 Ankyrin repeats (3 copies)	OG5_126538
Hs_transcript_18423	kynurenine--oxoglutarate transaminase 1-like	630	5	1.23664E-6	79.2%	3	P:biosynthetic process; F:catalytic activity; F:pyridoxal phosphate binding	---NA---	OG5_126697
Hs_transcript_18422	histidine triad protein	288	1	0.73636	49.0%	2	P:metabolic process; F:catalytic activity	---NA---	---NA---
Hs_transcript_39015	e2f-associated phospho	1547	5	1.35737E-44	64.6%	2	P:regulation of cellular process; C:intracellular part	---NA---	OG5_131785
Hs_transcript_39014	---NA---	236	0	---NA---	---NA---	0	---NA---	---NA---	---NA---
Hs_transcript_39017	---NA---	216	0	---NA---	---NA---	0	---NA---	---NA---	---NA---
Hs_transcript_39016	---NA---	234	0	---NA---	---NA---	0	---NA---	---NA---	---NA---
Hs_transcript_39011	---NA---	702	0	---NA---	---NA---	0	---NA---	Pfam-B_3700	---NA---
Hs_transcript_39010	double-stranded rna-specific adenosine deaminase	616	1	8.43876	43.0%	0	---NA---	---NA---	---NA---
Hs_transcript_39013	hemogen- partial	6360	5	5.82358E-9	45.0%	0	---NA---	HLH Helix-loop-helix DNA-binding domain	OG5_163831
Hs_transcript_39012	hemogen- partial	6158	5	5.60572E-9	45.0%	0	---NA---	---NA---	---NA---
Hs_transcript_35913	---NA---	845	0	---NA---	---NA---	0	---NA---	---NA---	---NA---
Hs_transcript_39019	type i restriction modification system endonuclease	657	4	1.39789E-9	50.25%	0	---NA---	---NA---	---NA---
Hs_transcript_39018	phosphoribosylpyrophosphate synthetase	1452	3	9.36206E-7	51.0%	9	F:nucleic acid binding; F:zinc ion binding; F:kinase activity; P:nucleotide biosynthetic process; P:nucleoside metabolic process; P:phosphorylation; F:transferase activity; F:magnesium ion binding; F:ribose phosphate diphosphokinase activity	eIF3g Eukaryotic translation initiation factor 3 subunit G	OG5_196185
Hs_transcript_43003	cdp-diacylglycerol--glycerol-3-phosphate 3-phosphatidyltransferase	256	1	5.02222	63.0%	1	F:transferase activity	---NA---	---NA---
Hs_transcript_43002	dna topoisomerase 3-alpha	1075	5	7.99968E-106	83.0%	5	F:DNA topoisomerase type I activity; F:DNA binding; C:chromosome; P:DNA topological change; F:zinc ion binding	TIGR01057 topA_arch: DNA topoisomerase I	OG5_126736
Hs_transcript_43001	dna topoisomerase 3-alpha	1119	5	1.09455E-141	80.8%	7	F:zinc ion binding; F:DNA topoisomerase type I activity; F:DNA binding; F:ATP binding; C:PML body; C:chromosome; P:DNA topological change	TIGR01057 topA_arch: DNA topoisomerase I	OG5_126736
Hs_transcript_43000	---NA---	235	0	---NA---	---NA---	0	---NA---	---NA---	---NA---
Hs_transcript_43007	PREDICTED: uncharacterized protein LOC101240269	1217	1	5.23686E-15	74.0%	0	---NA---	---NA---	---NA---
Hs_transcript_19903	low quality protein: transaldolase	1061	5	4.65886E-117	83.0%	3	C:cytoplasm; F:sedoheptulose-7-phosphate:D-glyceraldehyde-3-phosphate glyceronetransferase activity; P:pentose-phosphate shunt	TIGR00874 talAB: transaldolase	OG5_127238
Hs_transcript_43005	vesicle-associated membrane protein 4-like	1387	5	1.48178E-26	68.8%	3	P:vesicle-mediated transport; C:integral to membrane; C:membrane	Synaptobrevin Synaptobrevin	OG5_126859
Hs_transcript_43004	---NA---	225	0	---NA---	---NA---	0	---NA---	---NA---	---NA---
Hs_transcript_43009	unconventional myosin- partial	1278	5	1.2909E-8	60.6%	8	F:metal ion binding; P:intracellular signal transduction; F:ATP binding; F:nucleotide binding; P:signal transduction; C:myosin complex; F:motor activity; C:intracellular	IQ IQ calmodulin-binding motif	OG5_134665
Hs_transcript_19902	low quality protein: transaldolase	1062	5	2.09684E-88	85.4%	3	C:cytoplasm; F:sedoheptulose-7-phosphate:D-glyceraldehyde-3-phosphate glyceronetransferase activity; P:pentose-phosphate shunt	TIGR00874 talAB: transaldolase	OG5_127238
Hs_transcript_63901	protein	1269	5	4.94621E-46	52.6%	2	F:nucleic acid binding; P:DNA-dependent transcription, termination	---NA---	OG5_133729
Hs_transcript_29029	beta-4c adrenergic receptor-like	1811	5	8.70808E-6	51.0%	12	C:integral to membrane; C:membrane; F:serotonin receptor activity; F:G-protein coupled receptor activity; P:signal transduction; F:signal transducer activity; P:serotonin receptor signaling pathway; P:G-protein coupled receptor signaling pathway; C:integral to plasma membrane; C:plasma membrane; F:olfactory receptor activity; P:detection of chemical stimulus involved in sensory perception of smell	7tm_1 7 transmembrane receptor (rhodopsin family)	OG5_198005
Hs_transcript_29028	polycystin-1-like isoform x2	1591	5	2.21463E-37	43.4%	4	P:neuropeptide signaling pathway; C:integral to membrane; C:membrane; F:calcium ion binding	PKD_channel Polycystin cation channel	OG5_130631
Hs_transcript_63715	predicted protein	747	1	6.09503E-9	68.0%	0	---NA---	---NA---	---NA---
Hs_transcript_63677	---NA---	991	0	---NA---	---NA---	0	---NA---	---NA---	---NA---
Hs_transcript_29021	---NA---	569	0	---NA---	---NA---	0	---NA---	---NA---	---NA---
Hs_transcript_29020	probable inactive protein kinase-like protein 071 homolog	967	5	6.73279E-81	69.0%	2	P:cellular process; F:protein kinase activity	Arm Armadillo/beta-catenin-like repeat	OG5_140641
Hs_transcript_29023	---NA---	703	0	---NA---	---NA---	0	---NA---	---NA---	---NA---
Hs_transcript_29022	probable protein kinase-like protein 071 homolog	1180	5	3.37235E-8	64.8%	5	F:ATP binding; F:protein kinase activity; P:protein phosphorylation; F:transferase activity, transferring phosphorus-containing groups; F:protein serine/threonine kinase activity	---NA---	---NA---
Hs_transcript_29025	ras-specific guanine nucleotide-releasing factor 2-like	1469	5	6.11255E-62	56.6%	4	P:small GTPase mediated signal transduction; F:phospholipid binding; C:intracellular; F:guanyl-nucleotide exchange factor activity	---NA---	OG5_132275
Hs_transcript_29024	ca2+ channel	1018	5	5.65401E-14	52.8%	2	F:calcium ion binding; C:membrane	---NA---	---NA---
Hs_transcript_29027	probable protein kinase-like protein 071 homolog	1219	5	5.06501E-132	64.4%	1	F:transferase activity, transferring phosphorus-containing groups	Pkinase Protein kinase domain	OG5_140641
Hs_transcript_29026	---NA---	215	0	---NA---	---NA---	0	---NA---	---NA---	---NA---
Hs_transcript_46639	hypothetical protein MTR_6g052060	282	5	1.03289E-18	57.8%	0	---NA---	---NA---	---NA---
Hs_transcript_46638	---NA---	364	0	---NA---	---NA---	0	---NA---	---NA---	---NA---
Hs_transcript_46633	predicted protein	3572	5	5.0426E-13	47.2%	0	---NA---	---NA---	OG5_188122
Hs_transcript_19909	sodium hydrogen exchanger 8-like	2843	5	9.98202E-116	68.4%	1	P:single-organism transport	TIGR00840 b_cpa1: sodium/hydrogen exchanger 3	OG5_126729
Hs_transcript_46631	---NA---	604	0	---NA---	---NA---	0	---NA---	---NA---	---NA---
Hs_transcript_46630	---NA---	277	0	---NA---	---NA---	0	---NA---	---NA---	---NA---
Hs_transcript_46637	janus kinase and microtubule-interacting protein 3 isoform x2	2867	5	7.22458E-26	58.0%	2	F:kinase binding; F:microtubule binding	---NA---	---NA---
Hs_transcript_46636	is605 family protein	1140	1	7.79706	52.0%	0	---NA---	---NA---	---NA---
Hs_transcript_46635	kinesin k39	2641	3	3.54768E-129	55.0%	10	P:microtubule-based movement; C:integral to membrane; C:microtubule; F:nucleotide binding; F:ATP binding; C:kinesin complex; F:microtubule motor activity; P:signal transduction; F:signal transducer activity; F:microtubule binding	---NA---	---NA---
Hs_transcript_19908	transaldolase 1	1100	5	3.08568E-142	80.2%	3	C:cytoplasm; F:sedoheptulose-7-phosphate:D-glyceraldehyde-3-phosphate glyceronetransferase activity; P:pentose-phosphate shunt	TIGR00874 talAB: transaldolase	OG5_127238
Hs_transcript_48719	ef-hand calcium-binding domain-containing protein 6	418	5	0.0731641	59.2%	1	F:calcium ion binding	---NA---	---NA---
Hs_transcript_32105	neutral partial	417	2	3.40968	48.0%	0	---NA---	---NA---	---NA---
Hs_transcript_62807	---NA---	642	0	---NA---	---NA---	0	---NA---	---NA---	---NA---
Hs_transcript_34144	c-1-tetrahydrofolate cytoplasmic-like	1085	5	1.48166E-147	81.4%	14	C:cytosol; P:methionine biosynthetic process; P:oxidation-reduction process; P:purine nucleotide biosynthetic process; C:mitochondrion; P:folic acid metabolic process; P:histidine biosynthetic process; F:methylenetetrahydrofolate dehydrogenase (NADP+) activity; P:folic acid-containing compound biosynthetic process; F:methenyltetrahydrofolate cyclohydrolase activity; P:tetrahydrofolate interconver…	THF_DHG_CYH_C Tetrahydrofolate dehydrogenase/cyclohydrolase	OG5_126671
Hs_transcript_34145	c-1-tetrahydrofolate cytoplasmic-like	1250	5	1.08197E-151	81.4%	14	C:cytosol; P:methionine biosynthetic process; P:oxidation-reduction process; P:purine nucleotide biosynthetic process; C:mitochondrion; P:folic acid metabolic process; P:histidine biosynthetic process; F:methylenetetrahydrofolate dehydrogenase (NADP+) activity; P:folic acid-containing compound biosynthetic process; F:methenyltetrahydrofolate cyclohydrolase activity; P:tetrahydrofolate interconver…	THF_DHG_CYH_C Tetrahydrofolate dehydrogenase/cyclohydrolase	OG5_126671
Hs_transcript_34146	c-1-tetrahydrofolate cytoplasmic-like	1252	5	9.36554E-147	81.0%	11	C:cytosol; P:oxidation-reduction process; C:mitochondrion; P:folic acid metabolic process; F:methylenetetrahydrofolate dehydrogenase (NADP+) activity; P:folic acid-containing compound biosynthetic process; F:methenyltetrahydrofolate cyclohydrolase activity; P:one-carbon metabolic process; F:ATP binding; F:formate-tetrahydrofolate ligase activity; F:methylenetetrahydrofolate dehydrogenase [NAD(P)+…	THF_DHG_CYH_C Tetrahydrofolate dehydrogenase/cyclohydrolase	OG5_126671
Hs_transcript_34147	c-1-tetrahydrofolate cytoplasmic-like	228	5	1.38914E-35	87.0%	12	C:cytosol; P:methionine biosynthetic process; P:oxidation-reduction process; P:purine nucleotide biosynthetic process; C:mitochondrion; P:histidine biosynthetic process; F:methylenetetrahydrofolate dehydrogenase (NADP+) activity; P:folic acid-containing compound biosynthetic process; F:methenyltetrahydrofolate cyclohydrolase activity; P:one-carbon metabolic process; F:ATP binding; F:formate-tetra…	THF_DHG_CYH_C Tetrahydrofolate dehydrogenase/cyclohydrolase	OG5_126671
Hs_transcript_34140	---NA---	209	0	---NA---	---NA---	0	---NA---	---NA---	---NA---
Hs_transcript_34141	---NA---	230	0	---NA---	---NA---	0	---NA---	---NA---	---NA---
Hs_transcript_34142	hypothetical protein SDRG_05500	843	5	1.45872E-68	55.2%	0	---NA---	Bac_globin Bacterial-like globin	---NA---
Hs_transcript_34143	hypothetical protein SDRG_05500	1128	5	1.46837E-67	55.4%	0	---NA---	Bac_globin Bacterial-like globin	---NA---
Hs_transcript_34148	---NA---	326	0	---NA---	---NA---	0	---NA---	---NA---	---NA---
Hs_transcript_34149	---NA---	206	0	---NA---	---NA---	0	---NA---	---NA---	---NA---
Hs_transcript_38654	ddb1- and cul4-associated factor 12-like protein 1	806	5	2.94604E-57	60.0%	3	F:molecular_function; P:biological_process; C:cellular_component	Pfam-B_12032	OG5_131586
Hs_transcript_38655	putative uncharacterized protein	961	1	5.36859	46.0%	0	---NA---	---NA---	---NA---
Hs_transcript_38656	---NA---	544	0	---NA---	---NA---	0	---NA---	---NA---	---NA---
Hs_transcript_38657	proteasome subunit alpha type-4-like	955	5	3.74947E-130	88.4%	5	C:proteasome core complex, alpha-subunit complex; P:ubiquitin-dependent protein catabolic process; C:cytoplasmic mRNA processing body; C:nucleus; F:threonine-type endopeptidase activity	TIGR03633 arc_protsome_A: proteasome endopeptidase complex	OG5_127759
Hs_transcript_38650	ddb1- and cul4-associated factor 12	464	5	5.14301E-42	67.2%	0	---NA---	---NA---	OG5_131586
Hs_transcript_38651	u729_anoga ame: full=upf0729 protein agap000931	990	5	4.28086E-4	65.0%	0	---NA---	---NA---	---NA---
Hs_transcript_38652	---NA---	201	0	---NA---	---NA---	0	---NA---	---NA---	---NA---
Hs_transcript_38653	ddb1- and cul4-associated factor 12	1387	5	8.77953E-50	67.0%	0	---NA---	---NA---	OG5_131586
Hs_transcript_47582	---NA---	233	0	---NA---	---NA---	0	---NA---	---NA---	---NA---
Hs_transcript_47583	dna pol b2 domain-containing protein	332	5	3.38208E-8	60.0%	1	F:nucleic acid binding	---NA---	OG5_128653
Hs_transcript_47580	---NA---	204	0	---NA---	---NA---	0	---NA---	---NA---	---NA---
Hs_transcript_47581	---NA---	246	0	---NA---	---NA---	0	---NA---	---NA---	---NA---
Hs_transcript_38658	---NA---	958	0	---NA---	---NA---	0	---NA---	---NA---	---NA---
Hs_transcript_38659	PREDICTED: uncharacterized protein LOC100889486	268	5	3.41784E-14	63.0%	0	---NA---	Pfam-B_655	OG5_157122
Hs_transcript_47584	PREDICTED: uncharacterized protein LOC101238120	277	5	2.34771E-5	69.0%	0	---NA---	---NA---	---NA---
Hs_transcript_47585	---NA---	215	0	---NA---	---NA---	0	---NA---	---NA---	---NA---
Hs_transcript_62921	disintegrin and metalloproteinase domain-containing protein 17-like	1914	5	2.04786E-139	51.2%	8	F:metal ion binding; P:proteolysis; P:integrin-mediated signaling pathway; F:metallopeptidase activity; F:hydrolase activity; F:zinc ion binding; F:peptidase activity; F:metalloendopeptidase activity	Reprolysin_5 Metallo-peptidase family M12	OG5_132656
Hs_transcript_27405	---NA---	1486	0	---NA---	---NA---	0	---NA---	CD20 CD20-like family	---NA---
Hs_transcript_46989	zinc finger fyve domain-containing protein 9 isoform x2	6408	5	4.93353E-132	54.0%	5	F:metal ion binding; P:SMAD protein import into nucleus; P:SMAD protein complex assembly; C:early endosome membrane; F:1-phosphatidylinositol binding	---NA---	OG5_131480
Hs_transcript_46988	zinc fyve domain containing 9	7775	5	2.34662E-94	62.2%	2	F:protein binding; P:transmembrane receptor protein serine/threonine kinase signaling pathway	FYVE FYVE zinc finger	OG5_131480
Hs_transcript_46985	nad-dependent epimerase dehydratase	277	4	0.80929	50.75%	1	F:hydrolase activity	---NA---	---NA---
Hs_transcript_46984	endonuclease-reverse transcriptase -e01- partial	931	5	5.56964E-4	49.0%	2	F:metal ion binding; F:zinc ion binding	---NA---	---NA---
Hs_transcript_46987	trafficking protein particle complex subunit 3	325	5	5.7134E-43	92.2%	0	---NA---	TRAPP Transport protein particle (TRAPP) component	OG5_128128
Hs_transcript_46986	---NA---	208	0	---NA---	---NA---	0	---NA---	---NA---	---NA---
Hs_transcript_46981	---NA---	276	0	---NA---	---NA---	0	---NA---	---NA---	---NA---
Hs_transcript_46980	---NA---	342	0	---NA---	---NA---	0	---NA---	---NA---	---NA---
Hs_transcript_46983	protein aurora borealis	1412	5	2.13105E-103	54.0%	0	---NA---	BORA_N Protein aurora borealis N-terminus	---NA---
Hs_transcript_46982	protein aurora borealis-like	3268	5	8.18133E-66	54.6%	0	---NA---	BORA_N Protein aurora borealis N-terminus	---NA---
Hs_transcript_64743	---NA---	883	0	---NA---	---NA---	0	---NA---	---NA---	---NA---
Hs_transcript_62805	zinc finger protein 227-like	824	5	2.13672E-5	53.4%	4	F:metal ion binding; F:nucleic acid binding; F:zinc ion binding; C:nucleus	zf-AD Zinc-finger associated domain (zf-AD)	OG5_144241
Hs_transcript_40679	cation transport regulator-like protein 2-like	549	5	1.93898E-32	56.0%	0	---NA---	ChaC ChaC-like protein	OG5_127651
Hs_transcript_40678	hypothetical protein DAPPUDRAFT_96285	893	5	8.68323E-38	48.6%	0	---NA---	Pfam-B_1736	---NA---
Hs_transcript_30584	splicing factor 3b subunit 1- partial	3220	5	0.0	85.0%	4	C:catalytic step 2 spliceosome; F:chromatin binding; P:anterior/posterior pattern specification; C:U12-type spliceosomal complex	Pfam-B_16242	OG5_127822
Hs_transcript_40675	u3 small nucleolar rna-interacting protein 2-like	1498	5	3.93866E-118	75.2%	0	---NA---	WD40 WD domain	OG5_128227
Hs_transcript_40674	u3 small nucleolar rna-interacting protein 2-like	1495	5	1.05017E-115	75.4%	0	---NA---	WD40 WD domain	OG5_128227
Hs_transcript_40677	ankyrin repeat protein	1283	5	3.43524E-10	50.2%	0	---NA---	Ank_2 Ankyrin repeats (3 copies)	OG5_126538
Hs_transcript_40676	PREDICTED: hypothetical protein LOC100637666	256	5	1.76122E-6	57.8%	4	F:nucleic acid binding; F:DNA binding; F:metal ion binding; F:zinc ion binding	---NA---	OG5_127357
Hs_transcript_40671	annexin vii-like	3909	5	1.65117E-149	55.2%	2	F:calcium ion binding; F:calcium-dependent phospholipid binding	Annexin Annexin	OG5_127270
Hs_transcript_40670	---NA---	244	0	---NA---	---NA---	0	---NA---	---NA---	---NA---
Hs_transcript_40673	liver stage antigen 3	440	5	1.19028E-24	63.6%	2	F:molecular_function; P:biological_process	Pfam-B_6456	OG5_145658
Hs_transcript_40672	PREDICTED: uncharacterized protein LOC101238969	1061	1	1.23517E-47	50.0%	0	---NA---	---NA---	---NA---
Hs_transcript_40587	---NA---	615	0	---NA---	---NA---	0	---NA---	---NA---	---NA---
Hs_transcript_27404	PREDICTED: uncharacterized protein LOC100197852	519	3	2.87365E-9	51.67%	0	---NA---	---NA---	---NA---
Hs_transcript_40585	collagen alpha-4 chain- partial	1324	5	9.27585E-36	55.4%	0	---NA---	VWA von Willebrand factor type A domain	OG5_138511
Hs_transcript_40584	collagen alpha-5 chain	638	5	7.34179E-4	54.2%	0	---NA---	---NA---	---NA---
Hs_transcript_40583	neurocalcin delta	819	5	4.71837E-51	69.2%	7	P:vesicle-mediated transport; C:cytosol; C:clathrin coat of trans-Golgi network vesicle; F:clathrin binding; F:actin binding; P:synaptic transmission; F:tubulin binding	EF-hand_7 EF-hand domain pair	OG5_127392
Hs_transcript_35183	nadh-quinone oxidoreductase subunit b	211	1	5.58021	60.0%	0	---NA---	---NA---	---NA---
Hs_transcript_40581	er membrane protein complex subunit 7-like	917	5	6.87194E-68	76.0%	1	F:carbohydrate binding	DUF2012 Protein of unknown function (DUF2012)	OG5_129250
Hs_transcript_40580	er membrane protein complex subunit 7-like	2110	5	7.49748E-64	76.0%	1	F:carbohydrate binding	DUF2012 Protein of unknown function (DUF2012)	OG5_129250
Hs_transcript_34325	fibrillin-2- partial	866	5	2.3642E-71	62.6%	9	P:single-organism cellular process; F:calcium ion binding; C:basement membrane; P:heart development; C:extracellular space; P:skeletal system development; F:protein binding; F:extracellular matrix structural constituent; C:microfibril	EGF_CA Calcium-binding EGF domain	OG5_131394
Hs_transcript_51312	---NA---	564	0	---NA---	---NA---	0	---NA---	---NA---	---NA---
Hs_transcript_40589	alpha beta hydrolase	465	2	5.86576	52.0%	0	---NA---	---NA---	---NA---
Hs_transcript_40588	zinc c3hc4 type (ring finger) domain-containing protein	843	5	7.21368E-4	52.2%	0	---NA---	---NA---	---NA---
Hs_transcript_51313	---NA---	276	0	---NA---	---NA---	0	---NA---	---NA---	---NA---
Hs_transcript_30585	---NA---	243	0	---NA---	---NA---	0	---NA---	---NA---	---NA---
Hs_transcript_51314	alpha macroglobulin	713	5	1.10684E-23	54.4%	4	P:negative regulation of endopeptidase activity; C:extracellular space; C:extracellular region; F:endopeptidase inhibitor activity	---NA---	OG5_130297
Hs_transcript_62923	reverse transcriptase-like partial	2072	5	0.016909	57.0%	3	F:RNA binding; P:RNA-dependent DNA replication; F:RNA-directed DNA polymerase activity	Peptidase_C65 Peptidase C65 Otubain	---NA---
Hs_transcript_27407	tryptophan -dioxygenase	1412	5	2.15154E-75	70.0%	3	F:binding; P:tryptophan catabolic process; F:oxidoreductase activity, acting on single donors with incorporation of molecular oxygen, incorporation of two atoms of oxygen	Trp_dioxygenase Tryptophan 2	OG5_132208
Hs_transcript_61109	bak-like 2	2100	5	1.20299E-54	55.4%	2	P:regulation of apoptotic process; P:positive regulation of apoptotic process	Bcl-2 Apoptosis regulator proteins	OG5_140703
Hs_transcript_58000	---NA---	250	0	---NA---	---NA---	0	---NA---	---NA---	---NA---
Hs_transcript_8368	---NA---	633	0	---NA---	---NA---	0	---NA---	---NA---	---NA---
Hs_transcript_8369	predicted protein	2708	1	3.11755	48.0%	0	---NA---	---NA---	---NA---
Hs_transcript_8364	monofunctional catalase	1637	5	0.0	82.4%	5	F:metal ion binding; P:hydrogen peroxide catabolic process; F:heme binding; F:catalase activity; P:oxidation-reduction process	Catalase Catalase	OG5_127182
Hs_transcript_8365	---NA---	555	0	---NA---	---NA---	0	---NA---	---NA---	---NA---
Hs_transcript_8366	---NA---	212	0	---NA---	---NA---	0	---NA---	---NA---	---NA---
Hs_transcript_8367	---NA---	382	0	---NA---	---NA---	0	---NA---	---NA---	---NA---
Hs_transcript_8360	---NA---	206	0	---NA---	---NA---	0	---NA---	---NA---	---NA---
Hs_transcript_8361	ubx domain-containing protein 4- partial	1796	5	1.32572E-28	59.2%	3	C:cytoplasm; C:endoplasmic reticulum; C:nucleus	Pfam-B_3260	OG5_130738
Hs_transcript_8362	PREDICTED: uncharacterized protein LOC100202177	428	1	0.18461	48.0%	0	---NA---	---NA---	---NA---
Hs_transcript_8363	---NA---	392	0	---NA---	---NA---	0	---NA---	---NA---	---NA---
Hs_transcript_51319	---NA---	245	0	---NA---	---NA---	0	---NA---	---NA---	---NA---
Hs_transcript_62922	hypothetical protein BRAFLDRAFT_123958	624	5	2.04545E-51	70.8%	2	P:protein metabolic process; F:catalytic activity	Peptidase_C50 Peptidase family C50	OG5_129440
Hs_transcript_27406	tryptophan -dioxygenase	1400	5	2.60834E-112	71.2%	3	F:binding; P:tryptophan catabolic process; F:oxidoreductase activity, acting on single donors with incorporation of molecular oxygen, incorporation of two atoms of oxygen	Trp_dioxygenase Tryptophan 2	OG5_132208
Hs_transcript_65007	u3 small nucleolar rna-interacting protein 2-like	425	5	1.81009E-9	89.8%	0	---NA---	---NA---	---NA---
Hs_transcript_58007	wd repeat-containing protein 22	247	5	5.50656E-7	73.4%	4	F:transferase activity; P:histone acetylation; F:histone acetyltransferase activity; F:transferase activity, transferring acyl groups	---NA---	OG5_135073
Hs_transcript_65005	---NA---	454	0	---NA---	---NA---	0	---NA---	---NA---	---NA---
Hs_transcript_65004	PREDICTED: uncharacterized protein LOC101241662, partial	273	5	3.80398E-11	57.4%	0	---NA---	Pfam-B_14148	OG5_133729
Hs_transcript_65003	PREDICTED: uncharacterized protein LOC100538256 isoform X1	233	5	0.00215563	55.2%	0	---NA---	---NA---	---NA---
Hs_transcript_65002	serine threonine-protein phosphatase dullard-like protein	622	5	5.11324E-13	95.0%	2	P:dephosphorylation; F:phosphatase activity	---NA---	---NA---
Hs_transcript_65001	hypothetical protein EAI_13357	315	5	9.32892E-11	69.6%	0	---NA---	Pfam-B_5022	OG5_129152
Hs_transcript_65000	hypothetical protein EAI_13357	411	5	1.51683E-8	56.4%	0	---NA---	Pfam-B_5022	OG5_159714
Hs_transcript_65009	mitochondrial dynamic protein mid49	720	5	2.02546E-18	55.8%	0	---NA---	---NA---	---NA---
Hs_transcript_65008	---NA---	274	0	---NA---	---NA---	0	---NA---	---NA---	---NA---
Hs_transcript_30587	zgc:56585 protein	2643	5	5.26595E-44	58.6%	4	P:oxidation-reduction process; F:oxidoreductase activity; P:metabolic process; C:cellular_component	TIGR02415 23BDH: acetoin reductases	OG5_130538
Hs_transcript_9099	ef-hand domain-containing protein 1-like	1864	5	0.0	81.0%	0	---NA---	DUF1126 Repeat of unknown function (DUF1126)	OG5_128450
Hs_transcript_9098	dual specificity protein kinase clk2-like	1163	5	2.79561E-71	81.0%	3	P:protein phosphorylation; F:ATP binding; F:protein serine/threonine kinase activity	---NA---	---NA---
Hs_transcript_9095	dual specificity protein kinase clk2-like	3554	5	2.23959E-161	78.2%	2	F:protein kinase activity; F:nucleotide binding	Pkinase Protein kinase domain	OG5_126990
Hs_transcript_9094	microsomal glutathione s-transferase 1	357	5	1.75355E-20	70.4%	1	F:transferase activity	MAPEG MAPEG family	OG5_131112
Hs_transcript_9097	dual specificity protein kinase clk2-like	1645	5	0.0	76.4%	3	P:phosphorylation; F:protein kinase activity; F:nucleotide binding	Pkinase Protein kinase domain	OG5_126990
Hs_transcript_9096	dual specificity protein kinase clk2-like	1432	5	1.9604E-170	78.2%	2	F:protein kinase activity; F:nucleotide binding	Pkinase Protein kinase domain	OG5_126990
Hs_transcript_9091	---NA---	923	0	---NA---	---NA---	0	---NA---	---NA---	---NA---
Hs_transcript_9090	hypothetical protein YQE_10180, partial	604	1	7.41229	48.0%	0	---NA---	---NA---	---NA---
Hs_transcript_9093	microsomal glutathione s-transferase 1	549	5	1.05757E-19	70.4%	1	F:transferase activity	MAPEG MAPEG family	OG5_131112
Hs_transcript_9092	PREDICTED: hypothetical protein LOC100641674	333	5	7.41792E-11	61.0%	0	---NA---	---NA---	---NA---
Hs_transcript_41988	alpha beta fold family	2052	5	1.54062E-50	58.6%	1	F:hydrolase activity	---NA---	---NA---
Hs_transcript_41989	isoform b	420	5	0.541046	51.0%	11	P:fatty acid beta-oxidation; C:peroxisome; P:fatty acid metabolic process; F:oxidoreductase activity, acting on the CH-CH group of donors; F:acyl-CoA oxidase activity; F:flavin adenine dinucleotide binding; F:acyl-CoA dehydrogenase activity; P:oxidation-reduction process; P:metabolic process; P:phagocytosis; F:pristanoyl-CoA oxidase activity	Pfam-B_9825	---NA---
Hs_transcript_41984	hypothetical protein CGI_10020605	234	1	0.138134	64.0%	0	---NA---	---NA---	---NA---
Hs_transcript_41985	zinc finger protein 322a	613	5	0.00391057	49.6%	4	F:metal ion binding; F:nucleic acid binding; F:zinc ion binding; C:nucleus	zf-AD Zinc-finger associated domain (zf-AD)	OG5_175154
Hs_transcript_41986	---NA---	202	0	---NA---	---NA---	0	---NA---	---NA---	---NA---
Hs_transcript_41987	succinate dehydrogenase	1223	5	2.7027E-156	86.6%	0	---NA---	TIGR00384 dhsB: succinate dehydrogenase and fumarate reductase iron-sulfur protein	OG5_126893
Hs_transcript_41980	nipsnap family	279	1	2.44744	65.0%	0	---NA---	Pfam-B_10527	---NA---
Hs_transcript_41981	mitofusin 2	3168	5	0.0	69.0%	2	P:single-organism cellular process; P:cellular component organization	---NA---	OG5_131094
Hs_transcript_30588	15-hydroxyprostaglandin dehydrogenase	3129	5	1.19559E-17	60.8%	3	P:oxidation-reduction process; F:oxidoreductase activity; P:metabolic process	TIGR03971 SDR_subfam_1: oxidoreductase	OG5_130538
Hs_transcript_41983	hypothetical protein	207	1	0.418946	60.0%	0	---NA---	---NA---	---NA---
Hs_transcript_32429	reticulon-4-interacting protein 1 mitochondrial-like	2520	5	3.65964E-109	59.0%	4	P:oxidation-reduction process; C:mitochondrion; F:oxidoreductase activity; F:zinc ion binding	TIGR02824 quinone_pig3: putative NAD(P)H quinone oxidoreductase	OG5_127317
Hs_transcript_32428	---NA---	659	0	---NA---	---NA---	0	---NA---	---NA---	---NA---
Hs_transcript_54532	histone acetyltransferase kat6b-like	750	5	1.07212E-63	80.6%	13	P:histone H4-K12 acetylation; F:zinc ion binding; C:nucleolus; P:regulation of transcription, DNA-dependent; P:DNA replication; P:histone H4-K5 acetylation; P:histone H3 acetylation; F:protein binding; F:sequence-specific DNA binding transcription factor activity; P:histone H4-K8 acetylation; C:histone acetyltransferase complex; F:histone acetyltransferase activity; P:histone H4-K16 acetylation	MOZ_SAS MOZ/SAS family	OG5_175490
Hs_transcript_32421	---NA---	695	0	---NA---	---NA---	0	---NA---	---NA---	---NA---
Hs_transcript_27408	---NA---	270	0	---NA---	---NA---	0	---NA---	---NA---	---NA---
Hs_transcript_32423	---NA---	239	0	---NA---	---NA---	0	---NA---	---NA---	---NA---
Hs_transcript_32422	---NA---	702	0	---NA---	---NA---	0	---NA---	---NA---	---NA---
Hs_transcript_32425	reticulon-4-interacting protein 1 mitochondrial-like	1288	5	1.18694E-114	59.4%	4	P:oxidation-reduction process; C:mitochondrion; F:oxidoreductase activity; F:zinc ion binding	TIGR02824 quinone_pig3: putative NAD(P)H quinone oxidoreductase	OG5_127317
Hs_transcript_32424	autophagy-related protein 10	514	5	8.6732E-34	62.2%	0	---NA---	Autophagy_act_C Autophagocytosis associated protein	OG5_131488
Hs_transcript_32427	---NA---	1161	0	---NA---	---NA---	0	---NA---	---NA---	---NA---
Hs_transcript_32426	dna polymerase iii alpha subunit	1112	2	0.655416	55.5%	0	---NA---	---NA---	---NA---
Hs_transcript_54530	udp- c:betagal beta- -n-acetylglucosaminyltransferase 4-like	1378	5	3.74851E-31	53.6%	7	P:protein glycosylation; F:transferase activity; C:integral to membrane; C:membrane; F:galactosyltransferase activity; C:Golgi apparatus; F:transferase activity, transferring glycosyl groups	Galactosyl_T Galactosyltransferase	OG5_127899
Hs_transcript_64742	assembly protein	238	4	5.17868	54.25%	4	F:metal ion binding; F:hydrolase activity; F:acid phosphatase activity; P:iron-sulfur cluster assembly	---NA---	---NA---
Hs_transcript_54537	endonuclease-reverse transcriptase -e01- partial	621	5	9.15379E-20	58.4%	0	---NA---	RVT_1 Reverse transcriptase (RNA-dependent DNA polymerase)	NO_GROUP
Hs_transcript_30589	15-hydroxyprostaglandin dehydrogenase	2426	5	1.24099E-30	60.4%	3	P:oxidation-reduction process; F:oxidoreductase activity; P:metabolic process	TIGR02415 23BDH: acetoin reductases	OG5_130538
Hs_transcript_54536	---NA---	277	0	---NA---	---NA---	0	---NA---	---NA---	---NA---
Hs_transcript_54535	sequestosome 1-like	1219	5	1.20139E-21	58.0%	0	---NA---	ZZ Zinc finger	OG5_135548
Hs_transcript_35182	---NA---	343	0	---NA---	---NA---	0	---NA---	---NA---	---NA---
[truncated: 64,509 more rows]
