# Supplementary material for: Differential gene expression between functionally specialized polyps of the colonial hydrozoan Hydractinia symbiolongicarpus (Phylum Cnidaria)
Source: BMC Genomics. 2014 May 28;15(1):406. doi: 10.1186/1471-2164-15-406 (PMC4072882; doi:10.1186/1471-2164-15-406)
Supplement: Supplementary file 3 — Additional file 3: CEGMA output. (ZIP 326 KB) [file 12864_2014_6153_MOESM3_ESM.zip]

Archive with 1 entries (1 files):
- 2090393727122355_add3.tgz
