# Supplementary material for: Differential gene expression between functionally specialized polyps of the colonial hydrozoan Hydractinia symbiolongicarpus (Phylum Cnidaria)
Source: BMC Genomics. 2014 May 28;15(1):406. doi: 10.1186/1471-2164-15-406 (PMC4072882; doi:10.1186/1471-2164-15-406)
Supplement: Supplementary file 4 — Additional file 4: All polyp-specific transcripts. This list includes the assembly sequence ID, top BLASTX hit, number of gene ontology IDs, top HMM protein domain, polyp specificity, top significance threshold, and transcript sequence. Polyp specificity is defined in two separate columns, ‘Polyp’ and ‘Direction’ (example: ‘Gono, DOWN, .05,’ would be a transcript that is significantly down regulated in the gonozooid when compared to the other two polyps at a significance level between .01 and .05). (CSV 9 MB) [file 12864_2014_6153_MOESM4_ESM.csv]

seqID	blastHit	#GO IDs	HMM family	Polyp	Direction	Sig. Threshold	Seq
Hs_transcript_14039	n-acetylneuraminate lyase	4	DHDPS Dihydrodipicolinate synthetase family	Gono	DOWN	.05	AGAGTGTTTAGTGGAATATTTGCGAGAGGTAGCATCTGCTGCACCGACCACACCCTTTTTGTATTATCATTTACCTGGTTTTACAAAAGTCGAAGTTAAGATGGAGGTGTTTTTAAAACTGGCACATAAACGCATTGCAACTTTTTGTGGAATGAAACTCAGCTCTCCAAAACTTTATGATGTTTATCATTGTTTACAGTTTAAAAACAAAGACTTGGCTTTGTTTTATGGCTGCGATGAGCAACTGTTTCCCGCCTTAATGGTTGGTGTAAAGGCTGCTGTTGGAAGTTTGTACAACTACCTTGGAAGATATTTTAACGAAATATTATCTGCTGTTGAAAAAAATAAATTCAGCAAAGCTAAAGACATTCAGATAAAACTTGCTATGGATATGATACC…
Hs_transcript_34911	extracellular matrix protein partial	5	NA	Gono	DOWN	.05	CGGGAAGTTCTATATGCACCATATGAACAGTATCAGTAAGAATTAACTTGATTTCGTCTGCCGTAGTTTCTGATGAATCATGAACATACTCCACTCTTTGTTGTTTTATATCGTCCATGCTAAATGAAGCGCCAATAGTCAGTTTTTGTTTGTTTAACAACACCTGTCCATGTTTTGGTAATTTCTTTAATCCAAATGAAAGTTCTTCGTTTAAATTATCAGGATCATATGCTCGGAGTTGTTGTGCTGATATTAAGCCTCTTTTTCCCTCCTTTAATGTTATTGCATTAATGACCGCAACTGGTGCCATGTTATTCACAGGTTGAATGTCAATCATGAAAGTCTGTCCCGCAATAGAGTTACCAGCGTGATCGGAAACCGTAAAGTTAAACAGCACTT…
Hs_transcript_27733	paired-like homeodomain transcription factor 1	6	Homeobox Homeobox domain	Gono	DOWN	.001	GGATTTAGGATAAATCTCGAAGATCTGTGACTGATTAAGATTTTATACATATATACACATATACATGCTATAACTTCATCAAACAAATAGAGATATATTAAAATGTCTAGCGAAAAGAAAATTTTCCATGCATCATATAGTTCTGTGCAATAAAAATAGAAAGAAAAGTAGACAGATAAAAGAAAGTTGGAGGATGGCGAAGATGGCGGAGAAAACTGTTCAGGAGTCGATCATCGCATTCGAAGACAAAGAACGCATTTTACTGTCACGCAACTTCAGAAATTAGAAGCATGCTTTGCGAGGAACAGATATCCTGATATGGCTATGAGAGAAGATATTGCTCAATGGTGTGCACTCACCGAATCTAGAGTTAGGATTTGGTTTAAAAACAGAAGAGCA…
Hs_transcript_27732	paired-like homeodomain transcription factor 1	6	Homeobox Homeobox domain	Gono	DOWN	.001	CAACAAGATTTATAAACTCTAAAGCACTGGGAATGAAGTTGTTTGATCAACTGATCAACAGTGTTGTCAGGAATATAAACATAGATTATGCAGATATTTAGTTTCCAGGACAATCCAAAGTTGTGTTAATTATAGGCATCTTAGGGAAAACAATACCTGGGAACGAGGTTGTCGGATGTATCCATATGCTTTAAATCCACCAGTCTTACATGCATATTAAGATATTAGTTTACAGCTTTATGAGAAAATGTTCCTCTCTTGTGCAGATAAAAGAAAGTTGGAGGATGGCGAAGATGGCGGAGAAAACTGTTCAGGAGTCGATCATCGCATTCGAAGACAAAGAACGCATTTTACTGTCACGCAACTTCAGAAATTAGAAGCATGCTTTGCGAGGAACAG…
Hs_transcript_39162	nuclear valosin-containing	2	TIGR01243 CDC48: AAA family ATPase	Gono	UP	.05	CAGCATGGCTTAGAGACCAGCCTCCATTATCAAATGAACAACTTCAATCTTTATATATTACCACTGAACATTTCGAGAAAGCATTGCCGCATGTGCAGCCGTCAGCCAAACGCGAAGGATTTGCTACTGTGCCTGATGTTTCATGGGATGACATAGGAGCTTTGGAAGATATACGTGAAGAACTAACTATGGCTATTATGGCTCCAGTGCAAAATCCTGCGGAGTTTGAATCTCTTGGGTTGACAACGCCTCCGGGTATCTTGTTGGCAGGACCACCTGGATGTGGAAAGACGCTGCTTGCCAAGGCGATTGCAAATGAAGCAGGCATCAATTTCATCTCTGTTAAAGGACCCGAGCTGTTAAACATGTATGTTGGTGAAAGTGAGAAAGCTGTACGCC…
Hs_transcript_27734	pituitary homeobox 1 isoform 3	4	Homeobox Homeobox domain	Gono	DOWN	.001	AATTATCTTTGTTAAAAGCACTTAAGTTTACTCTGCTCGACGAGTCCTTTTTTAAAAACAGGTTTTTTTTTGTCGTATTATATTTGAATGCTTTACATCAAGATATGTCTTCACCATATGCTCAATCATCCTCGATGATCATGATGCCGGAAAAACTACCGACATATTCAACAATGTCGACGATTCTATCAACTGATGGCAATAATAATCCACCAACATCAGCTGGGAAATTATCGCTCACAGGTCATGCTACGAGTAAAACATCCGACAACTTGCCGACGCAAGGAGATAAAAGAAAGTTGGAGGATGGCGAAGATGGCGGAGAAAACTGTTCAGGAGTCGATCATCGCATTCGAAGACAAAGAACGCATTTTACTGTCACGCAACTTCAGAAATTAG…
Hs_transcript_27739	nima-related kinase 4-like	3	Pkinase Protein kinase domain	Gono	UP	.05	GATAGTTGAGTAACCACATCACATCTATACCACTCACAAATGAAATAAAATGTAGCCCAGTAATTTCACCTCATCATGTCTATTGAACAATACGTTCTGGGAAATGTCATTGGTAAAGGCAGCTATGGCGAGGTCACATTGGCAAGGCATAAAAAGGATAAAAGACAGTATGTCATCAAAAAGATTGACCTCCATAATGCTTCACCAAAAGAACGACTTTTTGCCCAACAAGAGGTTGAAATTTTATCGAAGCTTAGACATCCAAATATTGTTTCTTATAAAGAGTCATTCCAAACATCTGATGGGGGTTTATCAATTGTAATGGGCTATTGTGAAAGCGGAGATATGTACACTAAATTAAAAAAACAAGCAAAAATTGGAGAATATTTGGAAGAAACA…
Hs_transcript_15921	predicted protein	0	NA	Gono	DOWN	.05	TCATTTTTTTTAATATCGTTTGACGCACAACGTTTTAAAATTTTTGTTGTTGTTTTGTTCGATAGCTATTAATTTTTTCAGCTTTGATTGCAATATTTGTTTATTTCTTCAGATTGGAAAGCGTTTTTCTTCGCGAGCATATTCGTCATGAAGGCACTTGCGCTTCTCACTGTATACGTGTTGATCAATTCGCTGGATGCAACTGTTACCAAGCAAGACATCCGGGATATAAATGCTTTGATTACAACCTTACAGAGAAAAATTAGGGCTATGGAAAATGCGATGAAATATATTGTTACGGAAAAAAAAAGATTCAACGACATAATCGGGAAAACCGACAGAAGTCTGACCAGTACTATTAAGAAACGAGTAGCAGATTTGAACAAACATCGCGCAAAC…
Hs_transcript_15920	predicted protein	0	NA	Gono	DOWN	.05	AGACTATGTCAGATCTCGCAACGTTTTAGCCTTGAGGAACGATGGCTAAGCGGGTGTTTTTTGCGGTGCTGCTTTTGGCTGCAACGCTCCACGCAGACAAAGTTGCAGAATTCAAACAACTTTTAAACGCAGCCATTGGAGAAGCTACCGCAATGAATAAAAATGCGTTGGATTTCAAACAAGGTTTGTCCGCAGAAAGAAACAAATTTACAAGAACAGACAGAGTGTCAATGCTGAAACGGCCTAACTCGGATAAAAACGCACAAGTGAATGAGTATAACGCCTTAAAAGCAAAGTACGGGAGTGAGATAACGAAAAATAAGCTTGCCAACGAATTGGATGAGGTTATAAAAAAGTCGACAGGTGTAAAAATTGCTCAATTTGATCAGTTACTTCAAG…
Hs_transcript_43642	acetyl- hydrolase transferase	4	NA	Gono	DOWN	.05	ACGACACTAAAGTTATTTCCAGATTATTAAAAATTCCATTCCATAATAAATACGTACAAGTTGTTGTTTAATTAAACAAATTTGTGTTTTTTTTAAAAACACTATTCATCGTCTTCACTACTAGACACCAAGTCTAAGTCATCAAAATAATCACCAAGATCATCGACATTATCAGTAAACTTGAAGTTTTCAAACTTGTCAATTTTGTAACTATAGTCGTTCAAATCCATTTCTTTTTTGAAAACATAAATATCTTGATTATCGATCTTTTTCTTCTCCAGAGATGGATCGTCAATGGGAATCTTTACTTCAACAAAACAATCTACTTTGCCCATATTTTTCAATTTACTTTGCATGGACTTGGTCGAATCATAGTTATTTTGAGCAATGGTTAGTTTG…
Hs_transcript_43645	short coiled-coil	0	DUF2205 Predicted coiled-coil protein (DUF2205)	Gono	UP	.01	TAATTTTAGAAATTACTTTGGACGGTGATGAAGCAGAAGAAAAATCTCGATTAATCCAACAAGTCTTTCAACTTCAAAATACTTTGGATGATCTTGCTCAGAGAGTCGATGCAGTTAAAGATGAGAATGTGAAATTGAAATCTGAAAATCAGATTCTTGGTCAATATATTGAGAATTTAATGGCTGCATCAAGTGTGTTTCAAGGAAACAGTAAAGTGAAAAACAAGaaCGaaaaaCTCAAGGATGGaaaaagGTGAAAGgaaTTTTGATaAaa
Hs_transcript_43647	short coiled-coil	0	DUF2205 Predicted coiled-coil protein (DUF2205)	Gono	UP	.001	GTCTTTTAGGCATACATATTACAAAAAATAATCATGGCAGGTGAAATGGTGAATATTCCTTTATCATCTGATGATGAAGTGATTAATCACCAACAGCAGAATAGAAATCATAATTCTTGTCCACAAACAGAAATTACTTTGGACGGTGATGAAGCAGAAGAAAAATCTCGATTAATCCAACAAGTCTTTCAACTTCAAAATACTTTGGATGATCTTGCTCAGAGAGTCGATGCAGTTAAAGATGAGAATGTGAAATTAAAATCTGAAAATCAGATTCTTGGTCAATATATTGAGAATTTAATGGCTGCATCAAGTGTGTTTCAAGGAAACAGTAAAGTGAAAAACaAGAACGAAAAACTCAAGGATGGAAAAAGGTGAAAGGAATTTTTATAAAATGAT…
Hs_transcript_43649	peroxisomal membrane protein pex13	2	Peroxin-13_N Peroxin 13	Gono	UP	.05	TAACTTTGCTGCTCGCACCTTGTGCTACGGAGAAGGTGAAATAAATCTTATTGCGATTAGACAATTACAATGGTATGTCTTCTTCAGCCTCTCAGCAGTGGGATCTAATAGGTGATGTAAAGACACATAACCCTGACAATCAATCGTATGGTTTATCAAGAATGAGTTACATGAACGATGGTGGCATATCTTCAGAGAGTAAGTTACCAAACCAACCGCCTCCTGTACCAAGACGACCTAATGCAGGTGGATTGTTGTCACAGTCACCTTCGTTATACACTCCAGGGTATGGTAGTAGTATGTATGGGAATCCATACCAAAGCTTTATGTATGGTGGACCCAGTATGGGTTACAGCGGATATGGAATGAGAGGAAACTATGACCGTAGTAACTCTATTC…
Hs_transcript_43648	short coiled-coil	0	NA	Gono	UP	.01	TAGGCATACATATTACAAAAAATAATCATGGCAGGTGAAATGGTGAATATTCCTTTATCATCTGATGATGAAGTGATTAATCACCAACAGCAGAATAGAAATCATAATTCTTGTCCACAAACAGGAAATTACTTTGGACGGTGATGAAGCAGAAGAAAAATCTCGATTAATCCAACAAGTCTTTCAACTTCAAAATACTTTGGATGATCTTGCTCAGAGAGTCGATGCAGTTAAAGATGAGAATGTGAAATTAAAATCTGAAAATCAGATTCTTGGTCAATATATTGAGAATTTAATGGCTGCATCAAGTGTGTTTCAAGGAAACAGTAAAGTGAAAAACaAGAACGAAAAACTCAAGGATGGAAAAAGGTGAAAGGAATTTTTATAAAATGATTATTT…
Hs_transcript_56766	carboxyl-terminal pdz ligand of neuronal nitric oxide synthase isoform x2	0	PID Phosphotyrosine interaction domain (PTB/PID)	Gono	UP	.05	TTTCTATAAGGATGGGTAAAAATGATTAATAAGACATCTAATATAACCCTAGTTTATTTTGCTGTGAATTACTTTTGTTTTAGTCCATAATATTTGTTTATAAAAAGACATGTAAAAGATAAATCAAAAAGTCAAATGAATTAAACAGCCCAGGTTTTGAAATTTAATGGGTGACTGAAAAAAACCATGAACTTTATGAAGGGTATGGGGAAACCAACACAATATGAAACTGTAGAGGATAGGAAAGATTTACGGATACCTGTGCAAAGTGAAGAAGCATTCGAACATGGAATATCTTTTAAGTGCAAGTATGTTGGTACAGAAGAGATACCAAGACCAAATAGCAGAGTAGAGATTGTTGCTGCTATGAGGAGAATACGGTATGAACACAAATATCGG…
Hs_transcript_1667	protein gpa- isoform b	11	NA	Gono	DOWN	.05	GGCTTTGGATCTGGAAGAAGAGCAGGTGGAGAATCTGGTGGCGGTTTTTCTGCTTTTTGAGGTTTAGGATTTCCTTCAGATGTTAACTTGTTGAAAAATGCCATTGATAAACTTGGTGGTGGTTGTGGAGGTGGTGGTGGTGTATCTTTAAATCCTAATCCTTCTGAAGTTAGTATTTGGTACGGATTTGGTCCAAAAGGTAAGGGCAGCGGTTTGTAAAAATCGGGTGGCGTTGGTAAGGATTCGGCTTTTGGTATATGAAACTGAGGAAATCCCATATTAACCATTGGTGCCGCAGCTAATTTTAGACCGGATCCAATTGGGGCTAAATTTTTAGTAGCAGCTTTCTGCAGTAATGCTTTTAGTGGAGGCGATTTTCCGCCCATTAAGATACCTGCA…
Hs_transcript_24426	neurexin 2-like	15	Laminin_G_2 Laminin G domain	Gono	DOWN	.05	AAACACAGCATTCTGATGGACTCTTATTCTACACAGATGATCATCAACTGAAGAAGGGGCGAGGTAACTACATCAAACTTAAAGTTCACAACAAAAGATTGGAGCTTCATCTGCAGTTGAGTTACTACCTCGATGTCAATAATTTCGAAGCACGAACACTTAGCAACAAGAGGGTACTTGGATACCATTTGAACGATAACAAATACCATTTTGTAGAAGTTGTAAGAATATTCAGACAGACTTTGTTTACAT
Hs_transcript_24427	contactin-associated 4-like	0	Laminin_G_2 Laminin G domain	Gono	DOWN	.001	TAGGTACAGGTTACACGGGGCACTCTTGTTTACAAGCAACGGAATCCCTCCAATTTTTTGGCTCCGATTACCTGGTATGGACACCAAGGATACAATTGAACAGCTTTGCTACTGAAATTTCGCTACGGTTTAGGCCAGCTCAACATTCTGGCATTCTGTATTTTGCTTCCAGTGATAATTTACAGAATGGTTATATGTTCATCGAGCTGTACAAGATGGCTTTGATACTGGTGTTTAAAACAAAAGATACAAAAGAAGAAGTGGTCACACTAGGAGACAATAAAATTAACCAAACATCTTGGAGATTTCTACGGATAGTGAGAACTGGCAAAAGTATGTCTATACATCTAGATGATGGTACATCGGTGAGAAAATATGTCAAACAAAGTAATGTTGACG…
Hs_transcript_24424	zinc metalloproteinase nas-15-like	1	Astacin Astacin (Peptidase family M12A)	Gast	UP	.05	TGCATTTTATGTTTAGCTCGTTGCATGAAACTGTCGTAATGAGGTTATTAATTGCCACTCTGATGGTATGTGCGGTTTATGGAAACTGGGTTGATGAAATGTGGAATCCAGGACTATTTGAAGGTGACATTTTGTTGAATCCGCAACAAAGAGAAGAAATTAAAGCGGGCAGATTCGAATTTGCTTCTGTGAAACACAAATTATGGCCAAATGCTGTTATACCTTACGAAATTTCTGGAGAGCTAACTTGGGAAAAGAAAGCAATGAAAGAACTTGATGAAGCTATCAAGCAGTATCATACTTATACATGTTTGAGATTCAAAAGAAGAACAACTGAGAAAGGATATATTGAGTTTTATAAAGGAGG
Hs_transcript_24425	dorsal-ventral patterning tolloid-like protein 1-like	1	Astacin Astacin (Peptidase family M12A)	Gast	UP	.001	CATCACCAGTTGGATACAGCGGAAGAAGAAATGGAGTTTCTTTATCCAGTGGTTGTTGGTGGCGAGCAACAATTATGCACGAGATAGGTCATAGTTTAGGTTTCTTTCACGAGCAAAGTCGTCCTGACCGAGATAACTACGTGAAAATTTTGTTACATAACATAGATAGTCGGTTTGCATACAATTTTAAAAAACAGAACTATTCAGACATCGACTCGAAAGGAACGCCTTACGACTACCGCTCAATGATGCACTACAGATACAACGCTTTTGGGAAAGATTTGAAGATGACAATTAAAACATTGGATCCATCGAAGCAATACGAAATTGGACAAGATAGCGGATTTTCTCACATTGATATTAAACAAATCAACCGATTGTACAGCTGTAAAGGTACAT…
Hs_transcript_24422	zinc metalloproteinase nas-15-like	1	Astacin Astacin (Peptidase family M12A)	Gast	UP	.001	CATTGTCACGTTTCTGCAAATGTTACTTATCGTAAAAAGCTATAGCTCAAGACCACTCCTTTTTTATAATAGCAACACCATTGTAATAACCCCCTGGTAATTCTCAACTCTCATGGCAATAGAAGGTATTAAATTTGTACTGTGGCTGTATTCTGTGGCTTTGTGGCTGAAACGGTTATCATGATGAAACTGTGGTGGTTATTGTGTTGTTTAGCTTACATCCAGATCGCCTATGGATGGGTGAAACAGATGGAAAATCTCAACCTTTTCGAAGGAGACATGATCTTAACGCCAAAACAGAAGGAAAAAGTTCAAAATGGTGACTACGGATTTGGTTCGAAGAAAGATCCAAGAGAACTATGGCCAAGAGCTGAAGTGCCATATGATATGTCCTATGAC…
Hs_transcript_24421	dorsal-ventral patterning tolloid-like protein 1-like	1	Astacin Astacin (Peptidase family M12A)	Gast	UP	.001	CATTGTCACGTTTCTGCAAATGTTACTTATCGTAAAAAGCTATAGCTCAAGACCACTCCTTTTTTATAATAGCAACACCATTGTAATAACCCCCTGGTAATTCTCAACTCTCATGGCAATAGAAGGTATTAAATTTGTACTGTGGCTGTATTCTGTGGCTTTGTGGCTGAAACGGTTATCATGATGAAACTGTGGTGGTTATTGTGTTGTTTAGCTTACATCCAGATCGCCTATGGATGGGTGAAACAGATGGAAAATCTCAACCTTTTCGAAGGAGACATGATCTTAACGCCAAAACAGAAGGAAAAAGTTCAAAATGGTGACTACGGATTTGGTTCGAAGAAAGATCCAAGAGAACTATGGCCAAGAGCTGAAGTGCCATATGATATGTCCTATGAC…
Hs_transcript_35657	alpha beta hydrolase domain-containing protein 11-like	1	Abhydrolase_6 Alpha/beta hydrolase family	Gono	UP	.001	AGCGATATACAAAAAAATATAAAATGGAAGTGAATAATCTTATATCTTCAACAATAGTTAGCTCTGTTTTAAATCGTGATGTTAAGCAATTTGGAAAGAAGTTTTTGTTTGATAACAATGACGACACATGTTGGAATTCCGATCAGGGAGAATACCAACATGTAACTGTTCAGTTTGAAAAGCCTATTTGTGTGACTGATATACACGTCCAATTTCAAGGTGGTTTTTCATGCAAGCAGTTTGATGTAAAACTTTTTCGAGATGGTAACGAGGAAACCTTATGTTCGTGTTACCCAGAAGATGTCAACGTTATGCAGCAATTTAAATTAGAAAGTGTAGATGAAAGTAGTAAAATAAAGCTCTTGTTTATCAAACATACAGATTTTTTTGGTCGGATTA…
Hs_transcript_52429	exosome complex component rrp4-like	2	Pfam-B_11409	Gono	UP	.01	AGCTTGAAACTTAAGATGTCAGTGGAGATTACCTCACCTAGACAAAAAGTATCACTTCCGATATATGTATCTAATGATGAAAAGCATTTTGTCACACCTGGAGAAGTTATTACAGAGGACACAGGGTTTATGAAAGGTCATGGTACATATGCAGACAATGCAGATAGGACTAGCAGCGTCTGTGGCTGGTATTGTTGAGCGTGTCAACAAACTTATATCAGTGAAACCATTCAAAACAAGATACAATGGCGAAGTCGGAGATGTGGTTGTCGGGCGTATCAGTGAAGTTGGACAAAAACGATGGCGTGTGGATACTTACGCGCGGCTCGATTCCGTGCTTCTGCTCTCCGCTGTTAACTTACCAGGAGGAGAACTGAGAAGGCGTTCAACAAAAGATGA…
Hs_transcript_52428	exosome complex component rrp4-like	2	ECR1_N Exosome complex exonuclease RRP4 N-terminal region	Gono	UP	.01	TGCTCAAACATTGCTTTTTGTTACTGTAGCTTGAAACTTAAGATGTCAGTGGAGATTACCTCACCTAGACAAAAAGTATCACTTCCGATATATGTATCTAATGATGAAAAGCATTTTGTCACACCTGGAGAAGTTATTACAGAGGACACAGGGTTTATGAAAGGTCATGGTACATATGCAGACAATGCAGATAGACTAGCAGCGTCTGTGGCTGGTATTGTTGAGCGTGTCAACAAACTTATATCAGTGAAACCATTCAAAACAAGATACAATGGCGAAGTCGGAGATGTGGTTGTCGGGCGTATCAGTGAAGTTGGACAAAAACGATGGCGTGTGGATACTTACGCGCGGCTCGATTCCGTGCTTCTGCTCTCCGCTGTTAACTTACCAGGAGGAGAA…
Hs_transcript_35658	alpha beta hydrolase domain-containing protein 11-like	1	Abhydrolase_6 Alpha/beta hydrolase family	Gono	UP	.01	AGCGATATACAAAAAAATATAAAATGGAAGTGAATAATCTTATATCTTCAACAATAGTTAGCTCTGTTTTAAATCGTGATGTTAAGCAATTTGGAAAGAAGTTTTTGTTTGATAACAATGACGACACATGTTGGAATTCCGATCAGGGAGAATACCAACATGTAACTGTTCAGTTTGAAAAGCCTATTTGTGTGACTGATATACACGTCCAATTTCAAGGTGGTTTTTCATGCAAGCAGTTTGATGTAAAACTTTTTCGAGATGGTAACGAGGAAACCTTATGTTCGTGTTACCCAGAAGATGTCAACGTTATGCAGCAATTTAAATTAGAAAGTGTAGATGAAAGTAGTAAAATAAAGCTCTTGTTTATCAAACATACAGATTTTTTTGGTCGGATTA…
Hs_transcript_26489	hypothetical protein BRAFLDRAFT_99970	6	Globin Globin	Gast	UP	.01	CGAAAAAAATCGTTAAAAAATGAAAGATAGTTAGGGAAGTGATGGGTTCTATATCTAGTGTTTGCACAAAAAAACGAATCATTGACGTGACAAGTCAACGGATATTCACTGAAGAAGAAGTCAATGTTTTACGTCGACAATGGCCTGTTATGATGACTAATGTGGACCAAAATGCTGTCAATTTGTTTATGAACTTGTTTACAATCAATCGAAACCTGATGACGAAATTTGACTTTGCGGCTGGCTACTACTTTGATGCCGAAAAGACGTTGAACGATGCTCGCTTGGTATATCACGTGAGGCGAGTGTATCAACTAGTTGATATGATCATTGGTGCATTGGATGACCAATTAAAGTACAATGAGGTTATGAAAATGATTGAAGGTATTGGAGAAGTGC…
Hs_transcript_26482	spectrin beta erythrocytic-like	4	CH Calponin homology (CH) domain	Gono	DOWN	.05	GTATAGAAAATTTGAGATGTCTAGTTCAAAAAAGCTTCCACCAAGGCTAGAGCCATCTCGAAGCCCAGCGACTCAGCCATCACTAGCAGACGAAGCTGTTTCAAGAGTTGCAGATGAGAGGGATTATATCCAGAAAaaggtTTTCACAAAATGGTGTAATATTCACTTGTCAAAGGCAAATGCTGAAATTGAAGATTTGTTTGAAGATTTTCGAGATGGCAAGAAATTGATCCTACTTTTGGAGATTCTTACAGATGAAAAACTGCCGCGTCAGAGAGGATCACTTCGATTTCATCTTCTGCAGAACGTTTCAACTGCTTTAGATTTCTTACGCTCGCGAAAGATAAAACTGATCAACATTCGGAATGATGACATTGTGGATGGAAATTCAAAATTAAC…
Hs_transcript_56501	transient receptor potential cation channel subfamily a member 1-like	0	Ank_2 Ankyrin repeats (3 copies)	Gono	UP	.01	CCACTCCACACTGCCATGTTGGGACGTAGTGCAGAAGTTACTCAGCTCTTAATAGAATATGGTGCAGACATCGAAGCTTGTGATATTGAAGGAGAAAGACCGATTCACATTGCAGCTGCTGAGGATTGTTCTGATCTCATCGTTTTACTTGCAAAAGGAGTGTTAAAGAAGATCCCTGAAGAAGAACGTGAAAATGCGCAACGAAACTTCATAAATGCAACATCTTATGAGAATGACACTGCTCTTCATGTAGCTGCACAAGCTGGTTATGAAGAGACAGTTAAAACACTACTTTCCATTGGAGCAGATGTAAATGTTCGCACTGATACAAGACAAACACCACTACACCTAGCAGCTATGAGTGGGCAACTTTCTGTAGTGAAGTTCTTAGTTTTAAAC…
Hs_transcript_47610	---NA---	0	NA	Gono	DOWN	.05	TCTTGTGCAAGAACTGTTGCACCTTAGTGGTATACTTAGAGGTTAAAACTATGTATGTATATATATTTCGTTTCTTTTAAGTAATGAATTTGATTTTGCACGCTTTTTAATTTTTGTCAGCTTTTTCCTGCAGTATTTAACCTTTTCAAATTAGTATTGAAATTCATTCACAATTTACTTGGACTATCAGGACTATCCAACATCAATAATTTTGGAAAGCATGTAATGCACCAAAATGTATTTTATGGTAACCTGGGGGGTTAAAAATTAAATAAATAAAAAAATAAACGTATTTAACATTTTATATACAGCACAAGATTCTTTCAGACACGATAAAAAAATATTTGCTAAACACTAAATACTTTTTTGAGATGATAGTTAACCGCAAAGTTTTCCCTC…
Hs_transcript_29043	protein lin-37 homolog	0	NA	Gono	UP	.01	CAAGTAAGTTCAAAACTTACTTAAATACCAATGTTCTTTTAAATTTGCATGTTAATGTTTTTGCAAATACCTTCTTAAAGTCATGAAACACAACGCTTTATCAAAATTGAAATCCCTTATTTGTCTTTATTGAATTATTTTGTAGATTAATTGACGACAAATTATGTGTACTTTATGGCAGTAACATGTTGCCCTTTTTTATATTTTTCTGTAGTGTTATATTTAAAAATGGAGTCTAGTGCTGATGTTACCACTAATGGTGACATGCAAGACAATGACGTTCTTGATGTATCAGAAGCACGCCTGAAATTAGATGACCTTTTAAATGAAATTGTTGATAAGACAGAAGAAAGTGACTCTGATGAAGACAATGGAGAATCTAGATTTATTGGAGCAGTT…
Hs_transcript_5069	ribulose- -bisphosphate carboxylase oxygenase large subunit	11	NA	Gast	UP	.001	CAAATAAAAGCACGATGGCCAGCCATATTAAATAATCTGTTAAAAAGTTTCGATCGAGAAAAACAGAATTGTTGAAAGTTAAATCAACAAAATGAATATTGCATCGATACAGTGCCTGTTGGTCGCAATTACTTTCTGTGCTACATCGCCTACCACAGCATACGATCAGACCTTGATTAAATCGTTTTGCATCACTAGCTTTGATTGCTCTGTTGGAGAATTTTGCTACCGGTATCAATGTAAAGGAGGATTTGGGAAGAGGACAGTAGAGACGAGATGTCAAAAGTATGCAGATTCTTGTGACTCATCAGCGGACTGCTGTGGAAGCAATTTTTGCTTAAGAAACAGAT
Hs_transcript_29040	ring finger protein 219	0	NA	Gono	UP	.01	TTTCGACCTTCCACTTAACCTTATAGCAATTATTATACTCTTAGGTTAAAGATCCTGCCATTTGTTCAAATCACCATGTTTTTTGTTCATCCTGTCTCGATAGGTGGCTAGAAAATAGTGCCTATTGCCCTGCATGTCGCGTACCAATTAATGAAGAAAACCCATATAAGAAAATTTTAGAGCATTGTAGAGTGAGATGTCAATGTGAGAAATAAGC
Hs_transcript_46960	sine oculis-like transcription factor six1 2b	1	Homeobox Homeobox domain	Gast	UP	.01	TCTGAAAGGTATATATAAGTGCATATTATATGTGTTGCTCCACATAGAGCTTGTGTCTGCGGATACAATAAAAGTTCAGTATGGGGAGTCGAAGCGACAAAAACACATGTTCAATGCAACATATTCAACTTGTATGTGAAGCTTTGATAAATTCGAAACATTTTGAAAGACTTGAAAGGTTTTTGTGGGCGTTACCACAGGGAAAGCAATTCGATCAAACAGAAATTATCGTTATCGCTAAAGCGTTTCTTGCATTTAAAGAACGCAACTTTCAAAGATTGTATCAGCTATTACAGAGTAATGCTTTCAGCAAAAGGTACCACCGCCAATTACAAATTTTGTGGAGGAGTGCACATTACATGGAAGCTGAACTACAACGAGGGAAACCGTTGGGAGCAG…
Hs_transcript_25775	translin-associated protein x	1	NA	Gono	UP	.001	TGATCCAACAAATTAAATTGGTTCCGTAAAGTCTATTCTCGACGAAACTAAACGAACATAAGATCATCAGTATAAAATTTGGGGGAAGAAAATGTTGCTGTACAGGCAGACTTTAATTTGGCGAATATTTGGTGGATTTCGATAAATCCGCTACATTTTCTTCCCACCGAAATTTCTCGCTTTTAATAAGGTAATCGAAATTAAACAGACAGATTTTTTTTAATGTACCATTATATACATGAAACTTAATTTCACATTGACAAATTATCGTCTGAATCTTTTAACATATTGAGATCTTCCAACAAAAATGCTGGCACTTCTGAACCACGGATCTTTAAAATATAACAAGCATTCTCAACTTTCTTTAAGCTGTTCTTCATCACGTTCATCTTTCGGTTC…
Hs_transcript_25771	histone acetyltransferase type b catalytic subunit- partial	1	Pfam-B_3675	Gono	UP	.01	TTATTTCCTCTTGTAAGTTCACTTACTTAATTTTTACACACTTTTTACAAGAAACGGCTTTTCGAAAACTTAATAGACAAACAAAGATTTACAAATTTTCTGGGAACATTTGTTAAAAAAAAGGTAGAGAACATAATAAAAAGGTTTCGCAACTCATAATTGTTTGTTTTAAATGATGGCGATGCCTATTGTAACTGTTAACTGTCTCTGATAGATTTGAAAAGAAAAAGGGACCAGTGATGTCCGAGTACAGTATTGTTGGGTATATTACAGTTTATCAATATTTTGCATACCCAGATAAATATCGACCACGTATCAGTCAAATGTTGACACTTCCACCATATCAAAAATCGGGTCATGGAGTTGAATTATTGGATGCAGTGAACCGATATTATATTA…
Hs_transcript_25772	histone acetyltransferase type b catalytic	2	Hat1_N Histone acetyl transferase HAT1 N-terminus	Gono	UP	.01	GTTTAGTTGATGCTCTCAATCAGGGTGCTGAGAAGTATAAATGTGATTCCAATGATGCAACCTTTCTTAAGTTAGTGAGAAATGAAGAGGATGTTTTAAATGAAGACAATGCGTTTCACCCATGGATGAGTCACCAGATTTTTGGAGATAGTGAAACTATATTTGGATATAAAAACTTGAAAGTAAATTTGTACTATCATGGCGGTAGCTTACTGACATACCTGAGTATGTCGTGTGATGAAAAAATTCCATCCTCAATGAAGATTAATCCTGACCCTGTTCTACCAAATGTTGCGGAAGTGCTACCAGAAGGGTTTTATTCCAATCGCGATGAATTTATTGCAAAGTTACCAGAAGAAAATACCTTTGTACCAATGGGAAATAAAATTCATTCTTACA…
Hs_transcript_21065	neuropeptide receptor a10	7	7tm_1 7 transmembrane receptor (rhodopsin family)	Gast	UP	.05	TTGAAGATAAAAACAACCCTGACCATGACTTCAATACCAAATACAACAACCGCAACACCAAACGTAGGAGAGTATGAAGATCCTACAATACCACCTTTTCCAGCAAAAGTGACTATGATCATAGCATACTGCTTCATATTTCTTCTTGGAACTATTGGAAATGCTACAGTCGTTTACATTGTTGCAAAAAGTCCACGCAAGAGGACCATGTCAGATACACTGCTGCTGTCACTGTCTGTAATTGATCTCCTCGGCTCCATTAATGTACCGTTTATTATGATTTACGATCTACTTTACACACAATGGTATTTTGGCTCAGTTTTATGCAAGATTATACCTTCCATGAACACGTTCACGTTATGCGGTTCTGCGTGGTCATTGGCATTCATAGCATTGGAT…
Hs_transcript_21064	mediator of rna polymerase ii transcription subunit 19-like	3	Med19 Mediator of RNA pol II transcription subunit 19	Gono	UP	.05	TTTAGGAAAAAAGAATTTAACTAAAAATTTGATGTAAAAACCTGTTCCATCTTGAATAAAGATCAATGGATTTACTTTTTAAATCAATTTTTCATTGAAGGATGTCAGTGCCTGTTGGTAGTACAACCATTGATCCTGATGAATACTTTACTACAGATCCTGGAATTCCGTTTCATTTATTACGACGGAAGAAGGTAACAAAACCAAACAACCAAGGCAGCTCAAACCAGTTGGCTCTCCACGGTTTAGATGACATGTTCAATAAATTTTCTGACAAAAATATTAAAGATGGTAGCCAACTCAGTACCTTTCTACCTCATCTTCCTGGTtATATTGATGCAccTGGATCAAATGAGGATAGCTTACAAGGATTAATTGACAAACCACCTGTAGGAGGAC…
Hs_transcript_48992	hypothetical protein	0	NA	Gast	UP	.01	GAAAAAGAAGAAAAAGAAGTTTTTTATAAACAACACATTATGTAGCAGATGTCACCCTATGTTTCTTCTCAATTTGGGATCACCTCATACACCGAACGTCGTCGAAGTTATAAGCTTTTTCGCAAGATAAATGGAGAAAAATATTAATACAGAAAGTGAGCCGAAACACCAAGATGAAACGAAGAACGGACAAGAAGAAAGTAAAACAAAACAACGACAAATGAAGGAAGCTTTAAAAGAATTAAAAGATCCTAAAGGAGATTTATGCTGCCTGGTTCGACAATTTTACTTAGGCCAACATGAAGTAACACCAGTCATCGACAACAGCCTATGCTGATAAACTTTAATTGATAATTAATTGTGCGTATGGCTGGACAAACTTACTATAATATTACAGTA…
Hs_transcript_61331	topoisomerase dna-binding c4 zinc finger domain protein	7	NA	Gono	DOWN	.05	TTCTTTAAATAAATGTTGTGAAGAGGTACAACTTCAATCACATCAATCGGATTACAGAATTAAAATGCAGCATTCGTATATATACCTGTATTTCCTTCCTTACAGCTTCTTCTATAGCCATCCGATTTTCTTCAATTAGGTTTGTAATAGCTTTGTCGTCAGTAGTAAGTGTGAAACCAACAACAAACTCTTCAGCATGTTCTTTGAAAGATAGACCAGTTTCACAAAACTGCAAATCATGACTATCCAGCATATTTTGTATAGATGGCATAGATATGACTTTTCTTAAACCATTCTTGATCAAACAAGTTACTTTATCAGTTAATGTTGTTTTAGTAGCATATATCTTGTAATAAAGATGGATAGAAGCAAATCTGCACCCCCGACAATTCAGAGTAA…
Hs_transcript_10604	zinc finger protein 135-like	0	NA	Gono	UP	.01	AGCGGTAAGAGATTGTATTACTAGTCATATATAAATATGAAGaaAATAAAAATAACTGCAATTTTTATTAGTAAATGTCTATTTCTTTAATTTTTGTCAACGTATATTTATATGGAAAAAACATCCTTCATCGAGACAACGCACTTTTTCCCTCGTGTTGTCTAAAAATAACACCAAACCTTTATTTGTAAGGATTATATTTTTAGTATGTATGCATATGTTAGAAAATGATTTCTTTGAACAAGATATCTAACAATGGTATCCCAGCAACGACACAAAACAAACAAAATGGCAGACAACTAAAGATGTGTGTGTTGAACCCATATCCAGTAAAAACGATCAAACTTCCAGCAACGTATCGTTTGTTGATAAACAGTGAAGGTCAATATATTTTGTCAC…
Hs_transcript_10607	protein c19orf12 homolog isoform x1	0	Pfam-B_6395	Gono	UP	.05	GATTTCCAACTAAAAAGGATTCTTCTGATTAGAGTAAATTGCTTTCATTAGGAGTCTTTAAATTTCGTTATTAAAAAGAAAGAGGACCTCAAAGCAAAACAACAACATTTACATAAACACAAATTAACATTCTAGTGAATAATTGTTCTTCATTTCACATCTAAACTAAAAGTGTTCTTCACAAAACCAACTAAAATATTCAATACTTGTTTTTTCACAAGCAAACCACCATGTCCCTGCAATAATAACATTAATTCGACATAATCTTGTGCAGTGATATTTGCTCGTATTTGAGCCAGCTCAGAATAAAGTTTCTCTTTCTGGTCTGGAGTAAGCTCTTTAAGTACAGAAGACAATGGTTTATATGCACCCCACATTTTAAAAAACGCAAAACAACTT…
Hs_transcript_10609	four and a half lim domains protein 2-like	2	LIM LIM domain	Gono	DOWN	.05	TTCGTACAAATAAATTTCATGTAAAGTGTTCAACTCTGGTGATTCATGAATGATAGGGGGATGGGCATAGCAACAACACCTAGCATTGTATATATATGCGCGAAGAAATATTTTACACCGCTTCTGTCTGTTTCATACAAAGGTCGGTGAAGAACTGTTGAATACTTTTAACAACCATGCCAGATCATTGCACGAAATGTGGAAACGCTATCCACGATACCACGGTCACGTTCGAAAAGAAACCGTATCATCCCGAATGCTTTATTTGCCATCAATGCAGAAAACAGTTATCAGGTAAATCCATCTACAAACATGAAgggCACAACTACGATCAGGAATGCTATTCAACATTTCATGCaa
Hs_transcript_38361	diphthamide biosynthesis protein 1-like	2	NA	Gono	UP	.05	TTGGTTGGAAGCATAAAACAAACCTGATATAAGATCTAAGGAAATAAGGGAACGAAACTGCAATTTAAATTACAGAATTTGTGAGTGCATGGTTGTTGGGAAAATACAATTAAAAGTAAAACTGATTAAATTTAGATTAGAATATAGATTTTTAGCATGGAAAACACTGCAATAGTGAAGCATGCTAAATCAAACACTAATAATACCACACGTGAAGGAAAAGCAGTCAAGAAAGTTACTCGTCGTGTGTTAAATCAAATCCCGGCTGAAATTTTGAATGATCAGCCATTAAATATAGCTATCAGTCAGCTGCCTTCAAACTATAATTTCGAGATTCACAAGACAATATGG
Hs_transcript_38362	lish domain-containing protein fopnl-like	2	FOP_dimer FOP N terminal dimerisation domain	Gono	UP	.05	TATAGAAATAAATTAAAATTATACATTTATAGTTTGCAAAATACAAACATAAAATAACAAAAAATCCTAGTAATTTATTTGAACAATTGTTACAATAATAACAAAAAATATTTATAATTTATAACCATGATACAACTAAAAACTACAATTCCATATTTCCCCCCAAAAAGTTTTAGTAATTTTCAGTTGGTTTTTTTGCAGCAGAGAAATGTTCAAGTTCAAGCAATTTCAAAGTTCAGGAATATAGTCAAGGGATCCAGTCTATCTTATTAAGAGTAAAAGCACCTTCTTGTTATACTCATCTTAATTAGTTAGATCTTTAGCTTATAATGCAATATATATTCTTACTTTAGACTGGCCATTAAGTGAAGAAAGTATGGTAAAACAGATGTCTAAATA…
Hs_transcript_61251	thrombospondin-type laminin g domain and ear repeat-containing	0	EPTP EPTP domain	Dact	UP	.05	AGATGGGTACACTGACCGTTGCTTGGGCTGTGCTGATAATTTCCGTGGTAGTTGACAATGTGCATACGACTTCCTTCACCGCCGACATAGGACAATATATGGAAGATTCATTGACGTCTTTCAAACTACAACTGCACAAAGCAAGTCAGCAACGAAAACGGCGTGTAAAAAGGGCAATATCAATCCAGGATTTTATTGCGGAGAAAGAAACAACGTATGAGGCACAGGTACAGAACATCACGCCATGGCAGTCCATTCCAACAATGCATCCAGTGGAATTAGAACCATTCGTTATTAAAAACAAACAATATTTAGCTGTAGTGAATTTTATGAACGAGCTCAACCAGTACATCACGAAGTCAGCTGTATATGTTATGAATGAAACGACTTATAAGTTTG…
Hs_transcript_38364	replication factor c subunit 2-like	5	NA	Gono	UP	.01	ATGACACCAGGTGCCCAACAAGCGTTACGAAGGACAATGGAACTTTATTCCAAAACAACTCGATTTGCTCTGGCATGCAATCAATCTGATAAAATTATTGAGGCCATTCAATCCAGATGCGCAGTTTTGCGCTACACAAGACTTACAGACAGTCAAGTGTTGGAACGTATACTTGACATATGTGAGAAGGAAAAGGTTGCTCGTAATGATGAAGGTCTGGAGGCAATAGTGTTTACAGCGCAAGGTGACATGAGACAGGCTATCAACAATCTGCAGTCAACGCAAGCTGGATTTGGTTTTGTGAATCCTGAAAATGTATTTAAGGTATGTGATGAACCACACCCATTGTTGGTGAAGGAGATGCTTAACCACTGCATATCATCCAATATAGACGAAGCA…
Hs_transcript_22909	s-crystallin sl11-like	0	GST_N Glutathione S-transferase	Gono	DOWN	.01	TTGTTTTAGGTTTAATTTAAAGATGACTGCTAAATATTCCTTGTTGTACTTTGACCTTCGCGCACGCGGCGAAGCGATTCGAATGTTATTCAAACATGCTGGAGTTGATTTTGAAGATAAAAAAATCACATTTGCAGAGTTCCCAGAGGTCAAAGCAGACGTTACAAAAACTCCATCCGGCTCTTTGCCAGTTTTGACAACACCATGTGGAAAGAAAATAGTGCAAACAGCTGCCATTTTAAGATACGTGGCAAATGAACTAAATCTCTATGGTAACGGCAATGTGGAGCGTGCAATGATCGATGCTATTGTGGATACACATAAAGAAGTACATGATCTTATGATATCTTTGGAGTTTGGAACGAAAGATGAGGACAAGCCGGAGAAACGCAAACAGCT…
Hs_transcript_22907	lysine histidine transporter-like 4-like	0	Aa_trans Transmembrane amino acid transporter protein	Gast	UP	.05	GCCATGACAAGTCATAAGTATGGATATAGAATACCGACCAGGATCAAAATAAACCCTGAAACTATATTAGCAGCCTTTGGAACTATACAATTTACATTCGGTGGAATAGCTATATTTCCAACGATACAGAACGACTTAAAAAAACCGGAGAAATTCCCCATTGCTGTTATATTTGGGTATTGCATAGTTTTGTTTATATACCTTGGAGTGTCCTTGGCGGCCTTTATAGTACTTGATGGAAAAATTCAAGAAGATATTCTGACTTCATTTTCAAGCATGCCAATGTTTAAGACTTGCAAGTTTTTCAAAGCGTATGTCATGATTGCGCAAATGTTGATATGCGGTCATGTGTTATGTGCGTTTGTTATGTTAGTAAATCCAGTGAATCAACAGTTAGAA…
Hs_transcript_29262	homocysteine-responsive endoplasmic reticulum-resident ubiquitin-like domain member 2	7	ubiquitin Ubiquitin family	Gono	UP	.01	AAAAAATTAGACGGAAGAGTCTTTACTATATGACATGGAATCCTTGATAAAACTTACTGTTAAGACACCTAATCAACGTATTAATGACATTCAAATTGATTGTGATATCAGATGGACTGTACGCAAATTAAAAGAGTATTTACAAGACGTGTATCCTTCAAAGCCAGCCAGCTCTTCACAGAAGTTGATTTACCTTGGAAAACTTTTACAGGACCATCACCTGCTTAAAGAAGTGTTTGGTGAATGGGGAACTAGAACCCTCCACCTTGTATGTTCAGAAATGACTGGCTTGGACGAATGTAATTCAAATGGCATTGTAGCTGGTACATCCTTAGCTGATCCTGTGTCTAGTGAAGCAGAACCTACTCCATCTGGGGTTACAACAACTGAAAGTAACGC…
Hs_transcript_8389	zinc finger protein 699-like	2	zf-C2H2 Zinc finger	Gono	UP	.01	GAAGCAAGAATGTCAAAAGAGAAAGAAACTGATGCCGCAACGGCATTGTCTCAAATGAGTCAATTAGTGCCATTTGATTTATCAAGCAGTTTATCTTCAGCTGAGCAGGAGGCCATTTTAGAAGCTGATGCTATTGGTGCAACATGTACTTTGCAGCCATCTTCGTTAGATGCTGATATGTTTTTTCCATTACACGATGAACGTTCACTCAATACTCCACATCAAAACGTCAACGCAGATCCATATATATCATTTGATGATGCTGAACATCCGTATGCAGCAAACACTGCAGATGCTTTCAAGCAGAAACACGCATCCTTAGTTTCAAGAAGCGATAGTTTTATTTCATTCGATGGAGCTGAGCATCCATATGCGGCGAACACATCGCATTTTCAATTC…
Hs_transcript_8386	tudor domain-containing protein 1-like	0	TUDOR Tudor domain	Gono	UP	.05	GGATTAGACATAGGAGAATCATGACACCTGAATGACTCCTAAACTAGTAAATTTACACTATGCAAGGTGTAACAACGGTTGACCTACCGTTTGGAAGAGTCACAAAGTGGTACGCAACTTATGTTGATTCGTGTGGACATATATTTTGTCAGCTAAGTGAACCCTCTATTTCTGTCAAATATGAACGCCTTTATCAAGGCATTAACAGTTGGGCAAGAGCTGGAAAACTGCAATTAATACCTATAGATCCGGCAATTGGAGAAGTTTGTTTAGCAAAAGCAGGTGACGGTTCATGGTACCGTTGTCAAGTAACAGAAGTTGATGTTGATTCACGGCAAGCAGATGTTTTTTATTTTGATTATGGCAACTCAGAAGTTGTTTCATTTGACTGTATATCAC…
Hs_transcript_1522	outer dense fiber protein 3-like	0	SHIPPO-rpt Sperm-tail PG-rich repeat	Gono	UP	.01	TGCAGGTCATAAATATTTGAATTGTCTTAAAACAGAATTTAACCATGCCTCCTGCAGTAGAAGTTAGGCAAAGGCCAATGATAGGTGCTATGTTTAAAGGTCCTGGACCTTGCTATGGCCTGCCCACCACTGTTGGATATGTTGGACATGATAAGACACGGAAAAAAGCTCCAGGATATTCATTTGGGTTAAAAACTGAAGATAAAGGAAGTAATAAAGCAGGTCCTGGCCCAGCTGCTTACAAGGTAATGGAGAGATCTACGAGATTTGGTGCAGATGGTACTCCAAAATATACACTCCACTTTCGACCAAAAGATCCAACCATATTTCGTACACCAGGTCCAGATGCATATCGCACTGAAGCTGTGAAAATATTCAAGCAACCTTCCCCTCCTTCCT…
Hs_transcript_1297	---NA---	0	NA	Dact	UP	.05	CAAGCCataaCAgCGaaattaTTaaCCATccatcgaaaacaaaattttaacAATATTGAAAACAAATTCCAGCGGAAACCAATTTGATCGGTATTTCCGTGTATTTCCGTGTATTTCCGGTATTTTCCAATTCCAAAAACATCATAGTGTGGGGCCGCTTTTGCATTGAACCAGTGCCAAATACAAGTTCAGTACACAAATTAAAACATCTTGAAAAAGTTGAGGAAGGATATACAAGACATGTCTCTTGTGAAATGACATGATTGACGCGCTGACATGTTGACAAATATTGTTTTTCATCATTGCAAGAATTGTTCTAGTTGAATAGACAGAAAGAAAAATTATGTAAAAGAAGTATATATAATAGTTTTTAATATATTTTGTAATTTTTGTTGTTGT…
Hs_transcript_1524	indian hedgehog b	10	Hint Hint module	Gono	UP	.01	GAGAATGAATTGTTAAAAAGTCTGAATGAATGAAGCCGGTTACATCGGCACTGTATGTTAAATGCAGTATATTAATCTCAAAAGAACCTTAGTCTATAGTTTCGATTTTGACAATAAAAATATTTAATTGCATACTTCAAATAACTTTAGTACAATTAAGCTTTTTGTTAATTAATTGCTATTAGTGCATGAAATGTTCGATCGAGATCGCGGTAGTTCAGTTGTGACAAAGCAGTGAACAGGAACGGAGGGCCACAAATGTGAAGTTGGATGTAAGATAACAAGCTGATATGGTTTATTCCACTATTGTACGACAGACTGTATTCTTACTCACTTGTACACAAGTTGTTTTAACATGTGGACCGGGTCGCGGTGTTGATAAAAAATTCGACAATAAAT…
Hs_transcript_8380	germ cell-less 1	0	Pfam-B_10808	Gono	UP	.01	ATTAGAAACCAAAAAAAAAAGAAACTGAACGTTGCAAATTAAATATTTTGTCAAGGAGGTAGTCAACTTATTCTTGTAGTAAAACATTCTTAAGCCTTAATATTATGGAAAAAAGTATACAGACAGCGAAATCCTCAGATATTTATATAAAGTCTCTGTAGAAGCTTTTTTATTGTGCTAAATTCACTTCGTTCGTTTTTTTTAGTACTGCTGGAGATGGACAGGTTTTTCTTATGGGATAGATATGATAGTAACATACAACAACAGAACAAAAACGTTGTCAGTGAAGAGAAATACGTTCAGTCAACCATGTAATTTCGCTGTTTGTTTACAAAGTACACGTTCTGTTGCGTTAAGGTTTAAAGCTTTCACTCTTGCTGATTCAGGACAAGAGGCTCT…
Hs_transcript_1526	sodium-dependent phosphate transport protein 2a-like	3	TIGR01013 2a58: sodium-dependent inorganic phosphate (Pi) transporter	Gono	DOWN	.01	ATAACAAAGACAAATTTATGCGTGTCTTGATTACCCTGCTTAAAGTCATTGCTTTACTGGTCATGTTGTATTTGTTTATTTGTTCGCTTAGTTTTTTGAGTTCCGCGTTTCGTCTACTCGGAGGAAAAACTGCAGGGCAAGTTTTCGCGTCGGATTCATTAGTGAGTAATCCAGTTGCCGGCCTTATGATTGGCGTGTTAGCAACAGTGTTATTGCAAAGTTCGTCGACGACGACATCCATTGTTGTTGCTATGGTAGCGTCGGGAATTTTAAATGTACGTCCTGCAATCCCGATTGTAATGGGTGCAAATATCGGAACAAGTGTTACAAATACGATTGTTGCTATTGGACAAATTGCCGACAGAGAACAATTTCGACGTGCTTTTGCTGGAGCTACGG…
Hs_transcript_50351	predicted protein	0	FWWh Protein of unknown function	Gono	UP	.01	CTGACCGTAGCGTGGGCAAAAGACCTGTTTTGGTTGAGTTGTATTCGTTTCCTGGTTATGATGAAGTCACTTGCACTCCATTGCCATATCCTCTTAAAGCACGGTCTATTTTAAACATTCTTTTGGATGCTCAGCGTGTGTTAAAGAAAAAGCCTGCATTAAAAAATGCTTTCAAAGATTTTGTTCAATCAAACAGCTCACAAGCTATTCTGCAGGATTCTTTTTGGTGGTATTTTTGTCATAAATATCAGCCAACAATGACATCACAAGCTGACTTGTTTGCTCGCATCGCAAGAAATTATACAAATTTATTAGTAACATGGACAGGACGAAAATATCAGGAAATGTTATTTAAGGATTATGCAAATTTGATGTCGCAGGCAATATATTGCACGTTTT…
Hs_transcript_40698	fibrous sheath-interacting protein 1-like	0	FSIP1 FSIP1 family	Gono	UP	.001	GTGCTTTTTGACAGATAGTAAAGCTGCTGGATCAAGAAAACGTGCAATTAATATGTTAAACAAGATATAGTGAACCGTTGAACATGTTTGTTATTTCTTGGATCGAGTCTTGTTCCTTCAGCTCTTATGTATCTATGCTTACTGATTCAGAGAAAGAGTGTCTGAGTCTAAAATAAATATGCATAATATATTTATTCAACTTCGAGATGTACATAACATATGGCTAAAATCAAAATTCTTCATTGCGTAAAAGGAAATCATAAAAGGTAAATAAGCCTAAAAAATAAGTATTGTACGTATGTATTACGATAATCGTCAAAAAACTTTATAATAGAGACTGGGATAATAAAGGTCACGTGATAGTCACAGGTGTTCTTCTAGTATCAAGTCCAGTAACAC…
Hs_transcript_63874	ankyrin repeat and death domain-containing protein 1b- partial	6	Ank_5 Ankyrin repeats (many copies)	Dact	UP	.05	AGGAAGATGACAAGCAGAAGATCTTCACGAGCTTCTATCGTGACAAGTAGAAACGACGACGTTTCGTCTGAAGCCGACGACGAAGATTCCATCGGCACAGTAAATGAAGCAGTGGTAGATGAGAAAGCCGACAAATCGTTCAACTTGCTAGACGAGATCGACCAGTTCAGAAAGAAAATTACAAATTCAACTAGCAATAATAAACAGGTAGCAGAAGTGAATGAAGGTAAGTATCCGGTACCTTCATACAAAACGAAAAACAATTTAAAGTCGGTTTTAATTCAGTCCACAAAAACTGAAGTTTTAAATGTAAACGATAAGTATAACCGCAAGAGACGCTACGATGCTGCTGGAAAATATCGCATTGGTCCGTCCTTTATCACAAAATCAAGACTGGCT…
Hs_transcript_31978	nucleoporin ndc1-like	0	NA	Gono	UP	.05	GCTGGCAAAAAACTTTCTACAATGACCACACCACAAGTTTCATTCAAAAGTGAATATATAAGTTTGTTTATTATTTTACTTTTGTGTCAAAAAATTTAAGAAAGCACCTGGAGGGGTTTTTGTGTTTGAGCAAGATATATATTTTTACATTGCAACTGAGGCTTGTGGTGAAACATTTAGCATGTCCACCGACTAGCTGGACATTCTTGCAGTCGGATTCGCGTCATAATACTGGTTGAACCAATCACAGGCCAGTATTCAGGTTAAGCAGCCATTATGAAATTGGGTACAAATGCTGTAATCATAATGTTTTTGTGGTGAACCTTCAAAAATACAATAATGCATTTTTCAAGAAAGtTTTTTTTTTTAATCATATCTTTAATATGTTTTAGATACTGC…
Hs_transcript_32130	low quality protein: down syndrome cell adhesion molecule-like protein 1-like	58	I-set Immunoglobulin I-set domain	Gono	DOWN	.01	TCTATATTTGGCTCTCTTAATAATGTATCAGCAACGTATGATACGATCTTCTCAGTGAACTGTTTGATACGAGCAAATCCACTACCTATTATGGTTACATGGAAGCAGAACAGCACTGTCATCACAAACAACACCAGACAAAAAATGACTTACACCGTTTATACAAAAAATATAGCAAAGGCAGATTTTAAAATTTACAATATCACAAAAACTGATGTTGGTTGGTACACATGTGAAGCTGACAATACTGTTCTTAGAAAGCGTCATTTGGTGGGGGCTATTTTAGGTTTTAAAAAGGAATGTAGGTATGGTTGGGCATGCCCAAATATTCGCAGGTGTATCCGAAATTCCCAACATTGCAACAATAGAGACGATTGTGGAGACTTTTCGGATGAAAAA…
Hs_transcript_48506	mesoglein variant 1	1	Zona_pellucida Zona pellucida-like domain	Gono	DOWN	.01	ATTTCACTAAATATGTAAAGTTTGAACTTTCGTGAAATTGATACGGGCAAAATATATTTCCTTACTCATCGCGAAAGTTAGGTATTTCTTCCATGATAAAAGCATAAATCGAAGTAAAAGTAATCTAGAAAAATATAGCAAACGATAAAATTACCCGAAGAAAAAAATTGTCACATCGTCACTAAAAAACCACTTGTTGAATTTCAACGTCCAAGGTGAAGCGCTATCAGACAATAACAAAATATTCTTCTTCGCAGAGCTGCGGAATGCTTTATTGTGCGTTTCATATTTCTCTTATGTTTATTTTCTTTTGCTGAATGTCATACAGACTTTAATTAGCATGAAGAGAAGAAGGGGATAGCTGCGCAGAGAAACACACGAATAAATGTTCTCTTTTTC…
Hs_transcript_45824	probable g-protein coupled receptor 139-like	0	NA	Gono	DOWN	.05	GACTAATAATATGTTTATCTAATATTTCTTAAATAGGGGAAAAAACATAAATAAATTAAAATAGATTTATCTTTTTTTGTTTAGACTTGTGAAATAAAAATGTTTTGGTCACAAGCCCTGGCACTAGGTATTGGAACAAGTATGGGTTTAACAGGAAATGCTATTTCAATTGTCGTTTGGAAACGTGTTTTAAAATCTTCCGATTTAAATAAGTCACTTACAAATTGGTTGATCACTTCTGCAGTATGCAACATTGGGTTATTGCTGTCTTTTTTGTTAAAATCTGCGATAAGATCGACTAACTTAATACATAAGAATAGTCTTTTTACTGCTGCAATCTTCTCATGGTGTGGATATCCTTTTTTCTCCTTCTTTGTGGTGGCTAGTGTGTGGTTATCG…
Hs_transcript_9381	cps2K	0	NA	Dact	UP	.05	AACACGAAACACAAAACACAAAACACGAAACACAAAACACAACACAACAAAGCAAAACAAAACACAAATAAAACTAACCAAAACAAACACACCAAAACAGTCTGGAGTTATTTATCGTAAAGACTGGAGATTTTGAGTTAAAAACACAAAAAAATTATGATTGCAGAAAAAAGCGGTAGTTTTTGAAATCCGACTGCATTCTACAATAAAGAAGGTTATTCAAATAACACTTGTTGATAAAAGTTAAACCAAAAAATGAAAATAAATGTTTCTACAACTTGAACACTGTACACTTCATCAATGCAAAATTGATTTCGTTTTTTTTTAATCTTATATACAATTCTTTATATTGTCATGATTTATATAAAAGGAGAGTAGGAATGTAGTTTCCAAAAAGTA…
Hs_transcript_7499	collagen alpha-1 chain	0	NA	Dact	UP	.05	ATCAAACAAAACATTTGAAAAAAGAAGGCTCGACGATCCCTCAACAAGAGGACGAAAAGATAAATCTCATAATGATGTCTCATAATGAATCGCAAATCACCTTGGTTTTATTGTTGTTATTAGCTGGCGTGGTTTTATCTAGTGAACCAAGCACAACACCTATTTATGAAACGATGGATCCCAAAGCTCTTCAACAAGCAACAAGTCTAATGCAGATTAGAAATTACCTTAGTTACGCTGTTAACATGGATATTGTCTTTCTGGTTGACGTCAGTTACAATACAACGCAGTATCTCACACCATTGGCAGCATTGGGAAAACTTGCCACTTCGTGTTTGACAGGCATGCGTGAAGGTAACAACAAGATAGCTCTTATCACCTTTGGAAATACATCTAGAC…
Hs_transcript_48501	wd repeat-containing protein 53-like	0	NA	Gono	UP	.05	GGGCGCTAATAGCGCGAAAAAACTTGATTGAAGAAGAAATTCGTGACCTACAAGATGTCTTACGCTCACATGATTGTGATATGACAAAACCTTTGGTGGATACAGACGGTTACCCCCTACCAGAAGTAGATATTATTACAGTACGAAAAACACGAGTTAAAATTATATACCTTCAAAATGATCTTAAATCATTGATGGACGAAATAGAAAAAGGTTTACACGAAATCCATGCGAAAGCACGCACGAAGAAAGGACAACCAGATCACTTGACAGAAAAACACACAGAAGTTTTACCAGAACAAAAACCATTTTTGCTAGTAGACGCTGTTACTGATGGCTCACCTGCTGCGAAAGCGGGCTTGAAAGTCAACGATCTTGTGACCCGTTTTGGTTCTGTGA…
Hs_transcript_21453	translation initiation factor eif-2b beta -2b gdp-gtp exchange	0	NA	Gono	DOWN	.05	ATACAATAATAGCTGTCACATGGGGGCTAACCTTGGGCTAAGATGCACGTAATATCAATGACTGGAATATATACGACGAGCGAAGCCGTTTTTTTCCAAGCTAGAAGTAGTGTTTTTATAGTGGAAAAGAGCTCTTTTACCAGCTGTTTTTTTAAGGATTTGTAATTATATGCTACATAAATTTGTTTTCAATTTTTTTTTCAAGTTTTCAATAAAGT
Hs_transcript_37482	elongation factor tu gtp-binding domain-containing protein 1 isoform x2	0	GTP_EFTU_D2 Elongation factor Tu domain 2	Gono	DOWN	.01	TTTTTGAAATGCTCTTCAGCTGACGAAGCACCTGTCATTGTATTTGTTTCAAAAATGTTATCAGTTCCAACCAGTGTATTGCCACACAATAGAGCAAGACCTCTAACGAAAGAAGAATTAACAGCTCGTCATGAAGCTGTGAAGCAAAAAATCGCGGAGCGTGAGACACATAATGAAAACTCCACCGGAGATGATGTAGACCAAGTGACAAATACAAATGCAGCTGACACTTGTGAGGAAGCGACCCCTACGGAGGAAGCTACCAAGGATGGCGAAACCTTTATAGCGTTTGCACGAATATTTAGTGGCACGTTGAAAAAGGGAAGCTCGCTTTATGTGTTAGGTCCAAAATATGATCCCTCGAATGAACTCGAAGAAGTGTCATCGATGACTAATGGA…
Hs_transcript_1749	---NA---	0	NA	Dact	UP	.01	GGGACACAAGAACTACGCATGTTGCGCTGATTTAACTTAAAAACGCGCTAATATATTTATATTTCAGATGGATTTTAAGGTGGTCTTTTATTTTTTTTGGCGATGCTTGTTATAGCAGAAGCAAACCATCGCTTCAGCGAAGAGGACGAATATGATATTCACTATGATAACTATGACAACGAATATCAAAAGCGTGAAGTGAAAGGAAAACGAGAATTGTCTTTGCGTCGTCGTCGATACTATGCTCCTCGACGCTATCGTTAAGGATAATCATGTAAAAACGCGAAACAAGGTTGAGTTGACAGAGTTGGGTTCACTAGCACCATTTTAAGATAACATCATCGCCATCATGGAAAATTAATGCCGTTTCTTTGCAATGTATATTTTGAAAGTATTGAA…
Hs_transcript_49112	tachylectin-like protein	1	NA	Dact	UP	.01	AAGCAAGGCATACTTATTAGTCAAGTGAAAGAGGTGGCTGTAAATATGCAAACACTTTGGCTCATTGTTGTTTTGTGCTTTTGGAATGCCCAAGCAGAGGAAAAAGCGGGTACCTCATGGCATCCAATCGCTGGCAGTTTAAAAGTTGTTTCAGCAGGTCGAGCAGACGTATGGGGCGTTAACAAACGCGATTACATCTACTACAGAGTGGGAACGTACTTGCCTGGACCAATTTACAAATCTCCACTAAAAGGGGGCAGTTTAAAAGAAATTAGTTCCGGTCACAATATCGTGTGGGGCGTAAACAGGAATGATCAAATATATACCAGAGCTATTTCAAAATCCCATCCCGGTGGAACTACATGGAAACTGATTGGTGGATTTTTAAAGCAAGTGAGT…
Hs_transcript_17376	zinc metalloproteinase nas-15-like	0	NA	Gast	UP	.01	AAATAACATGGACAACATATATTATAGCACATGCAGGGTATGGATGTAGTTTGTACAAATTGCCATCATGTTGGAAAACACTCTGCTTTTCTGTTTATGTTATTTTGCTTTTTTTGTTGTCACGATAACATGTTATCCACCTATGGAAGATCCCAACCTATTTGAAGGGGACATGATACTAAGCCCGGACCAATTGAAAGCCATAAAAAAAGAAGAGTTCGAAAGAGATTTGACATTAGCTGCAACTCGAAAGCCTTGGCCCAAGCTGATTCCTTATGATTTGTACGGACTAAGTATGAACTCAAAATTACTTGAAGTATGTTGTAATTCAAATCCAGTTATTTATAAACAGACAAAGTCAAGAGTA
Hs_transcript_23347	PREDICTED: uncharacterized protein LOC100212541	0	Pfam-B_2501	Gono	UP	.001	ACATTTTTTGTTACATCCAAAATATTAAAATGTGGAAAGAATTTGAACAACGAACAATGTAAAAAAATGATGTTATAGCTAAAAATAAGGTCAAAGATCGCTTCTGAGTTTCCACTGAGGTGATGAGGAGTGTCGATCGAGGCATGGTATTGGGAATCAGGCTTTAGTGATTTTTTTACCAAACTTTATAATGTTAAACTATTTGTTTTTGAAATCTTATCATTAAGAAAACAATGAGATATTCCTTGTATTTATCGTTGCTATGGTTACCCTCTTCCTTTTCATTCTGGTGGTGGTCTACTAATGATGAGGATTTAAATGATAACTATCAGCACTCATCAGATGCTGTGAAGGAGGACACAGCTGTGGCTAACATGTTCGCACCGTTTGAGATATCAG…
Hs_transcript_60865	protein n-terminal glutamine amidohydrolase-like	2	Nt_Gln_amidase N-terminal glutamine amidase	Gono	UP	.05	GTGTCAATCATAATGGCTGTTCTCGGAATTTCTTTACAACAACAACCTGCTTTCATTCTCAGTTCTGCGCTGGTTGCCGCAAGTGTTCGAGTGGCTACTTGGGCTTTCGTTTATCCGTTTTGTATGCTGTGATGAGTCAGTACTCACTAGGAGGTCCCAGCCAAGACAAATCATTACCTAAAAAACGTTTGCAAGATTCTAATTGCGTTTATACTAGCTGTTATTGTGAAGAAAACGTTTGGAAGCTGTGTCAACAAATCAAGGAGCAAAATGAGGATGACTTAAAGGAATATTATGTTGCATTTATTTCCAATTTCAACAGACAG
Hs_transcript_40521	neurocalcin homolog isoform 1	7	EF-hand_7 EF-hand domain pair	Gono	DOWN	.01	GATAAAGAACTCAATAAAATAACTAATTTTTTGGAGTTTTGGAAAAAGAATTTAACATGTAGCGAGCAATGATCACGTAAAGCATTATGGGAGCAAAGGTCGATAAAGAAAGGGCTGGCGCTGACAAACCGATCAGAAAATTGTCAGCATGGAGGAGGTTGAGCAGCATAAGGAGAGGTAATCAAATGGGAAAAGTGAACAGCAAACTACCACCTTCAGAATTACGCGATTTATTACTACGGACACATTTTACCGAACAAGAATTAAAGGATTGGTATAATGGATTTAAACGAGATTGTCCTGATGGTAGATTAACACTAGAGCAGTTCACAAATATATATAGTGAATTTTACGGAACAAGTGAAGCAAAAAGATTTGCCGAGCATCTATTTCGTACAT…
Hs_transcript_40522	neurocalcin homolog isoform 1	10	EF-hand_7 EF-hand domain pair	Gono	DOWN	.001	AAATTGCAAGAAAATGATGTGAGACTTCAGACAAAAGAGAGGTAATCAAATGGGAAAAGTGAACAGCAAACTACCACCTTCAGAATTACGCGATTTATTACTACGGACACATTTTACCGAACAAGAATTAAAGGATTGGTATAATGGATTTAAACGAGATTGTCCTGATGGTAGATTAACACTAGAGCAGTTCACAAATATATATAGTGAATTTTACGGAACAAGTGAAGCAAAAAGATTTGCCGAGCATCTATTTCGTACATTTGATGTGAATCAAGACAACAGAATTGATTTTCGAGAATTCATTTGTTCTCTGTCGATAACAACACGAGGCACATTTGAAGAAAAATTAAGATGGGCGTTTGACGTATACGATATAGACGGTAATGGAGCTATAAC…
Hs_transcript_40524	nicotinamide n-methyltransferase-like	2	NNMT_PNMT_TEMT NNMT/PNMT/TEMT family	Gast	UP	.05	ATTTCAATATGTCTGCTGAGCAAGAGCTGCAAACCTACAAAAATCAATTTAACGTCGAATTAGACGGTATTGAGTTTTTAAAAACGTACTACGATCCGTCGGATAAGCCGACGTACGAGATCAACACACAACATATGAACGACGCCATTGATGTATTAAAACGTCGTTCAATTTACGGTGGTAGAGTATTAGAAATCGGATGCGGTCCGAATATAATGAATAGCTTGGTAACATGTAGTTTTTTTGATGAAATTTATTTATCGGATTTTAATCTCGGAATGTTGAAACCGTTAGAAGACTGGGTGAAAGGTAATGCGGTTGGTTTTGACAATTCGTATATGGTCAACTACATAGCGAAGAAGATGAATATTTCGCCGAATGAATTAGAGAAACAAACTC…
Hs_transcript_16367	uncharacterized oxidoreductase yrbe-like	3	GFO_IDH_MocA Oxidoreductase family	Gono	UP	.05	CCTCCTCTGTAATCCCAACTATTTGTTTTTTAGCCAATCAACCGACAAACGGTACGGTATAGCTATTTGTGGTTTGGGTCGTGCAGGCTCCATACACACAGGCAATTGTGTTCGACATCCGAAAGTAGATATTAAATACTTCGTTGAGCTAGACCTTTTAAGAGCAGAACAAGTAAAAAAAGAATATGGATTGGTTGATACAAAAGTGGTTCACTCTAATGACTTCAACACTATTCTTGAGGATGCCAATGTTGACGGCGTTATAATAGCAACAGTGACGTACGCGCATGAAGAATACGTCAAAAAGTGTATTCAAGCTAAAAAGCCAATCTTCTGTGAAAAGCCTATCGCCGAAAATTTAAAAGATACAGTTTCATGTTACGAAGAAGCTGAGCGGTT…
Hs_transcript_34291	pyroglutamylated rfamide peptide receptor-like	7	7tm_1 7 transmembrane receptor (rhodopsin family)	Gono	DOWN	.01	CACAGTTCATCGCCAACATAATAAAAGAATGATTCGAATGGTGATAGCTCTAGTGTTGGTTTTCTCAATATGCACTGGTTTTCAACACGTTTATTTTTTCCTAGCAACCTTTAGTAACATCAGTCTCAGCCTTCAATCATCAGCCTTACTGTTTGGAATGTCTAATTTTGTAGTCTCCTTACAAGCATCACTGAACCCTATTATTTATGGTACTTTACGGCAAGATTTCAAAAAGGCGTTCAAGGCCATCATTTTGAAACTAATGGTGACCATGAAACTTAGGCGTGACAAAAGTCGCCGTGGGAAATATTCATTAAACTATTCATCAATTCGCACCAATGACTTTTCTGGAAATACTGAAGAGACTTTCGATTGGATGAAATCTAACATGGATTCACC…
Hs_transcript_34293	nicotinic acetylcholine receptor subunit	11	TIGR00860 LIC: cation transporter family protein	Gast	UP	.01	TACACGGTAATGATAAGTGAGATCGCATTGGCATTGGTTGTCAATTGCATGGTCATTCCCCTTGCTGATCGAAAGGTACCCGTGCCAAAATTAGTTAAAGATCTACTACTGGGAAAAATCTCGAAGTATGTTCTTTGCAACAAGAAACATAGTGAATCAAAAGAAATGCGTTTCGAAGCTGAAAATGACGCCTTTAGCATATTCGATGATGATGCCATAGTTGAAGAGAAATTGAAGAAAGCAAAGGAGATTAATGGTTTTATCCCGAAGATATTGAAGAGAAGCAGGTACGACTCACAATTTGAAGAAATTACTTTGAAATACCTCAAAACCATTAAAAACTTTTTAAAAGAAGATTCTCACTCAAAACAAATTGAAGATGATTGGACGGAAGTGGTT…
Hs_transcript_54212	ww domain-binding protein 2- partial	0	WWbp WW-domain ligand protein	Gono	UP	.05	AAAAAAATCGTACAGATCCTATCCTAAGAGATAGTTTAGCTATCAATTTTTAGTTTAATATCAATAATGTCAATCAACAAAATTGATGCCAATGAAGGTCGACTTACACTCCATGGTGATCATGTTCTGCATCATCAAGATCACATTGAATTTGAGCTAGAAGGTGATCGTCTTCCTGCAAACTTAAGAGGTTGCCACAAAGGAGATATATTCATCACTAATTTGAGATTAATATATATCAATGAAGGGTCATCTGGATATAAATCATTTTCAATGGATTTTCAACACATCCGCAATGTAGAGGTTAAACAACCGATATTTGGTGCAAATCATTTAAAAGGATTCATCAAAGCTGAACCTGGAGGCGGTTGGGAAGGCAGTGCAAATTTTAAAGTGAAC…
Hs_transcript_59337	---NA---	0	NA	Gono	DOWN	.05	CTTTTTCACGCTTCTCGGTGAAGTGGAAACTTCTAGGTGAAGAGAAATCTTCCTTCTATGTCTTAGCAACGTGTCTTTTAATGTAACTGCATTTAATTTCGAACAAACAACACAAATGTATATTTCATATTATTCTACGTTGTTTTATAGTGGAAAAAGTATGAAATTACTTAAAATAAGTATTAAAGTGCTCAAGTTATTATAATGTACTTCTCGTTATAGCATAGTCGAAATAACTTTATAGCATTTATACACAACTTTACTTTCGTTTTTCTTTATTTAGACTAGTGGTGAATGGTGTTATACTGGCTTTTAGTCATAAAAAGTGCCATGCACATTACCTGCACATAGCATCCATGGAAATGTCTAAACAGCATCACTTGGCCAGTGTTCTCTCTT…
Hs_transcript_54215	metabotropic glutamate receptor 3-like	7	7tm_3 7 transmembrane sweet-taste receptor of 3 GCPR	Dact	UP	.05	TTATTATCTTCTGTATGTACGGTTGCTCTAACTATATCGAAGTAGTTAAAGGAATAGAAGAAAACGCAAATGGTGTTTTGAGTCTTGATGTTCACACGCCGGAGAATCTTGGATTTAAAAAATATTTTCTTGGACTTCAACCCACAATGACATCGAACTCTCGTTTTGTTTCCTTTTGGCAATCAGTTTTCAATTGTTCCTTCAGCAATAAGTCAGAGTCTATATGTACCGGTAAGGAGCAGCTTTCAGAAGGAAAAGGATATTATCCCCTTACACCTGTCCATACCGTTATCAACGCCGTTAAAGCGATCGCTGATGCTACAAAGCAACTGATTCTTAGAAGATGTGGAACTCTCAATTTAGCAAATTTGCAGGAATGTGATTTCAAAGCGTATGATG…
Hs_transcript_14634	achaete-scute-related gene 1 product	2	NA	Gono	DOWN	.05	CTGATAAATATATTTATTTAATGTTCACAATTAAAGAATACAATCTTACGGAACCTATATTAAATATACTTTGGTTAATCAATTGAATTTGCTATCTGATAGAAATTCAGATAGGTCGTTTATATACTGACATGTTCGTCGTAATATTTTAAGTTTGGAGTTATATTTTGTCTTCGCAGTGGTAGAATTCCTCTGCTTTGGCAGCTTCTCGTCCAGAAGCCGAAACAGTTCATTCATCTCGGCAACCCGGTTTTTTTTGCCGTGCATTGATTCTCAGTCTATAACTCTCTAAGTAACAATCATTTCTGTACGAAATATCAATTCTATTTTTCTTATTTAATTTATTGTAAAACAGTTTTTCTGCTGTACTTAATTCTTCGATGTCTTGTAAGCCACAAG…
Hs_transcript_23400	---NA---	0	NA	Gast	UP	.001	TTTATAATTTACGCGCGAGATTTCAAAAAAATTTTTTTACAAAACTGAATTTGAAAACAATACTCCAAATCGGCAACGGATGGTTTCAATAAAAAACTGCTGAGATGTATCTCCTTCTCTTTTTTAAACTCCTTGGTTATACAAAATTTTAGAAAACGGCTATTCCGCAATATTTTAACTTGCCGTTGAAATAGTGATGTAGCCAGAATCACATTCATTGCAGTATGCTGATGATACAACTTTATATCAGCATTGTAAGGTTAAAAATATTCCTAAAGCAATGAACTCTGTAATGGACGTTCTGTCCTGCATTCCTGTCCTGCATTTTCTCTCCAGCACTTCCTCCATTTTGTCTTGCATGTCCTGTCCTCCACTTACTGTCCAATATGCTGTAATTAC…
Hs_transcript_20851	g patch domain-containing protein 1	0	Pfam-B_5608	Gono	UP	.05	GGATACATCGCGTATTGCCGAAATTAAATCCACAACTGGTGATGACCCCACATCTGCTTCTTCAGCGTCATATGATACACACACTGGAGCGTTTCAACCGTTTGCAAAGTTTCCCGCTAAACAAGCAAGATACGAGCAGTTTCTTCTTGCGAGAAAAGCGAATAAAAAAGCTAAACTGGTTTACGACATAAATGTGACCGAATGGGAAAGAGAACGAGAAATAGAAGAGTTCACCCGTGCTGCTGTTTTGTATCGACCACTATCAAGTTCCATATCGACACGGTTTACGCGTGCAACAGTAGTAACGAGCGATGTCGATAACAATTCAAAAACACTACGGACAGATTATGAAACTCAACAGACGGACGATAAAAAAGCTGCAACAATGGGCATGTTCGG…
Hs_transcript_8653	kinetochore protein ndc80 homolog	7	Ndc80_HEC HEC/Ndc80p family	Gono	UP	.05	AGTGTATCAGAAGCAGATGATTGAAGAAATCTTGGAGTTCTTAAACGAATCTGGTTATCCTTACTCAATTTCACCAAAAGTCCTGTCAGCTCCAACTACCAAAGAATTTTTAAGAGTTTTTGAGCACTTATATGGTTTCCTAAATACGACATTTAAAATGGAAAAGAAATTTGAAGAAGAAGTTCCACGGATCTTAAAGTCACTTAGTTATCCTTTTACAATATCAAAAAGCGCAATGTTTGCTATTGGAAGTTTACATACATGGCCGACTCTACTTGGTGCACTGCAT
Hs_transcript_20857	arginine serine-rich-splicing factor rsp31-like	0	NA	Dact	UP	.05	AAAAGTTTGTTTAGGATCAAAACGACCATGCAAACTTCTCACATAAAGGCGTGATATTCTAAAAATATCCTAGGTATAGATTAAATGCCACTTCAACAAATGCGCGTTTATAGAAAATTATGTTCAATCGCGTTTATAACTTAACGTGCAATAATTTATTTAGTGATATTAAAAATGGATACAGGATGTGTAAATTTGTTTTCCTTTATATAGAATTTGGATTCGGTGACACTCACTAGAAGTTTTATGCTGCTGGGCATCTCCACTCGCCAAGCGTTGAGCATCTCCACTCGCCAAGCGTTGAGCATCTCCACTCGCCAAGCGTTGAGCATCTCCACTCGCCAAGCGTTGAGC
Hs_transcript_8657	kinetochore protein ndc80 homolog	0	NA	Gono	UP	.001	TTTTTAGAGCAGATtaaaaaaaatGTCTAGAAAATCTCTCCAAACACCACAAGACAGGCGTTCCATGCTGGGCTTTGGAAGTGCTGCTGCCAAACTGAGACAGCAGCAAAGAAGGCCACCAGAGCAAAAGCGACTTACATTCAGTGCAAACAAATCTCGAATTCAAATGTCTGGAAAAAGATGGTCCAGTCAAGGCTCACACCAAGTGAAGGACTCGCGGCCATTGAGCAATAGAGGTAATTTTTTCATCATCTTAACCACCAAGTGATGCATCTTGTAATATTTGACAAAATGCCATTATATACTAATTTGTGTACTGTATGTAAATAATTAAAAATTAAGCCTGATCATGGAAGTACACTACAATAAAAACAGGCTGCTTCTAAGGTGTAATTCATGA
Hs_transcript_36286	nfu1 iron-sulfur cluster scaffold mitochondrial-like	0	Nfu_N Scaffold protein Nfu/NifU N terminal	Gono	UP	.05	TATAATTTATGATATAATCTCattaAAAAAGTTTGTAGCCTATTGAAATAAAATGAAAAAGAGAGACTATGTATAGAGAAATTTAAACCAAAGTCAGTTAATCAAAAAATAAAGAATTTAAACACAAAGCTACAGGTGAATCAAATGTTTTTAAATTTGTGCTGCTTAAACACAGATAATATACAGGAGCTCTTGCTTTAGATTTATTCAAAATTATACAGTGATGTACATAATGTATTCGACTTGGGTTAAGGTATAAAATATACTGAATTGTTGAAAGAACCTTTTTAATTAAACTTACAAAATTTCTCTACGCAACTAAAAATAGCTACAGATGAAGTTCCAAAATTTTAACAACCTTTTCTTTGTTACTAAATTTTCCTGACATAAGTTTCTGGG…
Hs_transcript_36281	ruvb-like 2-like isoform x3	7	NA	Gono	UP	.05	GGGTACCGAAGTTGAAGTGGAAGATATTAAAAAGGTATACTCCCTTTTCTTCGATCAGGGCAGGTCGTCGCAGTTCTTAAAGGAGTATCAGCAATCATTCATGTTCGATGAGAATGTAGATGGAAGCATGGATACGTCATAAGAATTGGGATACCGGCTAGCATATTGTAACTGACCCGCATGTAATTTTGAGTAGTGCGCAATGTTTTGGTAAGTGTTGTAAGGATGTATTGTTGAACTGTCTCACGGAATAAACAAAAGGACTGTGATCAATTTTTATACTAAGATGTTCAAGTATATTTTTATCGCCGAGTTGTATATTGTTTAGAGATTTTTGATGTTGATACACTTCAGTTTATT
Hs_transcript_7968	serine threonine dehydratase	2	PALP Pyridoxal-phosphate dependent enzyme	Gono	UP	.01	TATAGATCTCTTATAAAAAACTCTAATCGGAACTAATTAAAAAGGATGTCTCAGCATGATAATGAGGTTGTCACGCTGGAGAATATCAAAGGAGCAGCTCAACAGCTTGAACAATATGTGCATAAAACTCCTATACTTACCAGTACTTTCATGAATGATTTAGCTGGAAGAAATTTATATTTTAAATGTGAAAATTTCCAGAAAACTGGATCTTTCAAGATTCGTGGCGCTATGAATGCCATCTTGAGATTaaaaaaGaaaTACGGAAAAGATGTTGTTGTGGTTACTCATTCAAGTGGAAATCATGGACAGGCAGTTGCATATGCAGCCTCTTTGCTTGGCCTTAGAAGTATTATAGTTGTACCTTCAATTGCTCCACaaGTaaAAAaaGaTGCAATA…
Hs_transcript_23501	ankycorbin-like isoform x2	0	Ank_2 Ankyrin repeats (3 copies)	Gono	DOWN	.01	GTGACTTTTATTCATCCTGCAATCTTTCAACAGCAGACCGCCTCGGTTTCACAATGAGTATGAAAAGATTGAAGGGAAAGTTTCGGCTGAGCAGTTCATCGTCTGTTACATCACAAGTGTCCATAGATGAATGGTCAAAATACGATGAGAGACTGTTGGACTGTGTTGCCCGTGAGGATATACCAAAATTAAAGGAGACGCTCAAAAAGAAAGGAGTTTCTCCTATTAAACTTAGTCGAGATGGTCAAACAGCCATGCACAAAGCTGTTAAGAAAAGTATGATCGCAGCTATTGAGTGTATGTTGATGGAGCAGCCAGATCTATCCACAACAGATATTCAAGGACGCACAGTGTATCATATTGCAGCCATAAATGGAGACACTATCGTTTTAAAAAAAT…
Hs_transcript_23502	achain crystal structure of engineered northeast structural genomics consortium target	0	Ank_2 Ankyrin repeats (3 copies)	Gono	DOWN	.01	ATGATCGCAGCTATTGAGTGTATGTTGATGGAGCAGCCAGATCTATCCACAACAGATATTCAAGGACGCACAGTGTATCATATTGCAGCCATAAATGGAGACACTATCGTTTTAAAAAAATTACTCGACTTTAGTCGATGGAATTTAGAGATTAAAGACGCATGCGACATGACGGCGCTTCATTACGCTGTGCGCAGCGGCGAGACTGCGTGCGTGAAGCTGCTTATCGATAACAACTGTCCTGCAAATGCACAGGATGGTGAAGGGAGGACATCGTTATTAATGTCACTTCTAGAAGGACATGACAAAATCGCAGTGACGCTTATCCTTCATGGAGTAGATGTCAATATTTGTGACAATAAAAACAGGTCTTGTCTCATGATTGCCTGTGCACAAGGA…
Hs_transcript_19016	isoform b	3	NA	Dact	UP	.001	ACAAGAAGAAATGGTCTCTCCAACGATTTTTCTTTGACACTTGGCGCTCTAAAAGCTACCTTAGCTGACGAACTGTTTCTAAATACTTCGGAATATAAAACTCCAAGGAGCATATCCGAGAAAACCAGTGAAGACAAAGATGAAAATAATACAATTACTGCGTCTACTGTCTGTGATACTTTTGCAAGACAGGATTCCACGAATACAAGTAGTTCAGAGAGCGAATGTATGACACCCTATGGCATTAAAGATCATCAAGCTAAAGCGTATGAAAGTTTAGAAAAATATGACGAAACCCCATTTGAATGTTCTTCAAATAGCTTAAAAAGACAAACATTCACAGATTGGAGGGCGAACCCATCAAAACTTATTGAAATAAAGAAAAATTTAAAAGAACTA…
Hs_transcript_40831	protein mms22-like	3	MMS22L_N S-phase genomic integrity recombination mediator	Gono	UP	.05	AGGAACTGATGTTATGTTCACTTGCCATGAAGCACATCCGTTTGGCTTTCTTACTGATGGAAACCTGTCCAGATTGCTACAAACCTCAACACAAACTAAAGAATATCACAAAGAATTTATTGTTAAATTATTTAATCTTACTTTTGTTGCAAAATCAGTTTTACTTACCAATGTTGAAAGGGAACAGGTTTTTAAATTAGCCAGATGCAGTATGTTTCAATTGATGAGAGAAGCAGAAACCAGTCCACAAGATGTTATGTGTGGAGAAAAAGTGAGGCATGACTTGCTGTACCTGATGCAGTTTTGCCAAGAGTTTGTTAAAAACCATTCACTATACAGCAACAGCAAAATAATTGAAAAGTTTTTGCATGAGTTACTGTTGTTACATTCGTCGATTGG…
Hs_transcript_30979	ribonucleoside-diphosphate reductase subunit m2	7	Ribonuc_red_sm Ribonucleotide reductase	Gono	UP	.001	AAGTTGGTGTTGTATTGAAAACAATTTCAATTTTTTAAACGATATATCTTATTTAGTCAAAATGCCACTTGCGGATAAAACTTCAATGTATAATAACCAGGAGAATATTTGCCACAGAGATAAGATGATGTCTGAAAAGGAAAATCTAGTGACACAATTGGAAAAAAGGATGCAAAATCCTATGAAACATGATGTTGAAATAATAAAACAAGCGAAACCAACCACTACTATTGATGTATCTAACAATGAGGATGAACCTTTAcTTCGAGAAAACCCAGAAGATTTGTAATGTTTCCAATTCAATACCCTGATATTTGGAAAATGTACAAGCAGGCTGAAGCTTCATTTTGGACTGCTGAAGAGGTTGATTTAGCCACTGATGTAACTCATTGGGAGGAA…
Hs_transcript_19012	---NA---	0	NA	Gono	DOWN	.001	AACAAATATATGATCAGAATCAGTTTTTAATTACTGAACTAAAACATAAACTTTATGACGAAGAAGCTCAAGATAACGACTGACGAAACAAACATCAACAGTGAAAAATATTTTTCAAAATTATAAATTGTTAGAAGTAGCTACAAGCAGGTTTTCCAACGAAAATGATAAAACTGGTGTTATGTTTTGCGACTCTGGCAGCCGTATGCATTACCTACTCTGCTGCAGTAAATTGCAAGTTTTGTTCAGATAGATATCAGGATTGTACAGAAAAACTAAGAGAGGACATGAGGGAAAAAATCGCCTGTATTAGAAATGACATGGAGTGCAGAAAGAATCTTTGCCCGACTAAACAAGGTAGTCATGGAATGACAAAGGTTGACAAAAGATTTCTGAACG…
Hs_transcript_40839	rnase ii stability modulator	5	NA	Dact	UP	.001	GGAAAAGATATAAATGGAAGCAAAGGAAATTCAAAAGATGAGTTTGTCAAATTATTTGTGAACACGAATAAACTGTTGACAGATCAAGATTATCATCAACTACAGAACAATTCAAACTTACCTTCACAATGTGAACAAAGTAAAGCTTCGATTGGAGGAATGTTTGCGAGAGATCAGAATGGAAAATTAGCTCTCCTGTTTTATGTTAATAGAATTTCGGCACCAGGCTGTTGGGGATATTATCTGCATCTTCAGGAAGGATCAAATGTCCAACAAGAATACTTTAATTTCCACAATATTAACAAAGACTTTCAAAAAGTTGCTTATCTTCAACTTTCCACTTCGTATAACTTCACGGTGATACCGCTACCCAATGGTCCACCAAAACATTTAGTTTTC…
Hs_transcript_48072	myotubularin-related protein 6-like	6	Myotub-related Myotubularin-like phosphatase domain	Gono	UP	.05	ATTTTAAGAGGTTTACTATCCATATTTGCAAATTTGTATATTGTCCTTAGGTAGATAATGTGAAACTTGTTGATTCTGCAACAGATGCCAAGGGTGTTACTGGCACACTACACCTAACTGCAACACATGTTATTTTTATTGATCCTCATGGAGCTAAGGAAACCTGGATACTACACAGTCACATTGCAGAAGCTGAGAGACTGCCAATTACTGCTCGAGGCTCATCAATTAAAATCAAAACCAAAACCTTTCGAGATGTCACATTTATAATCACAAGAGAAAGAGAGTGTGCTGATGTTTTTGATACTATTATTCAACTTTCAAATCCTGTGAAAATCGAAGACTTGTTTGCCTTTCATTACCATGCGCCAGAAGAATTAACCAAAATTGCGGGATGGT…
Hs_transcript_1006	---NA---	0	Claudin_2 PMP-22/EMP/MP20/Claudin tight junction	Gast	DOWN	.01	TAGCTACCAAGCTAGCTTTACAATCTTCGGACTCCGCCAAACTTAGATTTATAGTCAAGGGTCAGCATTTTATACATTATTCTCCTACGCTCCATCACAGTGATGTCTTCACTCTCATCCGCAATCACTCTTACATTGGCTATTTTGTTCAGACCATGGAAGGTGGAACATTTACCGAAGGCAACAAACTTTTTGGAATTCTCTGTCTTTCATGTTTGCAGACATACCAAGAGGTCATATACATGCTATAAGGATCCCTACACTGAAGCTCCGGCTTGGTTTCTAACATTCCAGACATTTCTTCTCGCAGCAGCGTGTTGCCAATATCTTGCAACTTTTTATATGATCATAAAGCTATTTATTACAAAGAACCATCAATCAAGGAAGATCTGGGTGTCT…
Hs_transcript_2715	cyclin-dependent kinase 1-like	9	Pkinase Protein kinase domain	Gono	UP	.001	AGAAGATCATAACTATTTTTATTATTTTACGTGTAATATTGCATTTATAACAAAGATGGCAAGTGAGCAAAGACTTGAGGCTTACCAAAAAATTGAAAAAATAGGAGAAGGGACTTATGGTGTTGTTTATAAAGCTAGAGATCGCACTACAAATGAATTTGTTGCTTTGAAGAAGATAAGACTAGAGTGTGATGATGAAGGTTGTCCATCAACGGCAGTAAGAGAAATATCCATACTGAAAGAACTCAGGCATCACCCTTTCATTGTAGAACTGCTTGACGTTATTCACCAATCTGGAAAATTATATTTGGTGTTCGAGTTTTTGTTAATGGATCTCAAAAAATATATTGATACAGTTGGTGGACCTATTGACAAAGCTTTAGTTAAGAGTTACACTTA…
Hs_transcript_42692	atp-dependent dna helicase pif1	1	PIF1 PIF1-like helicase	Gono	UP	.05	AGTTATACATATTTTTTATTTTGACAAAATGTATAGGTATGGAATGTTATGGTGAACTTGATTGTACAACAATCATTGAATCTCTGAATAAACAGGGTCAACTATGCAACAGGAAAAACATAGCCAAGTCATATGTTAAAATTGGAAGAGATGAACTACGTGACATCGTATTAAAAGTCAATTCAGAATCGTTTATTCTCAAAGATTTTAAAATTCTACAACGGTTTGCCAAGGAAGGCAAGGCAACTCTCCTATTTACCAAATTAAATAAAAACATCTTATTTTCTAATGCACCTCCAGAAAAATTATTGGTATTTTTAAAACTGCTTAGAATTAAAACCGGAATTCAGTCAACTAACGCTACAGATAGAATGAGACTATATTCTTCAGCTGCAAAAG…
Hs_transcript_2244	---NA---	0	MFS_1 Major Facilitator Superfamily	Dact	UP	.05	GTCGCTAGCACAATCATGGCGACAGGTGAAATATCAAGGAAAAAACTTATTGTGTACAGCGCGTTAGCAATACATCGAGCATTTCGATTCTCCATGTTCTCCTCCACATCATACTATTACTTCTTGGATATCATGCACAACAGCATCAGAAAAACTAACGAATATCAAGGCTACATCGCCTCATTATTTTCAGCTACTGGCTTCTTAAGCATGTTGACTATCGGCTATATTTCACATCAACAGCATTGTTATAAGAAATCACTAGTTGTATTCAGTGCTGTATCAGCGATTGCAGCCGTCATTTATTTGATACCTACACCTGCAACTCCTATGATAGGGAAAGCTCTCATTGGTAGTGCGCTGGGTCACGTGGCTGTGGTCAATTCTGATTTGTCTTCG…
Hs_transcript_2711	probable cation-transporting atpase 13a3-like	0	TIGR01657 P-ATPase-V: P-type ATPase of unknown pump specificity (type V)	Dact	UP	.05	GTTGTGCATGAAGATTCTGAAGAAGAATTTCGCGTCGATGGATTTAAAAGCAACACGAGTTACACTGTGCTGTTTTACATAATTGGTTTTTTAAGCGTTGGGTTGATTTTTCTTCTTGGGTATTGGTATCCAGTTCGAAGAATGAAATTCACTCATTCTAAATGTGCTCTTGAGGAGGCGACAACTCTGCTGATCAAGCAGACACATGGTGGACAGTTGTATTTGAGCAAAATGAAGACAGTAAATTACAGTAAAGAACACAAAGAATTAAAGGATAAACAATTTTCTAATTTTGAATTGGAACTTTTATCAAGATCGTGTTTTAAATATTTCGAACATAAATTCTTGCGTTATTACTTTAACTCCAAGTATGATAGAGCATTTGAAATTTCTGGACTA…
Hs_transcript_41124	u2 small nuclear ribonucleoprotein b -like	3	RRM_1 RNA recognition motif. (a.k.a. RRM	Gono	UP	.01	TAGGTATATTAAAATATTATTCCACAACATGGACATCCCACCAAATCAAACCATTTACATCAATAATCTAAATGAAAAAATTAAGAAAGAAGATCTGAAGAAATCGTTATATGCCATATTTTCACAGTTTGGAACTATACTTGATGTGGTGGCTTTAAAAACATTAAAAATGAGAGGACAAGCATTTGTTGCCTTTGAAGACATACCCAGTGCTACTAATGCTTTAAGATCGATGCAAGGCTTTCCTTTTTACGACAAACCTATGAGAATCGCTTTTTGTAAATCGAAATCAGATGCTGTTGCAAAACTGGATAATACATTTGTTCCTCGTGACAAAAAGCTTAAAAGAAAAGCTGTAGATACAAAAAAGAAACCTGCAAAACAACTACGCCAAAGTGT…
Hs_transcript_32666	smaug protein	0	SAM_1 SAM domain (Sterile alpha motif)	Gono	UP	.05	CCAAAAGCTCTTTTTATTGTGTTGCAAATTTTGATGTAATGTTTTACTTTTTTTAGGTTCAGTGACCAAATCACCATTGTTGCCATCTCCACAGGCACCCCTTCCAGAATTAAGATATCCATTGCTGGAACCATTTCCATATACTGTTCCAATCGCTACACCGTTTCCACCGCAGCCTTTACGACAGATTTTAATTCCAAGACAACCTATCCCAATGATAAACCATCACGATTCAGTACCTGTGCTTAGCCAACATACCAACAGTGTATTAGAACGGGCACAGTTTATTCCCAATGTCACTTCCTTGCCAATTACTCACCCTGTTGTTGTTCCAACTTCTGTAGATTTAAAGAATTTTATTGTCCCGCCTGTTTATAGCTTGCCAACTTTACCAATTCC…
Hs_transcript_12185	iron-sulfur protein (4fe-4s)	0	NA	Dact	UP	.01	AGATGAAGCTCTTCATTGTTTTAGCCATGATGGGGATCGGTACGCTTTGCAAAGGCGATTATACCTATGAAGCAGGGTATCGTGCAGGTTACGCTGATGCTCAGGCACGTGTCGAAGATGCTCCTGGACGTTACGTCAATGCTCCTGAACTGTACGCCGATGCTCCAGCTAACAACCGTGCCTCTGTAGAGCATGATGTCTATGGCTTCAGCAACCCGTCTAGAACATGTTACAAAAGCTGGAAAGACTGTAGTGGATGCCGTGGTTACTTATCTAGCTGTTGTTCAAGCAAGAACTGTAGCGGCGGACGACAATGCAAAGCGGGCAGAAGCTTATACAGTTGTGTTTGAATAAAAATTCTTTTTATGAGAATAAAAGATACAGTTGAAGCTTTCATA
Hs_transcript_8532	tubulin alpha-3 chain-like	8	Tubulin Tubulin/FtsZ family	Gast	UP	.001	GTTAAATACGAAGACGAAAATTTTGAAATTTACTAAAAACCAAAATGCGTGAGTGTATTTCGATTCATGTCGGACAAGCAGGATGTCAAATGGGAAATGCTTGTTGGGAATTGTATTGTTTAGAACATGGTATTCAACCTGATGGTCAAATGCCAAGTGATAAAACAATTGGTGGTGGTGATGATTCTTTCAATACTTTTTTCAGTGAAACTGGAAGTGGTAAACATGTTCCACGAGCTATCTTTGTTGATTTAGAACCCACTGTTGTTGACGAAATTCGCACAGGAACATATCGCCAATTGTTTCATCCAGAACAGCTCATCACTGGTAAAGAAGACGCTGCTAATAATTATGCACGTGGTCACTACACAGTAGGGAAGGAGCTGATCGATCAGTGTT…
Hs_transcript_36752	---NA---	0	Pfam-B_19811	Gono	DOWN	.05	AAGAGGGACTATGTGAACAGATTTAGAAACATGAAAATTCATGCAATCAATCTGTTGTACCTGTTAATGTTTAATTTAAATATCATTACCACAACTCAGAAATTGGATTGGACATGTTCTCTTAATAAAAACCACACCATTATTTTAAATATCAAGATGCCTACTGCAACAAACTTAACTTTATGCAACAATCACAAATCTCAGAACTGCATAGAGCTTGCTTACAGAAAACATAGAAAAAGAAGGTGGCACCAGGTGCAGCACTGCCATATACACAAAGTTAAATATGCACAATGCGAAATGAAAAGCTGGTCCACAAATCATGGAATGTACACTATGAGAATAAAAATTAACAACATTAACAAAACACAAACATATCACAAAAAATGGATACATATG…
Hs_transcript_42474	acyl- -binding domain-containing protein 6-like protein	0	NA	Gono	DOWN	.05	GTATTGCAACAAAAATTTAATATTCACTTATTTATAATAAATTATACAATAAATTCCAATATCGTTCACAGGACTCCTTTTTCGCTTTCTGATATGCGACTAGGGCGCATACCAGAAAGTAAAAAGAAGTCCAGGGACGAGATTACAATGAATTCTTTACAGTGTCAAATATCTGATAAACAAAATTAGCCTATATGTGCAAACCCGCTTCGCTGGCTAAATGCGAAGCAAACAAGGCTCGAAAACCTAAAGCAAAAATATGGAGATACAGCAAGCTGCCTGGACGTTTGGCTTAACGTAGAATATGGAGGATCACAATTAATTGTTATTATAAATCAAAAAACAATTAAGATTTCCACAGAAAAGCGTACTTACAAACGTGACATGTGACATCTAGCA…
Hs_transcript_45316	hypothetical protein PDIP_77200	0	NA	Dact	UP	.05	TATATGCTAAAAAATTGCATAACAGCTCATGATCTAATGCAAAATTTGATCAAATTTTGTACGCAGTTGATCAACAGCAGGAAGTTGGAACAGTTGTCGATTAGCTAGCATCAAAAATAAACATTGACAAATCAAAATAGCCTATAATAAAAAACGAAACTACATGAAAGAGAAGGAATAAGTTGTAGACACAAAATGTTAAAACACAGTTCCAAACCAATATCCAGAACAGGTCGACGACGATCGTCTTTGGATACAACCTTATTTCATTTTGACGGCATCCAAGTACCTAGCGTTTACATGACTGCTTTTAAACGCATTCACATGAAGCAAATCTTACAATTAAAAGGGGAGTTTCATAAAATCGTCCTATCTGCTGTGTCTGGCTTGCCTATATCA…
Hs_transcript_45311	PREDICTED: uncharacterized protein LOC100200063	0	NA	Gono	UP	.001	AGAAATAGATTATAAGTAATGCATATTGCACGAAGATACTCGCCTCCACCACCTGATCCTTATCCTTTACCAAGTTTGAGACTGGTAATACTGTGCGTATCAGTAGCAGTAGCATTAAGCATGGTTGTGGTGATACTTCTTATTGATGTTCGTCCTCCACCACTGTCAGATATATTTTTGACTGCTGCTTACTTTCCACTTGGCCAAAGTTTGATGCTTAAGACACGTCGTTGGACAAAGAATGAAAAAAGTTGTCAAAATTATGGAATACCAAGATTTAACTCAAACTTTACAGACACATTGTGTGGACAAGCCATATGGCAGAGCTCTGCTGATTCTGAAGAAGGTGACCGATATGTGAACAAAATAGAAACTGTTTACAGGTTCTTTGTGAATGAT…
Hs_transcript_4924	trna-splicing endonuclease subunit sen34 isoform x1	5	tRNA_int_endo tRNA intron endonuclease	Gono	UP	.01	CATATGAGCTTATTAAAAATATTAAAATCGTAAAAAGAAAATTCATAAAAATATTTCTTAAACTATTCCTGACCAATTTGCTATATGCTATACATAAGATGTAAGAATGCAAGTACGTAACGGGAAGTTTTAACGAATGGCTCTTCCTCCCCTCCGACTGTAACTATGTTACATTACCGCCAGAGATACGTATAGAATTGCTAACTTGCTTGCCTACCACACAAGCCGATTAGCGGTCAGTAAATGGCACCAAATGGCTGACAATACTACATTTAAACCTAAAACATTATGATTACAAGCCGAATGTGCTACCCTTACACAATATCCAACTTAATGAATATGTGAGTACAGTATTTACGTAATCGATGCGATAGAGGTGGGTTAAAATGTACATAAAAA…
Hs_transcript_53077	---NA---	0	NA	Gast	UP	.001	AAAACCAAACATGTCGTTATAGCCAATGATGACGGACAATCGATTAAAAGTAAAAAACAAGATGTAACTAATCCTTCCTATGACACTCATGAAAATAAATCCAGTGAAATTGCAAGAAATCCAATATACTCATCGTCCTATGCTGTTCCTAACATCAAGAGCGATGTAACATCACACGAATATTTATATCCGAATTGTCAGATTAACGTTAGTAAAAACCCAACGACGTCGGAATATACGTATGCCGTATCCCACGACGTTTCGCAAAATCCACTGTACGTGAAGAATTGCCATGAAAAAAATCCAATATATGTTCATACCGACGAGGTCACGGTGTAACAGCGAAACATGAATATTGTAATATATCATGATCACTAGAATTCACACGAATCTGTTTTA…
Hs_transcript_53075	methyl-accepting chemotaxis protein signaling domain protein	0	NA	Gast	UP	.001	TGTTCGTACTAGTTGTTATACTAGTTAGGTATAGTAGTTACTAGCCAGTGGAAAATTCATAGGAAATCGCCTATCGCATGTATATTTCCCGTATCGGTATTCTTTGCATCCTTGTTTTCCTCTTAGCACGAAGTAATTAAATTACTATACAACGGGCATGAAATAAACAAGCTGCGGTGTGGAGACGGCAAAGTTACTATGTTGTATTCTAGTAAACGAGAAGTAGCTATGCTCGTAATTTTCAAATGTATGAATCTTCAAAAGAAATCAGAAAGTTCCAGTTGTTTTATATTTATATATTATTTTTGTTATTCCTAAATTTTAACATTTGTTAACCTGAATATTTGATTATATATTCAGGTTAATATCATTCTCACTCACATTTTTCTAGAAACCTTT…
Hs_transcript_53072	PREDICTED: uncharacterized protein LOC101241855	9	NA	Gono	UP	.01	AGAAAGCTGTAGTGCAAAAAATGCAGAAATTGATGAGCTAAAGAAACAACTTTACAGTTCAGCAGAAATGTTGGAAAAAGAGCACACATCAAAAATCTCACTTTCAAAGCAACTAGAAGAAGTTTCAAATTGTAACCATGAGATGAAAGGACAATTGGAAGACCTTAAATATGAAATGAAACTAAGAGAGATGAAAATCAAATTCTCCAAAAAGCAAGTGAAGAGTTTAGAACAAGAAAAACAGAAAGCGGACTCCCTCATATTCGTTCTTCCTGAGATGCAGAAAAAAATTGAATTGTTAGAAAAAGAAAACCAACGCCTACAACAGAAGGTACAATCACACGATGAGAAAGAACAGGAGAGGATCAATAAAATAGAAAGTGAGAGAAGATTTGCAGA…
Hs_transcript_53071	cap-gly domain-containing linker protein 1-like	0	CAP_GLY CAP-Gly domain	Gono	UP	.001	GAATGAAAAAAACATGAATGAAGACAATCTAGTCACAAGCAACATGGCTGAAGACGTAACAATACGTGTAAGTAATGTTCTTCCAGGAGCAAACAAAGAAAAAGAAGAAGACAAATCTGCAATTTCTGACAACGCCTTCTCAAACAAAGATAACAATGATGAAAAGTGTAATGGTGATGGTGTTCAAGAAAAAGAGATTGATGATAATCACATAAAGAAAAATGAAGAGTTTCATGCATCATTAATTTCAACAAATGAAAATATTAACCATGAAAATGATGATATTAAACATAATGAAGAAACTAAACATAATGAAAATGCTGTTACTGGCGTTGAATCAGAAACACAACATGAACTTCCTCAAGAGAATGATGAAGATATAAACAATGAAACTAAAGA…
Hs_transcript_53070	PREDICTED: uncharacterized protein LOC100214068 partial	2	Glyco_transf_22 Alg9-like mannosyltransferase family	Gono	UP	.01	TTGCTCTAGGGTAGTACAGTCCTAGTCGATTCGTACTTTTGGCAAAGATGGGTGTGGCCTGAAGGGGAAGTATTGTTTTATAACACTGTTCTCAATAAAAGCTCTAATTGGGGTACTTTACCATTCTTTTGGTATTTTTACTCAGCAATACCTCGTTGTATGTCGTTTTCTCTTCTTTTCGTACCAATTGGAATGTGTTCAAGTCAGTATCGTGAATTGAGAATGTTATTTGTGGCAACTATTTTGTACATACTCATATATTCCATACTGCCACACAAGGAGTTAAGGTTTATTATATACGTGTTTCCAGTGTTGAACATTGCAGCTAGCATTGGAATAACCAGAAGTTTACATGCTTTCAAAAGCTACGACAAGTTGACTCGATTATTCAAGTTATTT…
Hs_transcript_43875	syf2 rna splicing factor ( cerevisiae)	7	SYF2 SYF2 splicing factor	Gono	UP	.01	TTATTAAAATTTCTGATTTCTTTTCAGTTTCTTAAAAGTTATTTGTCATACATTTTAGATCTGAAATAAAGCTTGTGTCTCATATAATTTTAGAGTTTGTTCTATATATTTAAATGGCAACAGAAACTGAAAATATATGGCCTGAAGTGGAGCTCTCTGATTCTGAAGATGATTCTAAAGAAGCTGTAAAGCCAAAGAAAATTATTCCCGACCTTTTACCTGAAGATGTTACAGAGGAAGATATACAAGGTGACTTCCCGCAATTGAAAAAAAAAGAAGATTCGGAAAGCAGTAGCGATGAAGACAAGTCAAAAGGAAATAAATATCTCTCGATTAATCCTGCAGAAATAAAGAAAAAATATGATAATAAGCTGAGAGAACTGCACCTAAAAAGGAATG…
Hs_transcript_3044	bridging integrator 1-like	1	BAR BAR domain	Gono	UP	.05	AGATTTTACAGTTAAATTACACTTACATCGCCTGCAACAATGGCTGAAAAAAATGAAAAACATGGCAAGGAAAAAGGTGTTCTTGCTAGAACAGCTACATACACAAGTAAAAAAGCACGCCGCACAACAGCAAAGCTTAAGCAACGAGTTGGAAAAGGAGACGAAACAAAAGATGAAGTCTTTGATGAGTTTGTTTTGAATTTCAATAAGCAACAGGCTGCTGCTACTCGTTTATACACAGAACTAAGAAACTATCTGCGGTGTATTACAGCCATGCAACTTGCTGCGTCAAATTTTGGAGAAGCAGTGAAAGATGTTTATGAAGATGAATGGTCCGGCAAAGAATCCTTAATACAGTACTTTAAAGATGCAGAGAGCAATTGGAAGTGTCTAAGCTCT…
Hs_transcript_3045	achain crystal structure of the bar domain of human isoform 1 at angstrom resolution featuring increased order at the n-	5	BAR BAR domain	Gono	UP	.05	GATTTTACAGTTAAATTACACTTACATCGCCTGCAACAATGGCTGAAAAAAATGAAAAACATGGCAAGGAAAAAGGTGTTCTTGCTAGAACAGCTACATACACAAGTAAAAAAGCACGCCGCACAACAGCAAAGCTTAAGCAACGAGTTGGAAAAGGAGACGAAACAAAAGATGAAGTCTTTGATGAGTTTGTTTTGAATTTCAATAAGCAACAGGCTGCTGCTACTCGTTTATACACAGAACTAAGAAACTATCTGCGGTGTATTACAGCCATGCAACTTGCTGCGTCAAATTTTGGAGAAGCAGTGAAAGATGTTTATGAAGATGAATGGTCCGGCAAAGAATCCTTAATACAGTACTTTAAAGATGCAGAGAGCAATTGGAAGTGTCTAAGCTCTC…
Hs_transcript_7743	---NA---	0	NA	Gast	UP	.05	GTGATGTGACAGTGATGTTTTTGGCTACTTCGGAGAATATTAAAAAAAAAAACTCATTTCAACAAATATTATAGGGTTGCAGGTCGGGTTGTTGATTGAAATGTACATAGTATTGACAGCGATAATAAATTTGGGTATGATGGGAGGAAGCAAGAAAATATTAGTTTAATTAAAAGTAAGTTATAACGAAAGAAAACAAAAACAAAAACTGCATTAAAA
Hs_transcript_3048	f-box and leucine-rich repeat protein 7-like	0	Pfam-B_1421	Gono	DOWN	.05	GTCAGAAAATTATCATGATAAAACTTCTGTATCCTCAAATGAATGTGTGACATATGAGGGAGGAGAGTATAAACGAACGGTCTACCGCCAAAACAGTTATGGTCTCCGTTCTCCTACCAAGAGTGAATATAGAAACGCCATTTTGCAGACTTTGGAGGATGTTGAAGTGCGTCATCAAATTCTTCCAGAAAATCAACAATGGTCAATGAGATGGAGGGATGAAACTCCAAATAAGTACTTTGCAGACCACAAAGAAAATTATTATGTAAAATCAAACGATTCCTCAGATCTTCATTCAACTTTCCGAGGAGGTTTCTACTCATCCAGAAACACTCACCGGAAGACTAACTCCGCATCATCAATAGAAAGCTCTATGTCGGAATTAACTTACGGAGCAAT…
Hs_transcript_62002	arf-gap with ank repeat and ph domain-containing protein 1- partial	1	Ras Ras family	Gono	UP	.05	ACATTAGTTTTTGTGTTGGTTTTAATTTAGGGTATAATTGGTGGTTCACTGTCTGGAAAATCATCCCTTATTCAAAGATTTATTACTGGTACTAATCCTAAGGAAGATGTGATGCCAGGGAAACATAAAAAAGCTGTGAATGTACAAGGAACGTCACATCTACTGTTAATAAGAGATGAAACTGGACCACCTGACGGTCAATTCTCGCTGTGGGCAGATGCAGTGTTACTGGTGTTTAGTATATCAGATGAGCTTAGTTTCAATGTTATTTCCAGTTACTATGCTAAGATGTTGCAGTTTCGTAGTGAAAGAGAGCTACCTTGTTTCCTGGTGGCCGTTAAAGATAGCATGAATTTTGACAGTTCGAATGGCTCTGTGTCGGAGGCAAGAATAAAAAAA…
Hs_transcript_27504	---NA---	0	TMEM154 TMEM154 protein family	Gast	UP	.01	GTCATTGCGTCAACAAAAAGAAACATTGCAAAAAAAGAAACTGTTACAACTGAACGTTCTTTTAAAAGATCATCCGTAACAATGTCTTCACATCTAAAAGCTACCACATCAGAAAGGTATGGAGTGACAATATCGACGACAGCTACCAGTTTCGCATTCACTGGAACACCTGTCACGACAAAGAAAGCGATTACAACACAATCAAGTCCAGTCACATCGAGTCAAAAAGATGGGAAGTCTAGGGAATATTCAATAATTGCAGTACTGACTTCTGCATTCATTTTCTTGATTATTCTTTCCTGCGTTATTATACTCCTCATATACAGGTTTCGACACAAAGCCGAAACAAGCAAAGAAAATGAAGCCGATATACCGGATGAAAATTGGATTTTTGCAGAT…
Hs_transcript_27507	carbonic anhydrase 6 precursor	7	NA	Gast	UP	.001	GATAAACATTGCATTGAAACAAACAATTCGACCAAGTAGAAAGAACATAATTTCGTTCGACAACTACAACAAGTCACCAAAAGCAGGAGAAACTTATAAAATAACCAACAACGGACGCACGATCACTATTGATATTCAAGAAGACACTAGCTACTACTTACAAAAAGGTGGAAATAAATTTGTGCCATTCCAAGCGGATATCCACTTTGGAACCCCCGTGAAAAAAGGATCTACGCATTCGTTAAATAGAAAGTTTTTTCACGCTGAGGTGAGTTTACTTTCAGCAGTAAGACCGAACCGTGTATGTCAGTGATGCGACGTCTATGTTATATACTTTTCTTAGATACATCTCGCTCATCGAAATTCAAAGTATAGAAGATCGGATGTGTCTCAACACAG…
Hs_transcript_18636	predicted protein	4	NA	Gast	UP	.01	CAGACCGAGAAGGCATGTCAGCACTGGCATTTGCTGCAGAAAATGGGCACATCAAGTGCGAAAAGAGAATTTGGCTGTTCAATTGGAATATGGATGTTTTAGAGGAGATGGATTTTAGCAGAGGTAAAAGCGAGGACGAAAAAGATAAAGACAGTCTGTACAGCACTGCGGAAAGATACAAGCAACAATACGAAAGAGAAATGTCGACGAAGAATTCAGTAAAATTTCCACCAATCAAATTGGAGCAAGATGACAACAAACCAAACGTCTATCACAAGATACAACAGGTCAATTATCTTCCACAAGTTCGCACACCCGAGATGAAGAACAGCGAAAGAAAAAAACCCTATGCTGAACTACCAGAGAACAACAACAAACTTATAAAGCATAAAAGCCACA…
Hs_transcript_53293	epithelial membrane protein 2	1	Claudin_2 PMP-22/EMP/MP20/Claudin tight junction	Dact	UP	.05	TTTTTTTAATTTCAAAATCTTATAACTTCTATATTAAATGTTCTCAAACCGCTTTACGTTCTAAGTAGATTACACCGTGTTTTTCTAAAACATCGAGAATGACCTCTGCCAGTAAATTGTCGATCTTTAGTAAGGACGCTGTGATATCATTTGTTCAGTCGAGGCGGAATAAAAAAAAAGCTATTGACGTTATCTTCACCGCTAAAGCCTGAAAAACCCCCAAGCCGGGTTCTTTTTAAACTTAATTAATGCCATTGGGTCCAGTATAGTTGGAGGTCTAACAAGTTCAGCAATCATTATTGAAAATTCATGTGGTGTCTCTGTTGCAGTACTTTAACATCGATCGGTTACCGTCGCAATTATACATGAAATAACTAAAAAACCAACACCAAGCCAGCC…
Hs_transcript_53291	leucine-rich repeat g-protein coupled receptor	1	7tm_1 7 transmembrane receptor (rhodopsin family)	Gono	DOWN	.05	GCAAGGAACGTGTTTTCAGAAAAAGTGCCAAATATAATTTAAAACGACAAACATTTCCTCAGATATAAATCAGTAAAAACATACTTATCAGAAATTAAACAACATTTTACGGTTGCATTGTTTATATATGGTTCTGTTAAAAATGTTAATCTTTTCATTTATTTACTGTTCATGTTCACACGCTTGTTAGCATTTCGTTACACTCGTCTTGAAAATCTTCATCGTGTATGTCTTCGTGCTGGCGGAACAGAGTCATGCTTCTGGATGTCATTTTTACGTCATCTGGCTTAGAAGAACATCGCCGATTAAACAGAAATGAACACGACGAACCTCGACGGACAGATGTGGAGTACGTTAAACTTTCTTTTATTGGCAGTTTTAAAAGAGATTTTCTTATCG…
Hs_transcript_39176	coiled-coil domain-containing protein 153-like	0	NA	Gono	UP	.05	TTTTAAAGATCACTATAAAATGCCTCCAAAAAACAAGGAGAAGAAAAACGAAAAAAAAGTGCAAAGAGCGATGGCCCCTCACTGGAAGAGAAGTACCAACAAACATTGCAAAAAATTGACTCTTTACAAGACCATTTGACTGTCCGAAATGAAATTGCTAGAAGATCTCAAGCAACATCCCATGGCTTAAGAGAAAAGATAAAGGAAGCGAGTGACTGTATCGAAGAAGAAAAGAAAAACAAATTAGACATCTCGTCTGACTTAATCCGTCAATACAAAAGCATGCAAGCAGAACTCACCAATAAAATTTGTTCACTTGAATCAAATCTGGAAAATGTGAAGGAAAAATTGTTGAAAACTCAAAATGAACTAAAAGCAGAGAAAGAGGAGAAGTTAAAG…
Hs_transcript_39177	---NA---	0	Pfam-B_10332	Gono	UP	.001	TTCCAGAAGCTGTGCTCGCGAGCTGCAGGCAGTGAAATGGATTCTGCAAAGCCAGGACTAAGTGGTGTTGTCATGGGCAGTAAAGGTAGAGGGAGAGGTCGATCACGTGAAATTAAAACAGTTTTTAATTTCAATGAAACAATGGATTTCCATAGTGTCAAGTCTGCAGCTGATACGAAAGCTCAGCCATTGCCTCCAGGAAAAACAATAAGTAATAATTTATTTGTGAAAACATTACGATCCATGAGGGAACAAAACAAACTTGTAAACAACTCCAACTTCATTCAAAGCGTCGTACAAGAAAAACGTGCAAATCAATTTGTTAGAAAGAGATTTGATAACAGCCATGCAACGGAATGTGAAAATAACAGACAGTTGAGAAAGGAAAGCACAAGGGAG…
Hs_transcript_25904	---NA---	0	NA	Gono	DOWN	.05	GGCGAACTTATATACAGAAATATCTGATACTATACTATTTAAGTGATCAATGTATATATGTATATATATGTACAGAAATATTCTTATTACAGAATTGAATCTTATACTATGTTaTttAAGTTATCAATGCATGtatttttGtAACTTGCagaaagTTTAGGTACGAAAGTCATAACCACGGTCTCGATCAGAAtattttaATGAATCAAAATCAATCCGAATAAAAACATCACTGCTAATATACACCCGCCAGTGATCGTTCTCAGGAGAGATGTGAGTGCTCTACCGCTGCCAGCTGTGGAAGTACCTCCTCTTGAACGCGACCCTGCTCGATATGATCGATATGATCTGAAACCACCACCTCTAGAACCTTTAGGTAGAGCATCTGGTGAGCGTTTC…
Hs_transcript_34907	fras1-related extracellular matrix protein 2	0	Pfam-B_7815	Gono	DOWN	.05	CATGATTCATCAGAAACTACGGCAGACGAAATCAAGTTAATTCTTACTGATACTGTTCATATGGTGCATATAGAAcTTCCCGTAGTCATAACACAATCGGATGACGAGCGTCCTGTTTTAAAACTTCTAAAGAAAAGATTGACAGTGCCTGAAAATGGCGTTGTTAAAATTGCCAGTGACGTCATGGAGGTTACAGATAAAGATTCAGCTGATGAGAAACTAACCTTTCTAGTCACCAAACCTCTACAGCATGGACAATTACAAGTTAAAGGTAAACCCACTGACACTTTTAAACTAACAGATATCTTGAGCGGTTTTGTTTCATACAAACACACAAGTGGCGAGATCGGCACTAATCATAAAATGGATCTACTAAATTTGACTTTAACTGATATGTCT…
Hs_transcript_10036	morc family cw-type zinc finger protein 2- partial	2	DUF3584 Protein of unknown function (DUF3584)	Gono	UP	.05	GTATGCTGGCACAGTTGTTGCATATAAAAAGTCAGCCGAAAATACCACCTTGCGCATACGAGTAAAATTTGAAAAGCATTCGCACGATAAATTTGACAAATGGTTTTACGAAACGGATCCGACATTAAGGCTTCGCGATGTTGCAATGCCAAGTGAGGAAGGCGCACCAACAAACATGAATCATAGTCAAAATGAAGTAGAAATGAACGGGGAAGATGTGAAAGGAGAATTATTAGAAAAAGTGACTTATCTTTTAAGGAGGTGTTTGTGTTACTTTCGAGCTCCTGATTTCGAAAAAGACAAAAGGGAGATATTATCGCTGACCCCGCAACAATTGCGAGATTTTCCACTCAGTACTTTTTTTGATGACTATGAAAGAAATATTAAGAAGCAACTCCA…
Hs_transcript_10034	tyrosine-protein phosphatase non-receptor type 18	1	Y_phosphatase Protein-tyrosine phosphatase	Gono	DOWN	.05	GGATCCAGGATGTAAATACAAATATGAGCTATATAGCTTCTCAAGGTCCTCTGCCAAATACAGTTGATGATTTCTGGAGAATGATCTGGCACTATGAAGTCAAGCTTATTATCATGGCTTGCAAGGAGACTGAAAAGGGAAAGTCTAAGTGTCAAAGGTACTGGCCACTAAATGGAGAGGGAATACATTTTAAGAATATTACAGTTTCCTTGTATTCCGACAGCCCACTGGCTCATAACATTCAGATGAGACAGTTGGAAGTATCAAACGGTGAGAAAGGGCGTTTAGTCACTCAACTTCATTACTTGGATTGGCCAGATCACGATGCACCAGAAACAAGTGAAAGTATATTACAATTGATTGAAATAGCACGAGAAATCCATTCGGAAGTTGGCTCAC…
Hs_transcript_25909	trna pseudouridine synthase pus10-like	1	Pfam-B_8189	Gono	UP	.05	GTTATCAAGGGCTGGTCCTTTGTCTGTAAAAGACGCTCTAAGGTTTAGTGTCATTTCCAAATTGGAGAAAATTATTAACAAAAAACATGAGAGTAAGAGTGATTTATTAATTGATTTAATCTATGGCTACACAAAAGATGCAGAAGAGATATCAAAACTTAAACCGTTGCTGTCCCAACAAAAGTCAAAAAAAAGAAAGTATCATCACAAGGGTAAGCAGCAACCTGATCGAAGTATACAAGACATTGCACAAGCAGTGGAGAAATTGAATGATCTTCAAATTCCTCACTATACATCGTGTCCACCTCAGAGTTCAACTGTTCCTTGTTCTATTTCTGTCAAGACTCTCCAAGGTTCTATTTTTATTGCAGACATCTAAGCCAAACCCCCTGGATCGTT…
Hs_transcript_39178	leucine-rich repeat protein	0	NA	Gono	UP	.001	AGCCGATAATTCGAAAGATTTCATAACTTTTACTCATCGTTTGTAGCATGAGGTACATCAATATTGACAATTTCAGCAGCGTAAAAATTGTTCCTGCGCGAATACATGTTTTGAGGATGCGTACAAACTTAAGGCGCCAAAATTAATAGGAGTCAAATTTATGGGAATTATGGCATAGAATGGCAATCATTACATCGGAAACGATGAATCTTGTTTTTTGTTGTTGACATTGTTGCAGT
Hs_transcript_39179	matrix metalloproteinase-24-like	9	Peptidase_M10 Matrixin	Gono	DOWN	.01	AGGGTTCTAGAGACGCACATTCTCAAAATTTTGCGTCTCGGTGCCAACTGGTGGCGCGTCACGGTGTCACCATCCTATAACTTTATTATCAGTAGTTGTTCATTAGCCCCTCAACACAGCTACTTCCTGAAACCAGTTGCTAACCATTGAATTAAATGAACGTCCTCTTATTGGAGAAGTGGCATTAAAAAGATTGTTTGGAGGAGGGAGGCCTTCACTACAGATTTCACTTCTGAAGAGGGGTGTTTATCCGAGAACAGGCGCCTAAAAGAAGATCAAGGCATTGCATGGTATTGTTGATGCACAAACATTGACCATGATGGATCAAACGAGGTGCGGCTTAAGGGATCCTCAAATGCGCTTCAACAAGTTAGGAGAATATATACTTCAGGGAACAAA…
Hs_transcript_5290	structural maintenance of chromosomes protein 3	8	TIGR02168 SMC_prok_B: chromosome segregation protein SMC	Gono	UP	.05	AGGTTTTCGAAGCTATCGTGATCAGACTGTTATAGATCCATTCAGCTCCAAGCATAATGTTGTTGTTGGCCGAAATGGATCAGGAAAAAGCAATTTCTTTCTAGCTATTCAATTCGTTTTAAGTGACGAATTTAGTCATATGAGGCAAGAGGAACGACAACAGCTTTTGCATGAAGGAACAGGTCCGAGAGTGGTATCTGCTTATGTTGAAATAATTTTCGACAATACCGACAATAGAATTCCAATTGACAAAGATGAAATTACTCTACGTCGTGTGATTGGATCAAAAAAAGATCAGTATTTTTTAGATAAAAAAAATGTGACTAAAACTGACGTGATGAACCTGTTGGAAAGTGCAGGTTTTTCGAGGAGCAATCCATATTACATTGTAAAACAGGG…
Hs_transcript_37904	PREDICTED: uncharacterized protein LOC100200800 partial	2	NA	Gast	UP	.001	AAATCTGAAAAACCTACTTTAAATGCTACATTGACAATGCTCAAATCAAAAGATAGTGAATTAATAAAAGAAACAACAAAAGATACTCAACAATCAAGCAGCGGAGACGGAAGTGACTTTCTTGATCACTCTTCTGATGAGCAATACAAAACGCACAACACAGCCTTTGGCGAATCCACAAAGGTTAATGATGCAACATCCATGGATTCCACCAGTCCAAGAAAAGAAACAGGCGCAATCAAAGGTGAAAAAGAAGTTTTATCCTCGTTAAACAATAACTTAGATGCAGCGCAAAGTTCGTTAAACACTGGTAAAAATGTTAACCCTTCAACCATAAACTATCACAATAAGAACAAAACACAAACCTTGAAACCAAAGCTCGATTTTGAAAATGAAGAT…
Hs_transcript_37901	protein c8orf37 homolog	0	NA	Gono	UP	.01	GTATATAGCCGACATTTAAATTCAGTAAATTACAAGCTTTCCTTCTTATAAACAAGATGGGTGATATTGATGATCTTCTTGATGAGGTAGAGTCAAAGTTTTGTTCAGATGGTCAATCCAGCACTAGTAAAGTTAAATCAATAAAGCCAAAGAAATCCTCAACATCCTCAAATATAAATGCGGATGATCTTGATGATATTATAAATGACATTATTGAGGATGATGGTCTGGAAGCAGTTTTGAAAAGGAATCGAAGCGATTCAGCATTATCTTCCAACAATAGTTTAAACTGTAGTGTTGATTCAAAGTTAAAATGTGTCAGTATTTACATTGGTGGTTCATCAAAACGTTTCGGGGCTGCTTCTGGTGCACATCAAAATCCATGCGACAGACTGCATT…
Hs_transcript_37900	protein c8orf37 homolog	0	NA	Gono	UP	.01	GTATATAGCCGACATTTAAATTCAGTAAATTACAAGCTTTCCTTCTTATAAACAAGATGGGTGATATTGATGATCTTCTTGATGAGGTAGAGTCAAAGTTTTGTTCAGATGGTCAATCCAGCACTAGTAAAGTTAAATCAATAAAGCCAAAGAAATCCTCAACATCCTCAAATATAAATGCGGATGATCTTGATGATATTATAAATGACATTATTGAGGATGATGGTCTGGAAGCAGTTTTGAAAAGGAATCGAAGCGATTCAGCATTATCTTCCAACAATAGTTTAAACTGTAGTGTTGATTCAAAGTTAAAATGTGTCAGTATTTACATTGGTGGTTCATCAAAACGTTTCGGGGCTGCTTCTGGTGCACATCAAAATCCATGCGACAGACTGCATT…
Hs_transcript_52218	peptidyl-trna hydrolase ptrhd1-like	2	PTH2 Peptidyl-tRNA hydrolase PTH2	Gono	UP	.01	ATAGAAGTTTAACAACATCTTTTTGTTTTGAACTGGAATTGTTTTAGTAATAATGTCATCACAATTAAAACTTGTGCAATATGTTGTAGTTCGAAGAGATTTATTGGATTCTTTAAAATGGCCATTTGGTGCAGTTATTACACAGGCCTGTCATGCATGCACAGCAATTGTACATATGACATACAACGATGAACAAACTCAAATGTATTTAGCTGATCTCGATAACATGCATAAAGTTGTTCTTGAGGCAAGCGGCCAAGAGCAAATTGAAAATCTTGCCAAAAAACTTGAAGAAAATAACATTGCTTTTAAATTATGGATAGAACAACCGGAAAATTACCCAACATGCCTGGCAATTAAGCCATATCTCAAGGACGATGTACAGAAATACGTGAAAAA…
Hs_transcript_52219	conserved hypothetical protein	1	NA	Gono	UP	.05	ATTAAGTTTCTTTTTTATCACCTTTCCCGCATAGGAAATTTCAACTTTAACTATAAAAAAAGATTACAAAATGAAAGGGTCTTCTTTTTCTTTGTTGTCATCATTTTGGAGATGTGTGCATACATTCTCCATGCAGCTGGCGTAAAAGGCACCATTTCCGTGTCGGATAAAATGACGTTGTAAGCTTTCTCCACCCAGTTAATCAAGTGTTGTCGACTAGGCGGAGGAATCTGATCGTGCTTTTCATTTATTATTTCCGCAACATACTCAACCCAACATTTTCTTAGAATC
Hs_transcript_59534	---NA---	0	NA	Gast	UP	.01	AACAATGACCTACAGGATGAGATTTCTCTTTTACAAGCAGAAATCAAAGAACTCGAGACAATGCTTGACTCTCACCGTTGCAACATGAAAAGTGAAGGGACAACACCGTAGACTGACTAACCATTATTCAAGAACTTAATATTGACTATCATTTTTTTGACTAACGACTTTTTTGGAAAGACATCGTCTCCGCAGGAAGATTTTTAAGATCACCGCATAATTCAGAACCTAATTGGCCGTTCAACACGTAGAAAGGCTTATTTCCGGACCTTACAAATCTTCCGAATGCGGAGTATCGCCATAACAACTGACTATACACCGAC
Hs_transcript_59535	GJ14569	7	NA	Gast	UP	.01	AGACAAAACGTATGAACTAACAATCACTTACTTCTAAGGCGGAAACTTTTAGCAAGGAATTGTTTTTCTATTGAGCAAAAACGTAAGGTTAATTGGTTACATTGTAAAAAGTATATTTTAAAAACTGTAACTTATCTTCATACATTCAAAATATAAAGAAAAAAACACATTTTCCAGGGCTGCCACTCTTTTTATAGAATCAAATTTGATGACATTTGATTGATGTTCAGTTTGATCTTTTTTTTCCACAAAAATTTGAAATATTTGAGGAGCTTTTTAATTTAATGTCACGAGTAAAGAATAAATTTTTGCTGTACCCGTGTAGCATTTCTATGTAGGAGGTAAATATTAAATTAATTTCTGAGAATTAAGATACTACGAATTACGAATAATTTTCTT…
Hs_transcript_59536	mosc domain-containing protein mitochondrial	10	NA	Gono	UP	.01	TTTGGAAATGAAAATCTAATCGTCTTATGTGTCATAACTGTGGCTATTTTAGTAATATCCATTGTTTATCAAACAAAAACTAGACGTAGAAAAGAATTAGTAGGATATGTTAGCGCACTTAATGTATTTCCTGTGAAATCTTGCAAAGGGATGCCACTAAACTCGGCTGAAGTTACTAATTTAGGAATAAAGCATGACAGGCAATTTGTTTTGGTGAATAAATTTGGAACTTTTATGACTTTGCGGAGATACCCAAAGCTTGTGTTGATAAATCAGAAAATAACAGAGGACAAGATTGTTTTACAAGTGGATGGAATGCCTTTGTTAAAGCTACCTTTGTTTATGACAGAAGGAGAATTTTCAAGAGAGATAAAAGTGTTTCGAAAATCAGCCGTTGGT…
Hs_transcript_51749	centrin-1	4	EF-hand_7 EF-hand domain pair	Gast	UP	.01	ATATATATCAATGTGAATTTGTATTCTTTTTTTAttATTTGTTTCTGTTCCTATTGCTCTTATTTTATTGAAACATCAATCGATGTTTTAGATCTGCGACGTGCTTTTGAAGAGGCTGATGAAGATGGCTCCGGCAGCATTGATAAGAAGGAAATGAAACGAATGTTGAAAAAGATGGGAAATTATCCTGGCGATAAAGAGTTCGAAGTATTGTTTAAAGAAACGGACACTGATGGTTCCGGGGAAATTGACTATGACGAGTTTATTGCAATGATAAAGAAATTGATGTCTCCACCAAGTGATGACGAATTGATGCAAAAGTTTAAGAAACTTGATCAAGGCAACAAAGGTTATCTTGTTTTTAAAGACATCAAATCTGGTTTCCAAGCCATGAATTAT…
Hs_transcript_51745	---NA---	0	NA	Gono	DOWN	.001	GGTGAATGAGTCAGCAATACATTTACTTGGATCAGGACTAAAGCAATAACGCAACAATATGAAGCATTTGTTCTTGTTATTCGCAATATTGGGATATCTGAGTATGCCATCGCATATTACTGAAGCCATGCCTAGTGGTAACATTCAAGTTTCGGCAATTGGTATGACGAGAAAAAATCCTGGAAACAACGAAGTAAATAAAGTGCCAGATTTATCTGGGAAAAAAGTTGGTGCTCCAGATCAAAACAAATCTAAGAAAAATGAGAAGACGACAACAACGAAACGACCATCGACAAGACGTATACCTTCAACGCCtTTTTTTATGCGCAGTTGCGAGTATTGTTGCGGATACGCCTTTTTCAGACATTTGGGATTTACACATAGCCAGTCTTGTATTTT…
Hs_transcript_25	galaxin protein	0	Pfam-B_4370	Gast	UP	.001	TCTGTGTAAATACATCCaCAttgcttttttgtgttaatATACACAACTGAACAAATGCTTGGCCATTTAGGTCCCAGACCtttCtttttGCTCTGTGGAGTAGAGATATGCAAACTAGGTTGCATAAGTTGaaaaaaaaaCTTGAAAAATGGATGTAACGTTTTATATTAAGTTAGTTACAATATTTTTAAACATGAAAGTTCTTGTTTTATTTGCACTGATCGTGTGCGCTAGTGCAGCGAACAACAACAACAACAATAATAATAACAACAACAATAACAACAACAACAACAACAACAACAACAACAACAACAGCAACAACAATGGCTATTGTACTAGAAATACGAACAATATCTGGGAATATTGTTCTGGCAACATGTACGATCCCGAGTCTGAATG…
Hs_transcript_26	galaxin protein	0	IGFL Insulin growth factor-like family	Gast	UP	.01	GCCTTCACGTGAAATTTTCCATGATTTGTGAACATTCAAACATTTTTTCAGACTGGGCTTTCATTTAAGCGAGGGCTGGGCAAATCGAGGGCTTGAAGAAGAGAAGACGCTTACAAGGATGTTAGGACTCGATGCAAATAGGGCAAAGACGGCGGAAAGGGTTCTGGCAACATGTACGATCCCGAGTCTGAATGGTGCTGCGATGGCAAATTGCATATGAAACGACCATTTTTTCGCTGCTGCGGGAGCAACACTTACAACATTTTGACGCAAGATTGTATCAATGGACAAGTTAAAGACAAGAGTTTACGTTGTAGCGGAATGTATTACAATCCGCAGAACGAATTTTGTTTTAATAATAAATTGTATCAGCATAGGTATTATGCTTTATGTAATGGC…
Hs_transcript_14199	ran binding protein 1	1	Ran_BP1 RanBP1 domain	Gono	UP	.05	TCAATCTAAATGACATACCTCAAAATACACTAGCTGAAAAGGTTTTTTAAAAGCAAGAATTTAAATTTTTAAACGTGATTTACATCTACAAATATCTCTTTCAATACGTTATTTGGTTAATTATGGCGGAAGATCAAGTTGTTGTTGGAAGTCCTGAGAGAGATATACATGTCACTGCACTGGTGCAATTGGAGAAAGTAGATATTTCAAACCAAGAAGAAAATGAATCAGAATTGTATAAAATGCGTGCTAAACTGTTTCGGTTTCACACAGACGATGAGGATGGTGCTATGTGGAAAGAACGTGGTATAGGAGATGTCAAAATAATGAAGCATAAAACTAAAGGAACGTACAGATTAGTTATGAGACAAGATAAAACTTTAAAACTTTGTGCCAATC…
Hs_transcript_18442	interferon-inducible gtpase 5-like	3	IIGP Interferon-inducible GTPase (IIGP)	Gono	DOWN	.01	AATTATTAAGAAAACCGAAAGTTTGAGATGTCTAAAAACTTATTGATTTTTAGTATAAAAGTTTGGTAATAGAAAGTTGGTATGTGTGTTTATGGAATCAAAAACAAGTTTTTGTAATTCTCAATCTCTTCATTGTGCTATTATTGGTTCCTCTGGAACAGGAAAGTCAAGTTTTGTAAACACAATTCGTGGACTAACTTGTCAAGATATAAACGCAGCAAAAGTTGATGTTGTTGAATGTACAACAAGACCAACCTTGTACACAGACCGGAAAAATCCCTCATTGAATTACTGGGATTTACCTGGTGTTGGGACTCCCAATTTTCCTAAAGAAACGTACTTAAGCCAAATTAATTTCGAAAGATATAATTTCTTTTTAATCATTACGGCAACAAGATT…
Hs_transcript_46202	serine threonine-protein phosphatase 4 regulatory subunit 1-like	0	NA	Gono	UP	.05	AGACTACAGCAAGTATTACGAATCATCAATGTTAGACCAGACCAATCCAGATGACTTACTTACACCATTGGAGAAGTTACATAAATACTGTACTAGTGAAAATATATTTACCAGGCAAATGGTAGCTCGAAGTATTGTTGAAACAGTACAATCAATATCAAATGAGCAAGAATGCTTGTCATTATTAGATATCATTAATAAACTCTCCGATGATATTGAGCCGTCAGTACGCTGTGAGCTAATGGAGCAGTTACCACCATGTTGTATGATGATCATGGATATGAGGCTTGTTCCTGATGCCATATCTTCATTTATTCTACCAGTGATGGTAAAGTACTTGACGGATCCTAATAATCAGGTTCGAAAGTTGAGTCAGAATGCTCTTCTTCAGCTTATGGA…
Hs_transcript_13418	achain crystal structure of the catalytic fragment of murine poly (adp-ribose) polymerase-2	2	PARP Poly(ADP-ribose) polymerase catalytic domain	Gono	UP	.05	AAATGAAGTATGATTCAAAGAAAGCCCCACTAGGTAAACTTACGAAAGCGCAAATTAAAGCTGGTTACAAGGCTCTACAATTGATTGATCGTTGTATAACAAACCAGAAGACTGGTGACGAATTAATAAAAGCTTGTGACGCCTTTTACACGCGTGTCCCGCATTGCTTTGGCATGCAGCGGCCGCCAATTATACGTACAAGAAAGGATCTCAAATTAAAGATTGAACTGCTAGAAACGTTGGGTGATATAGAGATTGCAATGAAAGTTATCAATGATGAGTCTAATAAGATGTTGAATCCCATAGACCAACACTACCTAGCTTTACGCTGCAAGTTAGAAGCTTTAAGTCACGACACTACGGAATTTGATGTAGTGAAGAGGTACACGCAAAACACAC…
Hs_transcript_28507	cd59 glycoprotein	0	NA	Gast	UP	.001	AATTTGTTAGAAGATGACTTTAATTTTTTTCGTCCTTTTCGGTGCTGCAGCAGTATTTGACGTCACTGATTCCTCATTGGAATCCTGTTACAAGTGCGATGATGTCTCAGTGAAGAAGCCTGAAGATTGCATCACGAGAAAAGACTGGTGCCGAAATCAAGAGAGATGTTTGCTTATGACATACTTAAACACCAACGATGAAGCGATCTATGACGCTAGATGCAGCACTGAGTTGGAGTGCTTCTCCAAAGCTGCGGAAGAAAGATTGTGTGACCTGAAAAAGAACTGCACAGTCATTCATTGCTGTGAAGATAATTTGTGCAATGCTGCTGATGCAACATGGATTCGATTTGACGTCAGGTTGCTGGCTTTCGTCTTCGTCGCATTTTTCGTGCTTAT…
Hs_transcript_12845	ubiquitin-conjugating enzyme e2 c-like	1	UQ_con Ubiquitin-conjugating enzyme	Gono	UP	.001	GCTTTCTACCGACAAGTCTGTCACAGCATTCCCAGATGAAGAAAATACTTTTCAATGGTTAGGAAAGATTAAAGGACCTGTTGATTCGGTATATGAAGGATTAGCCTATAAAATGAAGTTGGTATTTCCTGAAAATTATCCTTATGATGCACCAACCATAACATTTGTAACACCATGTTTTCATCCTAATGTTGATACGCATGGAAATATTTGTTTAGATACATTAAAAGAAAGGTGGTCCTCATGTAACAGTGTTTTATCAATATTATTGTCAATACAGAGTCTTCTTCAAGATCCTAACGTTGATAGTCCACTGAATGTGCAAGCTGCAAAACTATGGTCTGAACAAGCAGAATACAAAGAGGTACTTTGGAGTCATTCCACTGAAGCACAAGAAGT…
Hs_transcript_40756	predicted protein	0	cNMP_binding Cyclic nucleotide-binding domain	Gono	DOWN	.05	ATGGATGAGCTAAGCAAAGTAGACACGTATATCACATTTGCCGAGTTTGCAAAAGACATGCGCCACAAATCATCGACGGCATTATTCGACCCGACATTGTATAGAGCTAACAAAGAGATGCGTATTTCAAGCGAGGCCAGAGAAACACTAAGGCTTCCACAAAAATCAAAACTACAAATTGAAAAGACGGTGTTATCGTTGCGTAGCATCAAATCATTTGCGGAATATCCAACAAGAATGCAAAGAAAGCTAGTAGAGGTTGGTTGGTACGAAAGGCATTCAGCAAAGAATATGATTCTACGTCAGGGACATCCTCCACAAGCCTTTTATTTTATTTTATCAGGAAAAGCCGTCGTAAAGGTCTTATCAACTAAAGACAAAGTTCCAAGAACCATATGC…
Hs_transcript_13417	b( +)-type amino acid transporter 1-like	0	TIGR00911 2A0308: L-type amino acid transporter	Gono	DOWN	.05	CCAAAATGTTAGATGATTTTATCAATAATGTTGGGTCTTCTAAGGCCATCGGTGTCCTTACAAGGTTCCTGTAGTAGTTGTTTTTAATCTTGGCATCTGTCGTTTCTGTGATCAAAGATTCTGGTGAGAGATCTGACTCTCACAATTATTGTTTTATTTGGATCCTCTCTATTATAAGTAAGGTCTTTGATTCGTTGATCAACACTTCTGTTCTTACCCCTACTCTCTTTCTTCTTGTTATTAATGACTTTCCTGTTAGTATTCTCAGTAAACTTGCTATATGTGCTAATGACCCTACTCTTTACTCGTCTTTACCTATTCTCCATGAAAGACTAAGGAATTTGTGTGACAGGGTCGAAATGGCTGCTGATTTAAAGTACCATCTTTGTACAGTAATTC…
Hs_transcript_51569	nad-dependent protein deacetylase sirtuin-4-like	1	SIR2 Sir2 family	Gono	UP	.001	ATACAAATAAAATGAAAATTACAAAACTTTTTCACTGGAACCAGGCTTTTCTTTCTTTTAACAGACGAAAGCTTTGCAGTATTCAGTGTGAACAAAAATACGTTTTTGTACCTCAAAGTTATAAACCGAAAGATGATGACATTGATAGACTGAGTGAGTTTATAAACAACCATAGAAGATTATTTATTTTAACTGGAGCTGGTATGTCAACAGAATCTGGTATTCGAGATTACAGATCACATGGTGTTGGCCTTTATGCCACTAGTGATCAAAGGCCTATTCAGTATAGTGAATTTATTAAAAATCCAAGAAAAAGAAATATATATTGGGCACGGAATTTTGTTGCTTGGCCAACATTTTCTTCCTTTCAACCGAATATATGTCATAAATTTGTTGTTG…
Hs_transcript_51567	PREDICTED: uncharacterized protein LOC100204521 partial	0	NA	Gono	UP	.01	TTTTAGATAATTTAAAAAAATCAAAACCATTAAAATAATAAAACAGAAATTGTAAGTTCGAGATGGCAGTAAATTTAGTAAACAAATTGATAAAGGTGGACAATAACTTAGAAGAAGATAAGAAACTTCTTCAAGAATTATACGATACTTTGCAGGATGTCAGTCAAGGTGTCAACAATGTGCCATGTTCTGATGATAAAGAGAAGACACCGGTAGTTGTGAAAAATCTTGTGTCCCATTCGCACAGTAAAGATGATGTAGAAGCATGTTTTCTTGGCGAATTTAGAAGATTGTCATTATCAATTCCAAAAACAAACATTAGTGATTTTCTTGTTGATAAGGACACTGTGTGCCAGTTTGTTTGTATTGTTTTCGAGAGACATTATGGCTGGACTGAAA…
Hs_transcript_51566	sun domain-containing protein 5-like	0	Sad1_UNC Sad1 / UNC-like C-terminal	Gono	UP	.01	ATTTAGAACATAAAACATCACTAGAGCAACTACAAAAACAGGGTTTTGGCAACTGTTAATGTCATGCAGTCAATCAACAATAGAATGGATTATATTCAAAATTTAACAGATGAACAACGACTGAATGACAATGAACGTGAGAAAAAGGACCAAAGCAGCTTATGCAGAGGGGAGGAATGCAAGTTACTTTCTCATAATATATTTTCAAGCATTCAATCCTCACTTGAAGTTTACCATGCCGACTTTCTTGGAATACCTGATTTTGCACTGGAATCAGCAGAGGCGGTTCAATACTCTCATCTTACTATTCTGACACATGTGAAGTAGGTGCACCAATAATAAAAGTATTTGGTATGTCCTTATGGAAAGACCCACGTTCACCACGATCTATTATCAATC…
Hs_transcript_51565	sun domain-containing protein 5-like	0	NA	Gono	UP	.01	TGTAGATCATGATATTGCTCGTAGAAAAAGACATGCTATACAGTTTATTATTTATCTTCTTCTGGTTGCTCTCATCTGTGAGGTTGTGATTTGGTTAGATCGAAGTTTTTTAAACGTTGGTAATTCATCATGCTCCACATGTTCTGAGACTAACACAGACAACATTTTACAAATGAAGAGTTTACAAAAATCTTTGATGGAACAATCCAGACTTATCACCAGTCTGAACAAACAAATAAACACTTTGGGACTAAACTGCTCCTGTAAAGAGCAGCTGAACTTGTTAGAAAAAGAGAATTTAGAACATAAAACATCACTAGAGCAACTACAAAAACAGGTTTTGGCAACTGTTAATGTCATGCAGTCAATCAACAATAGAATGGATTATATTCAAAATTT…
Hs_transcript_56241	matrix metalloproteinase-24-like isoform x2	1	Hemopexin Hemopexin	Gono	DOWN	.01	AGTAGCTCTAGCTAGCTATTTAAGTTCTATTATTATTCCAGCTCAGTCAGTAGTTTTATGCTAGCTAGCCTTAGGTGTGAGTGAGAATAAGAAAGGGTTCGTTACATGTAAAAAATAGTTAGCCTTTCTTCCTTTTCTTGAACAATACGATATAGCTTTAGATTAACGAAAGTTTGAGTTTTAACAAACAAGAAACACTCCTTCGTCGTGCTATAAACAAGTTGTCTCGCTTACTAAAAAATGTACTAGAGAATGACCATATTAAATTGCTGGATTACTGTGATCCTTTGGACGAAATTTTAATATTTCCATAGTAACCATGATAATTTGGATGTATAGGGACGAAATCCTATATACTCTCCACCGTACTTACATTTCCTTTATATTTGGCTTATATAA…
Hs_transcript_30368	integrator complex subunit 11 isoform x2	1	TIGR03675 arCOG00543: arCOG00543 universal archaeal KH-domain/beta-lactamase-domain protein	Gono	UP	.01	AGAGAGGTTCAAAATGTAAAATCTAAACAATTTCAGTATTTTCCTAAAAACTGCAAAACATTAAGAGATTATATCAAGATGTTTCTTAAACTCGACCATCAAACTCACTTTTTCTTGAATACATATTTTTGGAAGTTAATTTTTTTATTGCTCAGAGTGTTCAGGAATTTGTTTTTGTATGGTAAAACATGAGACTCCGTTAAGTGGGTTGAAAATAAAAAAACAAGCTGCTATAATTTTAGGTGATTACAATATGACGCCAGATCGGCATCTGGGAGCAGCATGGATTGATAAATGTCGACCAGATCTCTTAATAACAGAATCAACATATGCAACGACAATAAGAGATTCTAAACGATGTCGAGAAATGGATTTTTTGAAAAAGGTGCACGAGTCAAT…
Hs_transcript_29907	cadherin domain protein	6	NA	Gast	UP	.001	ACCTTTTATCCAAGGACCAAAGCATTCTATTTCACCATGAAACTGTTGGTTGTTGTTGTTTTGTGTGTTGCTGCTGTGTCTGCTGCCAGTCTTGAAAGCGTAAAAGATGGTTCAAGAGGTTCTCAGTGTCTTGAAGAACTGCATCACTGTTATATGAAGATGTCGAGTGTATCCTTCACAAGTGATCCGTGTGGATACACATGGCGAAACTGTGTTGCCGGTTGCCGAAAAACCAGGTGCGAACCACCTCTTCACCAATGCCTCGAGAACGCTAGAGAAAACTATGGATCTTGCATGAAAGCATATGATCAATGCGACAAGAGTTGTAGACTGTAAAAGAAAAAAATGTATATTTAAAGATAAAT
Hs_transcript_24363	---NA---	0	NA	Gono	DOWN	.05	TCATAACTGTTTCATTTTTATTTGCCTATAATGCTTGAGAAAAGAAAATTTATTGTGTCCACAATGTAATTAATAATTGATAAGATAACAATTACTATTGTGTGGAGGACAAAGACATCAAAAGGCACTGGAATGTCGAGAACAAAGTGAAAGGATTAAATTGAACAGATTGAGAAATTTTTATCTCTGACTAATATTAATTATATAATAAGGATTCATAAATTATTCATCTTAGTATTGGTCATAGTTCAAAATGACTGGCACGTTATTTTTATCGGTTGGCACAATAAATTTTTTTTTATCCTGTGATATACATTCACATGGTGTTTTAGCAGTTTTTCTTGTGGCTGTTTCTGTGTGTGTGTGTGTGGTTTTACTTTCTTAAAATAATCATTCTAT…
Hs_transcript_14999	speract receptor	4	NA	Gast	UP	.05	aaacTGctagATTGaagaaagaaaaaaacTGATGACCTAATATACAGACTACTGCCAAGCTTCGTTGCTGAACAGCTGAAGCAAAACAACGCAGTAGAGGCCGAGCGTTACGACGAGTCCACTATCTACTTCAGTGATATTGTCGGTTTTACAACTATCTCTGGGATGTCTACACCCATGCAGGTCTGTAAAACAATGTTTCTTGGTTTAATAGTTGTTCTTATAGACACGTGTTGTACCTCATTAGTCGAAAGTCACAGTGAGAATGAATTCAATTAATTAAAGCAAGAGAGTATTTAATTTTTCTACGTCATAAATTAACTAGCCTATGTGACGTCCATATATTAGTTACTTTCGGTTTAGTTATTATATAGTCATAGCTGGTCTAATTTAGTTGAA…
Hs_transcript_14998	atrial natriuretic peptide receptor a	13	Guanylate_cyc Adenylate and Guanylate cyclase catalytic domain	Gast	UP	.001	aaacTGctagATTGaagaaagaaaaaaacTGATGACCTAATATACAGACTACTGCCAAGCTTCGTTGCTGAACAGCTGAAGCAAAACAACGCAGTAGAGGCCGAGCGTTACGACGAGTCCACTATCTACTTCAGTGATATTGTCGGTTTTACAACTATCTCTGGGATGTCTACACCCATGCAGGTTGTTGATCTGCTGAATGATTTATACACATTATTTGATGCCATAATAAAGAACTATGACGTTTACAAGGTTGAAACAATTGGTGATGCATACATGGTTGTTTCGGGCGTCCCGATTCGCAATGGACACATGCACGCTGTTGAAATAGCCGATCTGTCTTTGCATCTCCTTAAAGCTGTTGATGAACAGTTTATAATTCGACATATGCCTAAGGCT…
Hs_transcript_30360	probable atp-dependent rna helicase ddx49	3	DEAD DEAD/DEAH box helicase	Gono	UP	.001	TTAGAGGTGCTTGGTTTGCACGATTGGCTAAATAAGCAATGTCATGAGATGGGAATATCTAGGCCTACTGAAATACAAACACATTGTGTTCCTAAAATATTGGAAGGCAGAGACTGCATTGGCTGTGCAAAGACAGGTAGTGGAAAGACCGCAGCCTTCGCGTTACCAATTTTACAAAAGTTGTCAGAGGATCCTTTTGGAATTTTTGCTCTTGTGATTACCCCAACAAGGGAACTCGCCTTTCAAATTGCTGACCAATTCCGTGCACTTGGCAAGACTATTAACTTAAAAGACACAGTTGTAATAGGTGGAATGGACATGGTGGAGCAAGGTCGAGCTTTATGTGACAAGCCACATGTTGTCATTGCTACTCCCGGGCGTCTAGCTGGTCTTATTAAC…
Hs_transcript_24368	protein downstream neighbor of son-like	3	Pfam-B_2443	Gono	UP	.001	CTTTAGTGATGAAGCAAAATAATGGAAGACTTATACTTAAGGTTAAAAAGCGAAGAGATTCTGTCCCATCATCAAACAAAGTGAACCAGCATATTCTAAATAACAAAGAAAATGAAGAAGCAAAACGTGGTCAGAAAAGACCAAATCCTTTTACCAAATTGGACACTGTTAAGAAATTACAACGGAGTAGTCCGTTGAAAACAGTTGAAAACACTTTCTTAAGAAAACTTGAAACTTGTGGTAAAAGTAGGCACATTATTGTGTCACATGAAAGTACAGCTGCTGAAAGTACTATTCCACACAATGATTTTAAAGAGGAGACAGAACAGCCGAAATACTCATATAAAAACTTAGAATTCCCTCTGGATTGGAGTTTAAAACAAAAAATTAGGTTCATGT…
Hs_transcript_14990	guanylate cyclase	11	TIGR01293 Kv_beta: voltage-dependent potassium channel beta subunit	Gast	UP	.01	AACAAAGAAGAGAAGAGATTAAAAAAATTTAGTATAAACTGCTTAATGAAGGGGAACAATTTATTTTATTTCATTTAGATATGTAATGAAGCCAGTTTATCAGATAAACAAATTTTCCCAACCTTTGCTAGAACGGCTTCACCTGACTCTTATGTGTATTTGCCACTAATAGCAGTTTTGGAAAAATACAATTGGAAAAGACTAGCTGTTATCAGTGGAAACGAAGACAGTTCACCTCGAACAAATGTTACACGAAAGAAACTAGTCAGTGATTTGAAAAGGAGAGGATATACGGTTTCCTTTAATGAACCATTTAGCAAAAATGTATCTACACATAACAATGATAACTTCTTTAGGAGATTGAAACAGTCTGCTCGAATTGTTGTCTTCTTAAACGAT…
Hs_transcript_26292	---NA---	0	PAN_1 PAN domain	Gono	DOWN	.05	TGGCCATTCTTGGTTGAAGTCACAATTAACATTCAAACATTTTTCAGCAGCTTATTACTTCAAAGTTTAAGAATTCAATGCACCATGGCATGCGATAAATTGTTGTCGTTGATTTGGTTGTTGATATTACTGGCATGTTCCACATCTGTTTTGGCTGGTGAAACATTTTACAATTTTGGTGACTTCTATGCAGCTACAATGAAAGTTCATGAAAATACCTGGTTCAGAGCTTCACCTGAAGAAATAATTCGTTCAACTCTCATTGACTCTCAACCCAACTGCATGCATCTTTGTTTCAAAGAAACCTCTTGTCAGTCATTCAATATTGTAAGTTCAGGACCACGCGAGTACTTCTGTACACTTACTACGATTCATTTTATGGACCCAGGTGTCGAAAGA…
Hs_transcript_26294	---NA---	0	PAN_1 PAN domain	Gono	DOWN	.001	AGACGAAAAAAAACAGACTTTAAAAGGAAAAGCAATGTTGATTTCTGTTTTATTCTCGATGTGTTTAATACCTGCATCGTTTGCAGGTACTTTCTTTCATACCAATGTAACAAAAGAAAACGTTCAAGAATTCTTTACAGTAACAATGGTAAAAACAAAGCAGATCTGGTTCAAAGGGACGAAAACATTGGACCCAATCTTAATCAAATCTACAAGAGGTGTCGAAGATTGTCGTGAAATTTGTGTAAAAAATCCACATTGCCAATCTTTTAATGTTGGCAAATCGAAAGAAGCTGAATATTTCTGCGAACAAACAGGATATTGGATACACGATAAGGATTATGACCAAGAAAACAATGCAGAAGGATACGACAATTATAGTTTCTTGGAGAGAAGAGC…
Hs_transcript_25011	gelsolin-like protein 2-like	0	Gelsolin Gelsolin repeat	Dact	UP	.05	AGTTTTGCCTGTCAaaGTAGAAACAAGGAAAAGaaaCAGCAAGaaAAACACAAGCTAGGAAAAAACAAGCTATACCAAACCAGATTAGCACTCACTAAGCCAAAACAACtttttttttAACCTAGAGTAAGAAAACGAGTAAGAGACATGTCTATTGTTAAGACAAAGAAATAACACAAAAATTAACTATAGCTATCTGTTTGACGGATAGAAAATGGTAGCTTGTTAATGTTCGCTGCCAAAAAACTGGCAGACTTTCTACCAAATAGCAAATTTATTTTTTGCATATCACGAGAATAATTCTTGACAAGATTTTATCAACTTAGGGTATATATTTTATATTCTAGCATTCTTTACAATAATGAAAGGTGGTTGTGACAGTGGATTTAGACGTGTAAC…
Hs_transcript_25012	gelsolin-like protein 2-like	1	Gelsolin Gelsolin repeat	Dact	UP	.05	AGTTCAACGGTGAAACAGCCAATAAAGATGAAAAATTTAGAGCCACGCAATATGTTAATCAATTGAAATCTGAAAGGATGGGGAAACCTAGACTTGATATCCTTGAAGAAAAAGGAATCAGTCCTAGCCATCCGATGTACAAATTGTTGCCAGATGGAAAGAGTAAGGAGAAATCAGGACCGCCAGAGAATGCACCAAGCATGCAACGTGTTTCGGACTGCAATGGTAAAATGGCCATTAAAGAAATAATGAGTGGATCGATTGATAGAAGCCAGCTAGATAGTAACGATGTTATTATTGTTAGCACGTCTAGATCTTGCTTTGTTTGGATTGGAAAAGGTGCATCAATTGACGAACGAAAAAACTGCATGACTTTTGCACACAATTTCTTACAAGTAC…
Hs_transcript_13674	carbamoyl-phosphate synthetase aspartate transcarbamoylase dihydroorotase	8	TIGR00670 asp_carb_tr: aspartate carbamoyltransferase	Gono	UP	.01	GCCAGTACAAGAACTTCAGGTTCATTTCAAATAGCCATGCAAAGGTTGGGAGGAACTGTGTTCTGTATTAATCCATCAGATTCATCTTTAAAGAAGGGAGAATCATTAGAAGACACTGTGCATACGATGAGCTGCTACTGTGACGCTATTGTTCTGCGTCATCCAGAGAAAGGCGCTGTCCAGGATTTTTTTTTACTCATACTTGGTAGAACGATAATTTATTCGCAATTGTATTGTAACTAACTTTCGAATTTAGCGTGCTGCCGAGCACTGTCGTCGCCCGATTATAAACGCTGGAGATGGGGTAGGGGAACACCCTACGCAAGCTCTACTTGATGTTTTTACAATCCGGGAAGAAATTGGAACTGTGAATGGAATTACTGTCACAATGGTGGGCGA…
Hs_transcript_13676	myc proto-oncogene protein 2	4	Myc_N Myc amino-terminal region	Gono	UP	.001	TCACGTTAACATAAATAACTACAGGGTTTCCACAGTAAAACTAATTTGAGTATATCAGTTCAAAAGTTACAGCAGCGTTCAATCGAGTACTTGAGACAGCTTTATAAGCTGAGTAAATTTTATATTTCAATACAAGCGGATCACTAAACTAAAGTTTTAATAAACGACGGAAGCCGCGGCGAGTACAATGATCATAACTAGTGCAAATCGAGACCACAGCGTGTGGTCAAGCATTGATGAAAGTGACAATGAAGAAATTATGAATTTAGCGAAGCCAATGATGGATGCTTCCAACCCCAGTGACGATATATGGCGGAAGTTTGCGCTGCCATTAACGCCTCCCAGTTCTCCATCTAGAACCTACGGTGAAACTTCAGAGGATCGTCGTACAGATATCGC…
Hs_transcript_25019	sh3 domain-binding glutamic acid-rich-like protein 3-like	0	SH3BGR SH3-binding	Gono	DOWN	.05	TTTCGTTGGTGGGCGTGATCTTACTCTAACATCCGCCATTTTAAAAATATATGCGCGAATTGCTAGCACAAAACACGAAAAATCCAGTCTTGTTCCCCTCCCTTTTAAAAAATATTTTAAAGTAGAATTGCCAACACTGAATGAAATCACAACATCCCGCTGCGGTCTGAATCGCCCCTTGCTGAAATAGGTTGACCTCCTTTGATCTTTTTCTGTTTTATAGTTTAGGGTAGCAGTCACAGTTTTCAAACTTGCAATTATGAGTGTTACACTTTACTTTTCTACGGTATCCAGCAATTTGGAAACCAAAAAGCATCAGCAAAAAATTACCATGGTTTTAGATGGTAAAAAGATTCCATATCAGATAGTTGACATTTCATCTGATGATAGTGCAAAGGC…
Hs_transcript_47409	---NA---	0	NA	Gast	UP	.05	CCTCGTTCCCAGGACATGCTTTTTAACGAAGTTTCAGTCCATCAAATTCTTTAAACTACACTATCTTTAAAAGAAAGGACATGTAAGTCTAGCATAATGAAAGATAGATAATTAGAATTTTATAATATATTTACAATACACGGCAACTCATATTTCTCGTTTTCCCTGTCAAAAAAACAACGTATGAGACATAATGTAAGTATGCCCTATTTTTGCCCCTGCAAGGTATATTACGAAGTCGAATTATAGCGGTTAAGTTCTACGGACAAAATATCAATGTCTGATTTTTTTGCCTAAAATCACGTAAAAGGTGATCGGGAAAAATCTTTCTTTTTACACGCCCCATCACAATGGTGGTGCTTTGACATCACTCTCAGTGGGTGTCATCACTCGTCTTAA…
Hs_transcript_30100	nuclear pore complex protein nup205-like	1	DUF3414 Protein of unknown function (DUF3414)	Gono	UP	.05	ATTAAATTTATTATATAGAAAAACATTGTCTATTTTAAGTAACTTTAAACTCCCTTGGTGATTTTTTTTTTCGCTTTATCCAGGAAAATAGAAACTTCTCTGTACTTTCAGATTTTATGTAAGTCAACAACAGCCAACGTGGGACTTTCTGTGTGGTCACTATTAATTTCTTCGTTTCATGTAGGTCAGCAACCGACAATGTAGGAATATCCCTGTCATCACTAGCATCGATTTTTTCTGGTATCATTGAAGCAATCGTAGCTTCTGGTGGTGGCCAACCTCGAGTGAGAGCCAACTTGTATGGTGCATTTTTATATTACATTCAAATTGGACAAACATATGCCTCGATTACTACAGAAGGTATTTCTGACAGTATTTTTGGGTTGCAGTCGAAAGAAA…
Hs_transcript_47406	protein pry1-like	1	CAP Cysteine-rich secretory protein family	Gast	UP	.05	GTAAAAATGAAGAAAGTGCTCCGGTTTTTGTTTATTTTATTAAGTGGGGTTATACCAATATGCAAGTCTTTTGACATCGAAGATGGAGTGTCATTTGCAGATAAAACAACATTCGCGCATAATTTTGTTCGCGATTTACATTTGGTGCAAAATTTGGAATGGGATGCTGATTTAGCAAGCGAAGCACAAAAATATGCTGAAGTTTTAGCAGTAGAAAACTCAATTCAGCATTCGCAAGGTGCCAAAAATGGTTACTATGGAGAGAATCTTTACAAAGGGTTTGACGGATTTAAAAGAACCAAATCGGTCGCTGAAGCCGTCTATTATTGGTATTTGGAAATAGGTTTATATGACTTTAACAATCCAGCACCGAATCTAGAAGAAGTTGGTCACTTCACT…
Hs_transcript_1199	phytanoyl- dioxygenase	1	PhyH Phytanoyl-CoA dioxygenase (PhyH)	Gono	DOWN	.05	TTTTCAGCCTTACCACCAGCAGTTATGGCGCTAGCTAGAAGGGGATTTCTCCTTGCAAAAGGATACATCAAAGAAATCTCACATGGAAATCGAATTAGCAGCGTGAGTAGATGCTTCTCATCAGCCACAACTGCGCAACAACCTTATGAACGACGAGAGCTAGAGCGTCATGAGGTGGACATGTTCGATCAAGATGGCTTCCTAGTCTTAACAGATTTTCTAAATTCATCAGAAAAATCTCGCATAGTGGAGTGGGGAGACGAAATCCAAGGCTGGCCAGAAACTGCTGGTAAATGGTTTTCATATTATGAAACAATCAATGGCAAAAAGACGTTGTGTCGCACCGAGAACTTTTTTCCTTATCACGACGGAATGAGAACATTAATAGAAACCCGTCTG…
Hs_transcript_40740	protein phosphatase 1 regulatory subunit 27-like	0	Ank_2 Ankyrin repeats (3 copies)	Gono	DOWN	.05	ACGCACAAAATGTCGCTTCAATTTTTTTTCTTTCACTACAAGTGCATGTCCATATATGGAACAGGGGAATGACGTATGCAAATTTTCATATATAATCAGAGCATAACGGAGACAGGGTAATTATTTCGTGATACCAGAGACACGAAGTAAGAGAGCAATTTTAAAAGTGACAGCGATACATGCATTAGAAATTTCGTGAATATAGTCATGAGAAATTTAGTGTTTTGGTGCGCACCAGTGCGAGTTCCAAGCGGGAAACGAAGGCGAGACCAAGATCAACGACCAGCGTTTCCACCGCAATGTAAAAACAAAATAATGGTCAACGAAGGTGAGATACCGTATGGTAACACCTCAAGTCTCGCTTCATCGCCTTTCTCTCAAGGAGACAGCAGCCTTGAG…
Hs_transcript_20621	transitional endoplasmic reticulum atpase ter94	2	TIGR01243 CDC48: AAA family ATPase	Gono	UP	.05	ATCCTAGCCCGTATTGCATTGTTGCTCCAGACACTGTTATACATTGTGAAGGGGAGGCTATCAAGCGAGAGGATGAAGAAGAAGCATTAAACGAAGTTGGATATGATGATGTTGGTGGCTGTAGAAAACAGTTAGCCCAAATaaaaGaaaTGGTTGAACTTCCATTGAGGCATCCTCAATTGTTCAAAGCTCTTGGTATAAAACCACCAAGAGGTATTCTTCTGTATGGCCCTCCTGGAACAGGAAAGACACTGATTGCTAGGGCTGTTGCTAATGAAACAGGATCATTCTTCTTTCTAATCAATGGTCCTGAGATCATGAGTAAGCTTGCTGGTGAATCTGAAAGTAATCTGCGAAAAGCTTTTGAAGAGGCAGAAAAGAATTCACCAGCGATTATCT…
Hs_transcript_20623	transitional endoplasmic reticulum atpase-like	2	TIGR01243 CDC48: AAA family ATPase	Gono	UP	.05	TTATTTTTTAAAAATTCCAGGCTAGAATGGCTGCACCGTGTGTGCTGTTTTTCGATGAATTAGACTCTATCGCCAAATCTCGTGGTGGAAGTGCGGGCGATGGCGGCGGTGCCTCCGATCGTGTCATCAATCAAATTCTCACAGAAATGGACGGTATGGGAGCTAAAAAGAACGTGTTTATCATCGGAGCTACTAACAGGCCAGATATTATCGATTCTGCAATCTTACGTCCAGGTCGTCTTGATCAGCTTATATACATTCCACTACCAGACGAACCATCTAGAATGTCCATCTTGAAAGCTAATCTCCGTAAAACTCCTATCTCAACCGAGATTGACTTGGGATACCTGGCTAAAGTAACACACGGTTTCAGTGGTGCTGATCTGACCGAGATTTGTC…
Hs_transcript_1194	heavy metal translocating p-type atpase	0	NA	Gono	DOWN	.01	ATGCAAATCATTTTTTTAGCGAAATTCTTTTGTATTACATATTTTCTCTAAAAATTCTGATTTTTAAGGTTAAAAAAAGGACAGAAAATGTATTCAACATATCTTTTATCCATTCTTGTGTTATCTCATCTCGTATTACATTCTATCACCGTCCCCGTCGGAATGTATAAATTCAGAAAACCGTTATCTGCTGGACGATCACTATATCGGAAGCTGATGGCAGGTAAAATTTTACAACGCCAGAGAAGATACGTAAATTGTAACAAGGTAATTTGCCAAACAATCTGTTATGCAGACGTTTGTCAGAAATTCTGCATGCCGAATAAAGACAAGAATTGCGTTACCAAACCATAACTCGTTGTCGATTTAAATACTTTGATTTGTAAAGATCGACTTACA…
Hs_transcript_20626	achain n-terminal head domain of danio rerio sas-6	7	Pfam-B_6646	Gono	UP	.01	AGTAATACTAAAAATTACACATATATGCACAGTACCATTATGTCTGTTTCAGAAAATACATTGTTTTCGAAGAGTGTGACAGTATTGCTAAAAGATTATGAACAAAGAAAAACAGTATTAAACATTGCTGTGTCTTTGAGACCAACATCATCTGCTATTCATCACAAGGAATTATATGTTCAACTGACTGATTCAACAGATCTATTTTTCTTGCAAACACTGACGTTGAGTGAAGACGATTTCCAAAACTTAAAGAACCAACAGGGACTGCTGGTTGACTTCTCTGCTTTTCCGCAAAAGTTTATTGACTTATTGGAACTATGCATCACCGAACA
Hs_transcript_60317	venom protein 302-like	3	IGFBP Insulin-like growth factor binding protein	Gono	DOWN	.05	TTCTTTGTCTTGCTTTCAATGCAATTTAACAGAATGCAAGCAACCTATGTGCAAAGGTGGAATAGTAAAAGACCCATGCCAATGTTGTAATGTTTGCGCTAAAGTAAGAGGCGAAGAATGTGGGGGACCTTGGGACATCCACGGAGAATGCGACCAGGGATTATATTGTAAAAAAGAAGGTAAACCAGGACAAACGGTTTTCAACATAACAGGAAAATGTGAATACCATGTCTGTGAAGTTGAAACTACAAAACAAAAACGTGGAAGAAGATGCAAGAATGAAGAGGTTGTCTTCTGTACGAAGAACTGCAAAAAGTAAGGACCCATTGTGAGATTTTTTGAAAAATTGGTGTCGAATGATTATAGGTAGTTGTAAAAATAAAGTTAACCATATTC
Hs_transcript_32855	cobalamin-independent n-terminal domain protein	0	NA	Gono	DOWN	.05	GATGTTATAATTCCTGATTTAAAGCTAGAACGAACAGATACAGATTTCGTATTTAGGACAAAATTTGTGCCACCTCCTTTTCCATTAAAGCTACTTCTAAAAGGTCAAAAAAAAGATGGCACACGATTTCAAAGAGTTTCAAGAGAACTTATAAGTGTTCAGCGATCTTTCTTCCAAGTAGCAAAAGCTGGTAACGAATTGACAGCCCGCTTGGGCGATCAAGATGTTGACATTAAAATACAAGTATTGAACACAGGGACACCTACGAATTATGATTTCGCAATCAGAACAAGCCTCGGAAGGATTTCCCCTCAAAGGATATCCAAAACAATTGATGGTATCGATTTTCTTGACTTTAAATTCCAAGTACCTACAAGCCGATCGGCAGTTGGAAAGCTT…
Hs_transcript_50160	PREDICTED: uncharacterized protein LOC100201886	0	NA	Gast	UP	.001	AAAGTATTAACTATAAGATATTCTTAGGATATAAATTCATTACATCATATGAGTGAAGAGTAGTTTTTTGCTCTTGGCATTTCCTTTGACTGGAAGTTAATCCATGTGCCTATATGTGCGGTGTTCTTCAGAAAAGTATTTTAGATGAGGACTCAAGCAAGAGCAAGGATTTTTTTAGCTGTCAATCATTAAACAGACATTGTCAACCATATCATCAATTCTTTCTTCTCAGGCTGGCTTTAATCTCATCTAATTTTTTTCTGTCTGAGCTCCAAAGTTTTGGCAATTCTTCTACTACAAGTAAAGTTCTCTTTGCATAGAAGTCTTGAATGTCTTTCTTGACTGTGCGAGCGTAAGAATCTCGCAATTTTGCGCAAGATTTTGTTAACTTGGCTTTAA…
Hs_transcript_52941	PREDICTED: uncharacterized protein LOC100201718	0	NA	Gast	UP	.001	CTATAACTTATTACTTTTGCAGGAAACGTTGCTTCTGTCGACGATATTTATAACAGGGAGTGGAAAAATGTCCTCACAAAGTACCTAAAAGATAATAATGATGTACCCACAATGAAAAGCAAACGTTACGTTATTGAAAAGACTTTATTAAAAGCTCTAAACAATAGCGACGAGTTATTTGACGTTAACAAGAACAGCATGATTGATGGCGATAATTCGAAAAAATCAAATATTTCCCGTCATGAAAATACTAAAAAAGACATCGTGTTTCAACTTCACAACTATAAAACTGAAAATAATATTCGAAATCGTCAGACTATCGGCTCCCCTGTGGACAGTTATGGTGCAAGTATTGGAAAAGCGTATGGCGATCCCGATAACTATCAAGCCATTGGCGAT…
Hs_transcript_11810	tigger transposable element-derived protein 6-like	1	NA	Dact	UP	.001	GCCACCGTAATTTCGTAATTGGAAGACATCAAAGTAGTTACAACTTCATCTATTTCATTGTGTATTTTTTTCAAGCTGTGATTTCTAACAAACCGAAAATCGAGGTTATGAGGCCAaacgttctttatCGTATggagaagcaggataaaagtgtgtcgttgtaaagcggCAACTAAATTCCAGTGGCTCCTGGCATGAGATACCTGAGCTACTCATACTGAATTTTTTGAACTTCTTTGTCATCCATTTGTGCTCCAAATCACACGCTACATGAAAGAGGAAGTACAAATCTAGAATTAATTGTAAAAGAAGCCAGTAAATATCATGGATGTGCGATTCGCGTGACAGAAAAAGCAGTAAACCAAGGAGACGAGAAATGCATGAAAGAGTATATTCATA…
Hs_transcript_29673	upf0536 protein c12orf66 homolog	0	DUF2003 Eukaryotic protein of unknown function (DUF2003)	Gono	UP	.01	AGAAAAACTAAAATGGATGTAGTGGGCAACGAAGATACTGCAGAAAAAAATCTAAAACCCATCCCAAGAGAAAGAGCGTTTTTAGAAACGTTTTGTTATACCATTGCACAATTTCAATTTGATCGTGCTCAAGAGTTTGTGGAAAAGGAACGAGAGATGTTTAAACCAGAAGCAGGTTCTAATTGGAATGCATTGTTAAATGCTTTGCTTACATTTGCGCATGCTGAGAAGAACTATTTTACCATGGCTTTTATTGAGAAGAAATTATTCAAACAAACTATCAGACCTTTATATACAAACTTGTCAGCAGAACTCACAAAGCAAGAAGTCGTGTTTGATAGTCCAAAGTTGCATTCTAAAAGTACTCCACATGGTGTAGAAGCATTGACTGTGGAGTTA…
Hs_transcript_41809	g-protein coupled estrogen receptor 1	8	7tm_1 7 transmembrane receptor (rhodopsin family)	Gast	UP	.05	GACAATGCTCATAAACAAAAAAATCGCTTGCATAAAACAATTTGCAGCAAAAATGACGCAAACTAGAATATGTGTCAAAATCAATCACGTAACAATTTACATTGTTTCGAAACGAATAGTAGTTCATTTTCATCCCATCTTATTTAAAAGTTAATCACATTAATTACTGTTCTCTTGGCAACATCAGATTTGTTTTATGCCACTATTATACATAATACTAAATTTGTTTGATAACATGCATTCTCGGGTATAACATATCTTTATAATTATCAATCATTTCTGATAGATAAGTAAATCGTTTATATTATATATACGTTTTATATTTATATTTACATTCTTATTTACATTTGCCATATTTTAGCCAATTGTTTTTTTAAGGTGAAATTATGTAGAATTAAA…
Hs_transcript_58217	PREDICTED: uncharacterized protein LOC100891466	0	NA	Gono	DOWN	.05	TTGATCAAGAGTTATTTTCGTTGTCACTGTTAAAGACTTCTTCACCTACCTCTGCAAATGTATGAACCATGCATTTATTACCATACTTTGAACGTGTTGAGTTATTTCAAACTGCACCGTTAACTAATAATTGTTTTCTCATTATTTGCTCAATTATCTCATTGTACTCTTAGCAAACAAAGAAGAATGTAGAAACTGACTGTCATCAGAGAATTACTTCTGAAGAAGTTCTGCGTTGTGGCGAAGAACTAGACGACAAAGTATTGCAACAGCAGAATCTGCAAAGTGTTGCAAAATCTGTGGAAGATAGTTCTCGAAGTTACGAAGAGGAGTCAGTTGTAAATGATGATACACTTGAAAATTCACCACAACAGGTAACGAATACGAACGACTCTGGGT…
Hs_transcript_58215	endonuclease-reverse transcriptase -e01- partial	13	NA	Gono	UP	.05	AACTTTTTCCAAGCAGAACCTATCCTGCAAGTAACACTTCTTCCAACACTCCCTTCACTGCCCAACATATCACCTAAGTAAGAGAAGTTCTCAACTGTCTTTAACAAGCCACTGTTGTACATCATTGAAGCTGGAAATACTTCATTCTCTATAATCTCACCCTTGCAACGCTTGCATACAAACTGAATGTCAACTCTGCTACTGCACTTCTTATGTACATAATGCTTGCAAGTCTGACAAAAATTGAGTGACAACCAACCCCTTTCCTGCAAACTCCACAAGACCACTTTCCAACTACAAAGTCACATTTGCTACATGTTATTGTATCTAGGACATCATAACAATGATTTCAGTTAAAATGAGTACAAGGACAATCCAGATGATAGGATGTAAAACAAC…
Hs_transcript_61198	PREDICTED: uncharacterized protein LOC100207031	1	SLBP_RNA_bind Histone RNA hairpin-binding protein RNA-binding domain	Gono	UP	.001	TCACAGCTATACTCCGAAAAACAGCAGTCCCTCCAGCAGTGCATCAAAATCATGGGGTGACATTATGGAGGATGAAGACAGGCGGCAAAATGAACGAAGCAGATCACAAGGAAATAGATCAAGTAGGGCAAGACGCAAAATGCCACTGTCTGAAGTGAATTCGAATCAATTCTCTAAGCGTTACGAGCATGTTAAATCACGCGCTATTGCGAAACCTATTGAAACGGATGAGAAAAGATTATCCACAAGACAGAGACAAATCGATATCGGAAAAAATACTGAAGGTTATAGAAAATATGTCGCTGAGGTAACGAGAAGAGAAAGGACAAAAGATCATCCTTGGACCCCAAACAAGTTCACTGTATGTAGTACTAGATCTTGGAGTGGAATAATGAGAAT…
Hs_transcript_33105	---NA---	0	NA	Gono	UP	.05	GATCATAAAttaaaaAAACAGATTTCAAAAGAAAAGAATGACGTAGTTGCTAAGCCGGCTGAACTAGTAGCAATAGTGGAACAAGTAGAAACCAGTGCTCCGATAGTAAAACATGTAGAAACCAGTGCTACGATAGTGGAACAAATAGAAACCAAAGCTGTTGCGATTAAACCGGCTGACGACAATAAAACGAATAGCGAAATTAATGAAACGCCTAAAACTATTGAATATTCCGATAACGAAGAATTTAGTTTTATAGAAAAAATTGACGAAGCAAATCACGAGACAATGTCCTCAACTGATGCGAAACCTTCGACTAATATGGAATCGAATTTCGACAACGACGTGACTGATGACGTAGCGAAACATGTAGAAGGCGTGACGGACTCAAATGTAGTT…
Hs_transcript_9739	dynein gamma flagellar outer arm- partial	0	NA	Gono	UP	.05	GAAAGAGATGTCACAAGCTTTTTGCTTGTATTTGAAAACTTTAACTTTCTTTGGCTTGACGACATGAATACCCTATATAACTTGTTAGAAGAAGAAAAACCTGATCTGGAATCACACCATGTTGAGGTTCAACGACTAGTCAAAATTGAAAGAAATATACAGAATACAGCTAATCAAGTTAATATTGGGTCTATTGTTCTGGAGACAACAGCCATTAAAGAATCATTAAGTGGATTTTGTTTGGCTTGGAAAATGTGTTATGTTCAAAAACTGCATCACATGGCAAAGGATAATCTTGATATGGTTGTAGCACAACGTGAAGACTTAAATTCACATTTAACAAGTGAGATAATGTCATTAAGCGACCTAAACAATGTGTTAAACGAGATCCAGAGGATT…
Hs_transcript_6176	von willebrand factor type egf and pentraxin domain-containing protein 1	6	Laminin_G_3 Concanavalin A-like lectin/glucanases superfamily	Gono	DOWN	.01	GGAAGGGAAGATTTTATGGTTTGGTTCCATGCAGGAAGAATGTCTGTAATTTCCTTCAACGATACTGTTCGCGCGAGAAGAAAATTTGTTGCAAATAGATGGAAACATTTCTGTTGGTCAGGAAGAAATGGTGGGAAATGGACACTATACATCGATGGAAATATGTTAAGCCAGGGCACAAAACGTCGCACTCGTAAACATCGGACTTCAATAGGGACATTGTATCTTGGTCAAGATCATGATAATCATAAAGTAGATGATCCTACTCAAATGTTTGAAGGGAAGATAACTGAGCTGTTTATTTATAATGGAGAGTTAAGCAAACAAGACGTTCTTGATTCATACAATCACAAACCTCGCTTAAATGATGTTATTGTTGGATGGTGGCAATTTAAAAAC…
Hs_transcript_33459	ganglioside gm2 activator-like isoform 1	1	E1_DerP2_DerF2 ML domain	Gast	UP	.001	TCATTAAAAGCGAGGAAAAATAAATTTGAGCCTTCTTTTAATTTAACATCATGGCATCCAAGACTGCGAAATGTGTTTTCCTTCTTTTCAATGTTTACTTCATAATCCAAGCTCATCCATTTAAGCTGTTAAATTGTGACAAAACCTCACCAGTGCAACTGACAGTCGATCGCTTTCCGTCACCACTCTTGTTAAAAAACAACGCAAATTTAACACTTTCTGCTGGTGTAGAAGTCAAACAAAAAATTCCCGAAGATCTGTATGTCAAAATTAGCGTCGCGAAGAAAATAGGATTCTGGGTTCGTATTCCCTGCATTGGTTGTGATTTTGGAGTGGATTGCAAGAAAACACCAGAGCTGTGCATGGTGAGAGATATGTGTGCTGGATGTTCATTGAATG…
Hs_transcript_21866	probable atp-dependent rna helicase ddx47- partial	4	NA	Gono	UP	.05	TAGATTTCAAACTGTGGAAAAACTGCAACAAAGTTATATATTTATCCCAAATAAATTCAAGGACTGCTATTTGGTTTCCATCATGAACGATCTGGCTGGCAATTCTTTTATGATCTTTTGTGGAACTTGTAATAACGTTCAAAGAATCTGTTTACTTTTGCGCCATCTTGGTTTTCATGCAATACCACTGCACGGCCAAATGAGTCAGGTAAATTTCCATAAAAATACTTTTAGTGTGTTTGATTTTTCTCACTGAGACAAATTTCTGTTAGATAAATACTGATTATAAAATTGAAGATTAAACGCACAACAACTTTGTTTTTTGATATTCTGTGTTAGACATTGGGAGGGTACCTCAAATGTTCTCTTTGTTTTTGTCCCATCAATCATATCTATGAT…
Hs_transcript_6170	PREDICTED: uncharacterized protein LOC101239471	4	Tyrosinase Common central domain of tyrosinase	Dact	UP	.05	ATTTTATGTACTTCGTAAGATTCGTAACGTAACTGAATCATTCAGACTGCATAACAGTTTATTAACTTTTGGTAGATACAAAATGGTATCAATGAAATTCTGAACAAACGAAGACATGTTCTCTAAACAACCCTTGTTTATTTTTCTACTATTCTTACTTTCATGCTCCTGGTCCTCAAGACCACCTAGTGTTGATGTAGTATTCGTAGTAGACAACAGTCATCCAGATTTTCTTCGACTTTCAAAACAGGTCATTACATCTTTGCTCGATTACTTCAGTATATCTCCATCAACAACACGTGTCTCATTGTTCACGATATCAGACGAAGTGACATTAAAGTTTCATTTCAAAAGTTTCGTCAACAGAGAATGTGTGGTAAAAGCTGTAAACAGGTTGAA…
Hs_transcript_37346	transcription factor ap-4	1	NA	Gono	UP	.05	GAAGTTGTTGTTGATGATAGAAAGTTGAAGAGAGCTGCTGCCAATGTCAATGAGAGGCGTCGTATGCAGAATATAAATAGTGGTTTTGAAGCGTTGAGAGACCTTATTGATGTACCAAACAAGTCAAAATTGATCTGCCATTTTGCGTCACTCTGTGGATATGCTTCGTAATGTTTTATCGGAAAACCAACAACTGAGAGAGCAAAATATTTTTTTAAGAAACTTATACACAGGACCTCTGACTGCAACAAACAGTATGTTTATTTCACCACAAGTTCAACGAAATATAATGTCTGCTTCTAGCTTTCAAGATTATAGTTTATTGAACAACAGCGTAGAGAGTCCAGCAAAAAAGTCCAAAGCTATGCCTCACAGTTCTGCACCACTAAACAGAGCAAT…
Hs_transcript_37345	helix-loop-helix dna-binding domain containing protein	1	HLH Helix-loop-helix DNA-binding domain	Gono	UP	.05	ATTTTAGAATTTGTAGCTTAAAAAAGAATAAAATTCTAATTTATTTATTGGCAAGTATAAAAAAATATGGAAGTTGTTGTTGATGATAGAAAGTTGAAGAGAGCTGCTGCCAATGTCAATGAGAGGCGTCGTATGCAGAATATAAATAGTGGTTTTGAAGCGTTGAGAGACCTTATTGATGTACCAAACAAGTCAAAATTGAGTAAGTCTGCCATTTTGCGTCACTCTGTGGATATGCTTCGTAATGTTTTATCGGAAAACCAACAACTGAGAGAGCAAAATATTTTTTTAAGAAACTTATACACAGGACCTCTGACTGCAACAAACAGTATGTTTATTTCACCACAAGTTCAACGAAATATAATGTCTGCTTCTAGCTTTCAAGATTATAGTTTATTG…
Hs_transcript_60618	very low-density lipoprotein receptor precursor	3	NA	Gono	UP	.05	AATGGTGGTTGTCTTCACTACTGCAGAGACTTGCCAATTGGTCATATATGCACATGTAAACCAGGCTATAAATTAGCTCTGGACAATAAAACTTGTGTGGATATCGATGAGTGTTCAATTTTTGGGCGGTGCAGCCAAGGTTGTGTAAACTTTAAAGGCTCGTTTGGATGTCAATGCGACAAGGGTTATATCTTGGATCCTGTAAACAGAAGAACATGTCACGCGCAAGCTCCTCACCCCAGGCTCATACTTGGAGATATGGGTAATATTCGAGAGATGTCGACGAATGATCGAAAGTACAAACCACTTATATCAGATGCTCGAAGTGTAAGGTCCATTGCAGTACATGTTGAAACAGAAATGATTTATTGGACAGGTCTGACGAAAAAAAAGATATAT…
Hs_transcript_15628	---NA---	0	NA	Gono	DOWN	.01	TTATATTTCGTTTATATTTTGATTAGAAAATATGCAGTTCAATTTTACAATGTCTTATAATGTTCTTAACATATTTTTATATACGTTGTCTTAGAAGGGCTAAAAAGGGTTTAGCACGTGAAAAATTCACACTAAAAACGCAGTTTTCTGTGCTTTTCTGCATGGCGTTTACGTGTTTCTCCACACTGGATTTTGTTTTATGTCACAGAAAAAGTCACGTGATTTCTAAATAACAATGAAATATGTTAATTCGTATAAACACAACCAAAAGTAGCCAGGAGATCCAGCGTGAATATTTCCGGGAAATCAGAGAACGCGAACGTTGAAAAGTTACGCATGGTCGCGAACGAATCTTCTGCTGTCGACCGCACTTTTTGGTTACTTCTGGGTTTTTTTCCA…
Hs_transcript_62252	protein pthb1	4	PHTB1_N PTHB1 N-terminus	Gono	UP	.01	AGTTACCATTCTCTAGCATCGTCTTCAATTAATGACAAAAGTTCAAAGAAGGTTACATACGATTGGAGTAAATCAATTGGCGAACACATATTAGACATTCAGTTGGACAATTCTTCACACATCATGTACCTGTTAGGAGAACATTCATTCTTTAAAATGAGCACATCTGGTGACTTACTTAATATGAAGAAGCTTGAATACAATCCAAGTTGTTTCCTCCCATATTCTGTGCAAGAAAACGGAGATTCACAGATGGTTATTATTGGTTCGCACTCAAATTCTTTACAAATTTATGATGGAATAATGCTTGTATGGGCTTCTCAATTACCTCACGTACCTGTGACTTGTAAAATAGGAAAGTTTGAGGGTTTAGAAGGAGTAATTGTTACACTTGGTGAG…
Hs_transcript_22101	major facilitator transporter	0	NA	Gono	DOWN	.05	GGAATAAATGCGTAGAAGCTTGTTTTAAAAAAGGTTTGCAATACAATGGTGCAATAATTAGAACGAGAAATAGTGAGTGTTATTGCATTTCCAATATGACTAGCAAAGATGCAGATACCACTTATGTGACTTGCTATATTAGATAATAAAATTTGACGTGAAGCAACTATATAAATCTGGGCAATTTCTTTATAATATAGACTTTTTAAGAAACGAATTAGCACATTTCTATCAAAGTAACAACTTATAATACACAAAATTTTTACAGGATATGTCGCCTTAACCCTCTTCATGCTGGGGCTCCCCAATGCTGGGGATGGTG
Hs_transcript_22338	mitochondrial import inner membrane translocase subunit tim22-like	3	TPR_11 TPR repeat	Gono	UP	.05	CACTGTTAAAAAAAACCTACTATGGTTTTTATGTTTTTGAAACAACATCTTCTGTTAATATCTTTAACACAATGAAAATGTAACTTTTGTTGTTGACTGATGTCACTTGCAATGTCCTAAGTTTTTAACTGTTTATATACTTGTAGAGAATATTATTTTCTGGGTGAAAGAATTTTCGGGATGACTTAATACAAACGTTACCAGTTTAGTAAGCAGCTTGGTACTGTAGCAATAAAATATTTGGAGCAATATGGCTTCAAGTGATGAAACACAGAGAAATTTAAATAATATTCAACTCAGTGAAATAATTCCTCTTATGGAACAAATACATCATCAAAATGGTCGTTTTGTGCCAAACATTGGCATTCCTAGTGCCATGAAACAGAAGGAAGAAATGGT…
Hs_transcript_32272	---NA---	0	NA	Dact	UP	.001	AATTCACGCCTCAAGACAACATCAATTCACACCTCGAGACAACATAAACTCATGCAGCTTATCTTCCTTTGCAAAACAATTTCTTTTTGTCAAAAGTGCTGACATCAAATGTGAAAGCTACCTTTACACAAATCCGGTCGAGTGTGACCTCAATTTTGAACCGTAGATATTTTTAAAACCATAGCGTAGATCGTCGAAAAAAAAAGCTCGCTTAAAACATTACATCAAGAAAATGAAAAGCTTGTTGAAGTCGAAAAACATTTTGTCGGAAGAGAAAGAGTACATAAAACGGAAAATCGAAATCACACTACGAGATCGTGTTGCAGGAAATTTAGACGGATTTATTCATGACGTCATAAAATTGTCGTCTAGTGGAAACAAGAATTAAATATCTGAATA…
Hs_transcript_32273	---NA---	0	NA	Dact	UP	.05	TTAACTTGATCAATATTGCTACCTATATGGGAGGGGTCAAGGAGGAGGCGTAAATTTGCGGTTCTGCAAAACGAGACTTTGTAGTTCATCCACCAAGATGACGATATTTATTTTGTATTTACTAAATTTAATGTATCTTTACTAACGTTAGCGATACCATCGGGTGTGTGTTTTCTAGATGTCAAAAATGCAAAATAAAAACACTCGGTATCCTTTGAACACTTTTCCCCCTCTTTTCTTCACAGCTATGCATGTCCAGTTTATACACTATTCATATCCTATTTATACGCTATCTGTTTTCAGAGCAGTTTGCTGTCTTTTATTTAGCTCGCTTAAAACATTACATCAAGAAAATGAAAAGCTTGTTGAAGTCGAAAAACATTTTGTCGGAAGAGAAAG…
Hs_transcript_15625	det1 homolog	0	Det1 De-etiolated protein 1 Det1	Gono	UP	.001	GATCGATTGAAAAAGTACATTTGTAAAAATGTCTGGAGACAACGACACTGATTACAGTATATTTCGTGACGATGTGTACAAAAGAAGACGCAGATCCAATCAAAATATAGTCAAAAAATTAATTCACCGAGAAACTTTCCAAATAAGACCAAATACAAATTTTCACATTGCAAGATCATTCACATTAAATGTATTTCCTAATTTTACTGTAACGAATGTGGAGAAACCGCCATGCTTTTTGAGAAAATTTTCTCCAGACGGACATCACTTTGTGGCGTTCTCTAGAGATCAAAGTTCGATTGAAATATATGAGTTTCAAGGTCCCTGTGCAGTGGAAAAATTACTGCATAAAGCTTGTACTGGTGTTCCTGAAGATATAGATGAATTGAAGGCGAATAT…
Hs_transcript_59294	translation initiation factor if-2	9	Pfam-B_5880	Gono	DOWN	.01	ATGCACTAACACAACGCCCTGATACTGATGCACCAACACAACGCCCTGATACTGATGCACCAACACAACGCCCTGATACTGATGCACCAACACAACGCCCTGATACTGATGCACCAACACAACTCCCTGATACTGATGCACCAACACAACGCCCTGATACTGATGCACCAACACAACGCCCTGATACTGATGCACCAACACAGCGTCCTAATACTGATGCACCAACAAGACATCCAGCAACAACAGTTGCTGTAGAGACTACAGTATTAATGTGCAGCACTACCTCACAAGAGGAGACGAAGCCAACTACACCAAGCGTTCATTGTGAGTGGACATACGGTAAGGGTATCGGAGGGCCAAAAGTTTTCACAGAGCCGGTTCACACCCGCGCAGAATGCA…
Hs_transcript_59296	allorecognition 1	0	NA	Gono	UP	.05	CGCAGCAATGTCTGGGTCAGTTGAAGCTATTATAAAGAACATAGAAGCAACTGATAACTCAACTGCAGAATTAAGTTGGAGAGTGGAAACTAATAAGGATGGAGAAAGGGTATTTGGTGTGGAGTTGTCCGAAGGTGGTGTGGTAGTAATAGATGACAAGTCTGGAACAGTAACCGAAGCTGGTAGAAACAAATTTGGTGGTCGATTATCAGCAAGCTTTTCAAATAATGTGTATAAAATGTTCATCAAGAAAATCCAATACAATGAAGCAAAGTCTTTTACATTAACAGCTGCATTCTATTGGAAGTCAGCTCTAGATCCTGTAAATGATACTGCAACAATCACAAGTGTTAAAGGTTAGTTAAAAA
Hs_transcript_59293	set domain-containing protein 6	8	SET SET domain	Gono	UP	.01	TTTGTAATGGCATACAGTTTTACTGAAGGCCCTGGGTCAACCAGCATGATACCTATGGCTGATATCCTTAATCACCACAGCGACAACAATGCTCATTTAATATTCGAGGAAGATTGTTTGAAAATGAAAAGTTTCAAGAAAATTGAAAAAGGTGAAGAGATCTTCAACACGTTTGGTAAACTCGATAATTCTGCTTTGCTGCAGATGTATGGTTATGTTGAGCCTAACAACCAATACGAATCTGTATCAGTGGCAGTGATTAGTTTTTTAAATGTTATTGGAGCGACAGGAAAGTTATCTCCCTCATATCTTCAAGCAATGACCGCTTTCCTTGATAAAACGCTCATTGCTCCCTCTGACGATTTTTTTATATTTGACAAAAATGGGATGAGAAATGGT…
Hs_transcript_48335	---NA---	0	Geminin Geminin	Gono	UP	.001	ATGGCGAACGAAGTCAGGATGGCTACTTCATTGAAGGATTTAACGAACGAGGTTGACAAGGAAAACAACACGCCGGACGTAAAAATGAAGAATGTACTCAAATTTGGAGGTAAATCGTTGCAGTCGCCATTTAGTACACCAGGCAGTGGTAAACACAAACCATTTAAAATTCTGACTGACGATGAGGTTGCTATTATAAACTCTAAAAAATCTGGCAGTGGCAGTGGAAAAAAACCCAAAACTGCTAAAAGGCGAAGTCTTGCAACGCTTCAACAATCTGCACAAGGAAAGGGCACTCTTGTTGGCCAAAATCGGGATACATTTAGTATAAAAGAAGCATTTTCACGAAAGGGTTTTAAAAAATTAGAGGAACCTTTGCATAAAAACAGAGTATCTGAA…
Hs_transcript_59299	calumenin-b- partial	1	EF-hand_1 EF hand	Gast	UP	.05	AGATAATGATGGTTATGTCTCTTTAGAAGAATATATAGGCTCTCTTCACATGCCGGATATGAAAAGATGGGATGAAAAGAAATTTCATGAAGAATATGATCTGGATAAAGATGGTAAACTGAATGTGAAAGAAGTCGAACTATGGAAAACACCAGAATTATTCGACAGAGCAAAATTAGAAGCTAAGCACTTAATACAAATGGCAGACGACGATAACGATGGCCGGTTATCTTCAAAGGAAATAGTTTTGCATCATTTCGTATTTGTTGGCAGCAAAGCTACTCAATCTGGTCAAATCCTTCATGATGAATTTTAAAGGATTATTTTAGTTGAAACCATTTAAAAATTATTCATCGTCCCGCGTTTCTATACCAGTGATGTTGTTTTTTGTATGCCCGT…
Hs_transcript_19781	restriction endonuclease	0	NA	Gono	DOWN	.01	ACTCTAAATATACATGAGATTCCAGTGAAGAGTTTAGACGTTTGGTAAGAGAACAAATTCATATAAGGTTAAATCAAAATTATGGCTACAGGGGAAAAGGAGACAATCGTACAATTGACTGGAATCAATGTATCGCTTGGTGAAACCGTGTTCAAGAAGGCACAACCAAAACTCGCAGCAAAGATGTTAGAAAGAGGTGCAGAGCAGCATATTGCATCACAATATGTATCGCATATCAAAAGAACAAAATTTCAACCGTACAAATTTTTTGTTAAAAACATTTGGTGCTTAGATAACATAGAAAAAGGTTTCCAAGAAGGAATTCCTGTAAAACCACAAAGTTTTGGTGTCATTAAAGGTCAACCCCTTGGTGCATTTCATTTAGAATGTCAAGAAATT…
Hs_transcript_48332	---NA---	0	NA	Gono	DOWN	.05	AAAGACGGTTGAAAAAAACTTGTGTTGCCACTGCCATTTAAAATGTCGCTGAAATTAATCGTCTTTGGAGTTTTTTTTATTTTCATTCAAGGAATCCAAGCAAGTTGTGAACACTGCAGAGATACGAATTGGTGGGAAGGTCAAAGCAAAGTAGTCAAAGGTGCTGTTCTGTTTTCTGTCATTTTTGCAATAATCATTCCATGCATGCTATGCTGTTGTTGTTTTTGTCACGCTAACAACACCTCAACATCGGTAATTGGAAGACGACATGGTCCAGGTCACTTGAACACAATTTTCAACAATACGAACATGATGGAACAGCAGACGAACATACCGTATGAAAGACAGTTATAGTTTAACGTTTGAAAAAAATTTGTAACCATATTTTGCTAAACTTTT…
Hs_transcript_48333	---NA---	0	NA	Gono	DOWN	.01	CAAAAACTACAAGTAGCTAGCTATAACGCAACATTTTTTATATGGAGAAAATCGTGCCACGTCATAAATCCAATAAACAACCCAATACATTCGGACCGAAACTGGAATTCCGTTTGTCACAAGCCAAAGGCTAACACAGCACTGTTTATTTGTTTTTCCGGAGGCCTTCTTATTATAAATAGTCAATACGTATTTTAGCATTCATTAAACGCATGATGTTAAAATGTCGGAAATTTATAAAAACTGAATGCTCTCGCTGTTAAGATCTATCAATATTTTTTGATTTGTCTTTTATGGCAAACAGGAAATTGAAGCATCGTTAACGAAATAAATCACCTTAAAATATTTTTATTACAATTGAAGCTCTTTCTAAATAGCCTGTTTACTTTCGATCAAAAA…
Hs_transcript_45127	dna polymerase ii large subunit	16	NA	Gono	DOWN	.01	CAGGAAGAAAAATTATTTTACTTGAGATAGTCCGAAGAAAGCGAACACTCCTGGTTTTATCTCTGCGCGAATACTTTGAGGTGGAAAATGACTCGTTTACTTTGGTTTGCTTGTTCAGTTATATTCTTAATTGGATTAACATTTGGAAGTGTGCGGGATTGGTACAAAGAAGATGATAAAAACAAAGTGAATTGCGAAGAAGCGGACGAATACAAGTGCATGAATAACATTCGGTGGGAGACGCGTTGTGAAGAGTGCAAGAAATATTCTTGTCCAAAATGTCGCGACAACTACTTGTCTTGTGGAGAACTGACGATCGATTCATCAGAATGTAAAACAGAAGAAGTA
Hs_transcript_53894	cre-nas-15 protein	7	ShK ShK domain-like	Gono	DOWN	.01	TTTTTTTAGATTCTTCTTCCTGTTATGATATGAGAGGAGATTGTGAAACACTTCAAAAGATTGGTTATTGTGACAAGGAATCAGCCATGATGCAAGGGGTATGTGGAAAAACATGTGGCCTATGTGGAAAGAAAATAAGCGCAAAGAAGCCAACAGAACCAAGAAGAAAAATAACAATAAATGCATGTAAAAATCATCGTACTGATTGCTCCTTGCTTTCAGAAGCAGGATGGTGCCAACTGAGACAGTCATTGATGTCTCAATTATGTGGTCCTGCATGTGGGTTTTGTGAAGAGAGCAATGAGAATGTTGTTTCAGTTACGATAGGTGCAAGAACAATAACAACAAGAGCACCAATAACC
Hs_transcript_41668	protein pitchfork-like	0	NA	Gono	UP	.01	CGTGGAAAAATCCACTTAGGCAGGATGTCAGAGTAAAACAACCATCTTTTAAATTTTGCTGGCGTCAGCAGACAGCTGTTAGAACACAAAAATTTTTTTCAGAAATTTGTATGCCTGTTGCCTTCATCGTATAGATCATGAAACGCTGATCAAGAAAATGTATATATAGAATCGTGTACTTTTGACAAACAGATGCAGAGATATTAGGGTTTAAAGGTTTTTGGATGACGTCATTAACCCGTCCCTTCCGAAACGGATTCGGTGAGCCAGGTTTGGAAAACTTACCCAAATTAGTCCCAGGTAGACCCTAGTTACCCACGCAGGAGATGATGTCAGTTATTTCCACCCTTTCCAAGTTATTTAGCCTTAAAATTAAAGTGCAATGCAATGGCTTCACTA…
Hs_transcript_3671	PREDICTED: uncharacterized protein LOC100212097	0	NA	Gast	UP	.05	TTGAGGGATGGCCAAACGAATAAACCATCAAATATATACAAATTAATGACTTACATATAATGAGGGAAAGAATTGATTAACTGTCATTGTTATTCAAAATGAGTATGATTCCATTGCTCGCGATATGTTTTTGTATTTTATTAACATCTGTATATAATGCACCGTTGAACAGTGATAAGAAATCTAACTTACATAAAAATCATAAGAAGATTTACCAAGAAGCAGAGTATGATGTAACACTACAGAAATCGCCAGATCAAATACGATATTACGTCAAGCCTGAAGAGTTTGAGGAATATGAGAATCGATTTGAGACGATAAAAGATCTAGGTGAAGAGCTTGAATGTAAACTGCGAGGCGATTGTAAGGGTGACAAAAGGGAGGAGATCGTGAAAGAGA…
Hs_transcript_48991	sodium- and chloride-dependent taurine transporter	3	SNF Sodium:neurotransmitter symporter family	Gono	UP	.01	AGGTGCTTTCTTAATCCCTTTTATACTTTGTCTAATTTTGGCTGGAATACCGTTATTTTTCTTGGAACTAGGAATTGGACAATATTCTCAAGCTGGTCCTTTAAAAGCATGGAATGGTTTGTGTCCCCTCATGTCAGGTATTGGATATGCCATGATAGTCATATGTGCCTTGGTGTCAATATATTACAACGTCATACTAGCATGGAGCTGTTACTATTTTTTCAATTCCTTCATGTCACAACTTCCCTGGGTTGGTTGCAAACACAAATGGTCATCAGTAAACTGTTACGAACCTTTTCAGAAAAATATTTCCAGTAATATGTCTGCTGTTATGTTTTCTTCACCAAGTAAAGAATTTTTTATATATAACGTTCTAAATATGAGCAAAGGAATTGATAA…
Hs_transcript_54005	PREDICTED: uncharacterized protein LOC100205117	0	NA	Gono	UP	.01	GTTATTTTCATTATAGTCATAAAGAACTCTACTTTGTGACATATTATATTTTTTTTATTTTTTTTATGTCTCTGCAAATTTGTGTGAAAATTGTGCACAAAATCTAAAGTCTTGTCAGATTTTAAATTTTGAAATTGCCAACCAAAAGAGCAGTACTATTCCAATCAATAAACAGTTAATAAACTGGACTTTATCTTCAGACAACCACCTGTCAGAAGAGAGAGAAGACATCATGTAGAATGTTTATTTAGTAGCCGTATAATACATGAAAGTATTAATCAAAAAATGTTTATGATCACCAGACAACTTTGTATATATATATTTTAAAATAAGAGCAAAAAATAAGGAGAAAACTATATACACACATTCAAAAAAATATTTAAAGAATGATAGACATAC…
Hs_transcript_54004	phenylalanine ammonia-lyase	0	NA	Gono	UP	.05	GTTAGCATGTCATTAGATGCATCTGAACTTTCGGATAACATAAGCATCAACAGTGATGACACAGACATTTTACTTTTGAAAAATCATAATGTTGACTTTGGTGACTATGAAGGTGATAAAATTCTTAATGTTTCACAGAACGATTATGTCAATGCTGAAAATTCTGTTAAGAACTGGAAATTAGAATACTCAGTGTCACCTAATCAAACAGGAACTTCTAAATTTCCTGATGGCGAATATGATGATCTACTTGATCCTGGGATATCTTTTACATCCAATTCATACGGATTAAGAAACCGTAATTCTCAGTATGCAACTGGTAAAACTGTTAGCTTTGATGAAAAGCCAAGTTTAGTTGAAGAAGATAGAAGCGTTAGTCACAACAGTTCATCTTCTTTA…
Hs_transcript_10605	probable s-acyltransferase at3g51390-like	2	NA	Gono	UP	.05	AGTTACTACAAGACATAAAAAGGAGGAGAAGGAAAGGGGCGGGTGTGCTAATAAATGTGACTTTTTATATTACACTACAATATGCTTTTTCTTTCTAGTGAAACCAATGAAATAGCTCAGTAAAAATAAAAAAACATACAATTCTACATGTGAGTGGAAATAAATTAAAACAAACAAACAGCAATAATTAATACCAAGTAAGTAAAAACTCTTTTTTCACTAAAACTATAAAATAAATAAAAATTTCTCACTTTTATCAAACACAAACATTTGACTAAATATTATTACATAGTAATAAACAAATATAAATTAAATTATATAGCCGAGATCTTTTTAACATTGAGGAAAATGCATAAAACTCTTCATTTCTCTGTCTGTAAAAATAATAAGACCATCGGG…
Hs_transcript_314	methionine aminopeptidase mitochondrial	0	TIGR00500 met_pdase_I: methionine aminopeptidase	Gono	UP	.05	TGTTGGAGAGGTTATGTAGGTTGTTAAAAAGAACAAAGAAGTTTCACACAAGATCACAATCTAATGATCACGTAATACACTGGCCTTCAAAGCAATCAAAAGCCTGCAAAGTTCCTGATCATATACCAAAACCACATTATGCGTTACCAACGTCAAAGTCACTACTTAAATCTGCATTTAGCAAGTTCTCGAAGCCAACATTAAATGCAGAAATTAAGGATGCCGAAACTGTTGGATGTATTCGAAAGAGCTGTCTCATTGGTCGACGTGTGTTGAATCATATTCGATATGTTATTAAGGATGGGATGAGTACAGCAGATATCGACTACATAGCACACTCCCTCGTATGTGATGAACAAGCATATCCATCGCCACTGGGATATAAAGGGTTTCCAAAAT…
Hs_transcript_11108	bifunctional purine biosynthesis protein purh-like isoform x2	3	TIGR00355 purH: phosphoribosylaminoimidazolecarboxamide formyltransferase/IMP cyclohydrolase	Gono	UP	.05	TTTACCACACTCGATACCCTGCCCATATCTGTAATGAATGGTTCCCCTGGCTTTATTAATTTATGTGATGCGCTAAACGCTTGGCAACTGGTGAAGGAACTTAAAAGATCGCTCTCTTTGCCAGCTGCTGCTTCATTTAAACATGTCAGCCCTGCAGGTGCAGCTGTTGGTGTCCCACTGTCTCCAGCTGAAGCAAAACTCTGCATGGTGGATGATATGGATTCCTGTTTGAGTCCTCTTGCAATTGCCTATGCACGTGCACGCGGAGCAGACAGAATGTCTTCATTTGGTGATTTTATAGCTTTATCAGAATCATGTGATGTTGCCACTGCTAAAGTTATCTCAAGGGAGGTATCTGATGGAGTTATAGCACCAGGCTATGAAGATGAGGCTCTTGAA…
Hs_transcript_57290	selenocysteine-specific elongation factor isoform x1	6	NA	Gono	UP	.05	CAATAACAGTCTTACGTTGCTTTTCTTCCACCATGTCTACTTTGTTCAAAACAACAACCATCTTTTCACAAAGAATTTCACCAATCACTAAGCATTCAGCAGTTTGTGTTTGCATTCCTTTGGTAATATCAATTACGAGCATCATCATGTCAATTATTTGTGCACCGCCTAAAATAACATTAAGAAATCAAGCTGCCAACAATATTTCATCACTAAA
Hs_transcript_3457	dna ligase 1-like	10	Ank_2 Ankyrin repeats (3 copies)	Gono	UP	.05	CCATACCAAGCATTGAGTAGAACGTTCCAAAATATTGAAGAAATTTCTGCTAGGTTAAAAATACAATCAATATTGTGCAATTTCTTTCGTTCTGTTATTGTTCTCACACCTGATGATCTGTTATCCTGTGTCTATTTATGCTTGAATAAACTAGCACCAGCATATGAAGGCATAGAGTTAGGCATTGGTGAAAATGTTTTGATGAAGGCTGTATGTGGTGCTACTGGGTAAAAGTATGAAAGAAATAAAAGCAGAAGTTGCAGAAAAAGGTGACTTGGGGATTGTTGCTGAGAGCTGCCGTACAAATCAGAGAATGATGTTTGCTCCTCCTCCACTGACTGTAGCGAATGTTTTTAACAAACTAACAGAAATAGCAAAAATGACTGGACATTCGTCCAT…
Hs_transcript_26847	tctex1 domain-containing protein 2-like	0	Tctex-1 Tctex-1 family	Gast	UP	.01	CAACTTCGCAACCATCAATTCCAGAAACCAGATTAATGATAAAGGAGATTTGTCATGAGTTTATTTCTTTTGATAACATCAAATATACAATGGAGCTTCCAAACTTGATTATTACTATTTCTGATAAAATTAAAAATGGTGTCAAAAGTTTAGGAAAGCATGACAGATATCGCGTTATTGTAACTACAGAGTACTTAGAAGGAAAAGAATTCTACGGAAAGTATGTAAGTGGGTTTTTGTGGAACAGTGAAACTGATTTATACGTTGATTACAAATATAAGTTGAGAAGCGGTTATGTTATATTCACAGTGTATTATATCTACATGGAATAGAGACAGGCTTTAAAATATTGTTTTATGTTTTCTATTTATTAAAGAGTGAAAACATAATTTCAAAAGC…
Hs_transcript_43403	ets translocation variant 1-like	4	Ets Ets-domain	Gono	DOWN	.01	ATATAGGAAGAAAGaAAAAAAATAACTAAAAAATGTACCGCGGAGAGGATTTGGACCAAGAAGTACCGTATATATACCCAGAGGAATCGCTACCTCTACTATCTCACGAGGAGGAGTTACTATCCAATCAGAGAGATGAACAAGAGAAATTCTCCCTTTATCAGAACGACGACAAAATTTCTTTTGACACACAAGACTTATTTCAAGATTTGTCGCAAATGCAAGAACACTGGATGAGAGCTGCGCAAACGGTAAAAGAAGACCAGTTTGTCCCCGAAGTTTTGAAAACACCGACAGGAGTAGAAAAGCCAAGAAAACAAGTGGTCCAAACAGAATACGGTCCAGTTCAGATTAAAATTGAGGATGATATTGCTACTGAAAGTGAATACACACCCAATT…
Hs_transcript_16869	nematogalectin precursor	1	Collagen Collagen triple helix repeat (20 copies)	Gast	UP	.01	GCTGGAACAACAAGCAGGAAGAATATTACCTGATTGGCCAAAAATTGGTGACAGAATCACGCAACCATTTCTTGATCAGTTGATGGTCAGTCAGTTGCTGGAACAGAATCTTACTCTTGGATTCTTCTTGAAAGGACTTAATGGTCCTCCTGGTCCATCAGGTCCTCCTGGACCACCTGGAGAGCCTGGTCCACCCGGTCTTCCCGGTGCTCCTGGTGCACCAGGCCATGTAGGAGAAGATGGTGCTCCAGGACCTATGGGACCTCCAGGAACACCAGGACCACCTGGTTCTCCTGGTTTCCCAGGAGAAAAAGGAGATCCTGGCCCAACTGGTCTTCCTGGAACAGCTGGTCTTCCCGGTGCCCCTGGTTTACCTGGTCCACAAGGTCGATCCGGTGA…
Hs_transcript_26840	protein tfg isoform 1	0	PB1 PB1 domain	Gono	UP	.05	ATAAACATCACACACTCAGCAGCGACCGACAAACTGTCAAAGAATCCAATCGAAGAAAGGGAAGCATTTCATAGTGGATTGATTCTTTTGCCTACAATGAATAGTAATAGCTTTCCTATGCCTGCCATAGATCTCACTGGGAAATTGATTATAAAAGCCCAGTTGGGAAATGATATTAGGAAAATTCCAATCCACAATGAAGAAATCACTTACGATGAACTTCTTTTAATGATGCAGAGATTATTTCGTGGAAGGATAAAGGGATCCGATGAAATAACAATTAAATATAAAGATGAAGATGGCGACCTAATCACCATATTTGATAGTTCCGATTTGATGTTTGCAAAATCTTTAAACCGTTACTTGAAGTTAACACTATTTGTGAATGGAAAGCCGCAA…
Hs_transcript_26841	caudal protein	6	Homeobox Homeobox domain	Gono	UP	.05	CGAGCTGTGAAAAACGTGTGTGGTTAAATTCGCTTTTCCAAACGACATTTGAAAGCTATAAAAATAAATAATTTTGGAAACAACAGCTCTAGAGACCCGATAAAACAAAAACGGCAGGATTTTGATTTTCATCTTCGTCCTGAGGCTCTGTCTTGAAAATGTCTGTTGATTGTTCCATCGTGTCTGTCGTTTGCGAGTCGTTATTTTTATCCCGATTCGAAACACTTGGCTCCGATGCGGTTGTATTGTCTTCTGAATGTACGTTTATAAATGACGGAGTATCGAGTGAACGGTTTTTCAATTCCAAATTAGCTCGTTCCCTTTTATTGCGATTGCGACACCACTGCTTCACCTGTACTTTCGTGAGTCCCAACTCTCTGGAAAGTTTCAGAACTGCCG…
Hs_transcript_16904	sjchgc09627 protein	0	NA	Gono	DOWN	.05	AATTAGAAGATACAATAACAACATCATCACTGCTTTAGCCTGCTGCGCGGAAGAAGTTCGCCAGATGCTGGTAAGAGCATCACTCTTGACCCTAGCATGCACATGTAAAGGAAGATCACAAAAGAGTATTGCAAAAGTAAGATAACATATGATTTGATCATCTGATCCATAACCACATAACAACCAAATCAATAGAATCTTTTATTTATAGCTACCAA
Hs_transcript_16906	tubulin alpha-1 chain	13	NA	Gono	DOWN	.01	GATCATAAATTTGATCTGATGTATGCAAAACGTGCTTTTGTCCACTGGTATGTTGGTGAAGGTATGGAAGAAGGAGAATTTAGTGAAGCTAGAGAAGATATGGCTGCACTTGAGAAGGACTATGAAGAGGTGGGCACAGATAGTGTGGATGAAGATAAGGATGATGATGGTGACGAATATTAAAACTGTAATAAAAAGTCACTTTAATTTAATGTGTAAAAAATTCATTTCAAATGAATGTAATGTGCTAAGATAA
Hs_transcript_26848	---NA---	0	NA	Gast	UP	.001	AAACAGAGCTGAGCTGAGCATCCTCAGGTACATTTTGCCAACAAACATGCCATCCAATCCACTTCGTGGAAATCCGTCTTCACAGGTAACATTTTTAATAATAAATTGACTTTTCTTAAAAAAAATATTATATACAACTAGAAATTCCTTGAATACAAGTTAAAATTAGAATTTGGACAATAAAATAATTGAGGAAAAATATATTTATCTTTTAAATTCGCAAATGTTTGACACCAACCCTGCTCAGGAGTAGTACAGAGGCAAACCGCTCTCACTACCATACACGTAACAACTTGTTTGCCAGCATCCACAATAAACGCCACATGCACCATACTTTGAGTGTATTTCACAGAATCTTTTAGCGTTGTTGCAACATTCTTTCTTTTGAAGTGAGTTTGC…
Hs_transcript_26849	---NA---	0	NA	Gast	UP	.001	AAATCAGACCCAACATACCCTTTCCTTTGTAAAATAGGATAAAGTGAACTACAGGGTCACGCTTCCACAAACAATACTGAAAACAGTTTTTTCATAAAATTAACATTATGTACATCAGTAATTGGTACTACTTGAACAGTAACAATATAAGACAAATATTGGAACTGAAAAAGTACATATATGAAATATATAATCATAGTTCACATCTTTTCAACCAACAGCCACAGTACAATTGGCATGGACTATTCTTGCCATAAATTAAACAGAAATTCTGCGCCATTCGACAGCATCTTTGTTTATCAGACGGCTGGGATGATTGACACACGTGGTATACTGCTTGGCACTTAGCAGTACTTTCAACTTCCAAGGTAGATGCGTACTGCGGCACAACACTTAGTT…
Hs_transcript_28875	28s ribosomal protein mitochondrial-like	1	Ribosomal_S18 Ribosomal protein S18	Gono	UP	.001	GTCAACACTGCAACAGTCCATACGTACGAGTTCATTATTATATTTTCCTAAACATGGAAATCCTGCGAAAGATTCAAGCTTCGAAATCTTATTTTTCACACAATTTTTTGAAAAGATCTAATACAACGATAATGAAGAATCTGATGTCAACATCACCCTATTTAGGAATTAAAGCATCAGAACTCACAAAGGAAAACATACCACCAAATACAGGCTGCCCTGTTTGCAGCCGAGGTATAACATTTAAAATGACCGATGTTTTATTTTTATCACAATTCATGACTCCAGAAGGGCATATGATTAATCGAAGGAAATCAGGTGTCTGCAAGAAACAACAAAGAAAAATATTCAAATTTATTCACATAGCCAGAAGAATTGGGCTGCTTCCAAGGATTGTTC…
Hs_transcript_19730	---NA---	0	NA	Gono	UP	.05	AGTGTTCCATAAACAACAAATGATATAGCAAAGAAAAGTTCGAAATTCTGTTTACAAAATTCTGCTGTGAAGAATCTAAATAAGGAGGATGTCTAAAGCCAACCCATTCGATTTCAACGAAGATGAAGCAACTAAGCAGTTCGAAAAAAATATCATCTTTGGTGTCTCGCCACATGACTCCAGCTACGTATCAGCTCATGATTTCATGAAGAAGTCATTAGCGGCAGCGAATATGTTGAATGATGAAGAGGACGACTTAAGTCAAATCACTGCAACAAATCAAGCTGTGGCATTCTCAAAAAAAGCAGACGAAATAGATTCCCGTCCCGCAAGTAGATCATTTTCGAAATCTTCAGATGCTGCGCACTCTGCACGGGGGCAAGGGAGTCGGCCGTCATC…
Hs_transcript_24620	trna-splicing endonuclease subunit sen2	9	tRNA_int_endo tRNA intron endonuclease	Gono	UP	.01	GATGAAATAATATAATATAATGTCAGCTACCGGCAAGATTTCTTCTCGTGCAAGTAATGGCTGATGAACGTCTAAGGAAGCCAAGAAAAAAAGCCAATGCAAGGATTCATGAGTTGGAATCTCCATTCCCTATACCAATAGAGAGCATCACTGGTAAAGCTGCTAGTAACTCAAGATGGTATTATTATTTTGGTACAGTACAAGCTGATCATGTGGAGGTGTACAAGATGGGCGACATTACTTTTTTATATCGACTTGGATTTTTCGGAAAAGGTATTCTATCCAAAAGCCGACCTCAGTACGAGAAATATAACAGCATACTTTCTGAACATGCAAGAAGACAGTACAATGGAAAAAAGTCAAGCTGGGATCCAGAGGAAAGAGAATTCAAAATAGAAG…
Hs_transcript_35261	general transcription factor 3c polypeptide 1	0	NA	Gono	UP	.01	GCTAATTTTATAGATATATGTCTTCAGAATTTACAGTTATGAATTCTAACAACACTTCTCGCCTTATTGCATTAAAAATGGTGTCTGCAATGTCAACAGGATTGTTTACTGGTGGTGCTTTGTATGTGAGTTGTGTTGACAGTCCAGCCAGAATGACTCATGATGCTGCTTCTGCTATCACTATGTGGAAACCATCCTTTGTGAGAGCTAAGAATATTCAGACACATGCATACACACCATACACACACAGACGCTTGCAGCATGTTAGTATATTCCTGGTACTTATAGAGTAAATTGTGCATTTTGTCGTCACTATCTTCATTTGGTGTATATGGATGCATCAAAGATAAATCTAGTGATGCCATGGTGTGGTTCGGTGTTGGTGCTGCTATGCTTTCT…
Hs_transcript_2936	chromatin assembly factor-1 p60 subunit	3	WD40 WD domain	Gono	UP	.001	CAATCATTTTGTGGAAATTAAATGAAAATGAAAAATGCTCTCCTGACATTTTTGAGGACAATGGTATTGTTAATAAAGAATCTTGGATGGTTCATAAAATGTTAAGGGGTCACATTGAAGATGTGTACGACTTAGCATGGTCTCCTGATAGTACAAAGCTTATATCAGGCTCTGTAGATAACAGTGCCATATTATGGGATGCTGTAAAAGGTCAAAGTCAAAAAATATTAACTGATCACAAGCATTACGTACAAGGTGTATGTTGGGATCCACGCAACTTTTATGTTGCCACCCATTCAAGTGACAGATCCTGTCGTTTGTACCAAACCACAAGTCACAGGTGCATGCATAATATTCACAAAAACACAACCGTGTATAAAAAGAATGGCCAGTTAACAA…
Hs_transcript_14050	chloroplast stem-loop binding protein of 41 kda chloroplastic-like isoform x1	3	Epimerase NAD dependent epimerase/dehydratase family	Gono	DOWN	.05	TTATATATAAAAAATTAAAACTATGGAACATTTTGAAATCACTTTGCTGGTTATCTGTGTTGCTATAGCATGCACGACAGCTTCCGACATTTTAATTTTTGGAGGAAATGGATTTTTAGGTAGCCACCTGGTAATTAATCTTTTAAAGAAAGAACACAATATCACCTTGGTGAACCGTGGAAACGATTATTTTAACTCACGGTCAACTCTAGAGCTATTTGTACAACGCATTATCGCATGTGACAGGAAAACGTATTTACGTGAAACATGCAAAGAGTTGCTGGGGAATCTAAAATACGATTACGTCATTGATTTTAGTTCTTATGGAGATAAAGAAATTGAACAAGTAATTGATATTTTACAGAACAGAATTGGATTGTATATTTTGATTAGCACGGA…
Hs_transcript_60080	von willebrand factor d and egf domain-containing	6	Rifin_STEVOR Rifin/stevor family	Gast	UP	.001	gccagaatgctacatgtgtctgtgataaagattaCATTACTGCTGACTGTTCGTTGAAAAAAGGTCAAGCTCCCACGCTACTCGGCGTACCATTCAATGGGCTTTGTGATATTCGAAAGCAAGACTGTTATCGTACGCGAGTGATGGGGATGGATTTTATTGATTCAACAAGTCTGACATGCCGCATGACTGAAGTTGTTATTAGTGATAAACCATACGTTGAAACCACCCGTCAAAGCACTGATGTTGGTCAACTTCTTAGCTTCGGTGAAATCAGTTGCTTGCTGCCACGGAGTCCAGTCGAAATTAATGGTAACCCTTCCAGATCAACCGGAAAACCCACTGGTGGCTTTTTGATTGGAGTATCCAACGATGGCACAAATTTCAGTCATAACAAAA…
Hs_transcript_28999	PREDICTED: parafibromin-like	7	CDC73 RNA pol II accessory factor	Gono	UP	.05	CACTGCTCAGACAGTTTAACACAAGTAAAAAGAATATTGTGGAAAGAGAAGACCAAATTTTGTTTGATACCATATCTTTTTTAAAAACTGCAAAGACAAATTATGTGATTGGAAGAACCACCCCGAAAGAATATTATGCACTTGAAGCTCTTCTTTTCTTACTCAAAAATGTTCATTTATCACATCCAATTTACGTACAAAGAGCTGGCGCAGCCAATGTCCCAGTTGTACGTTTTCCCGACAGGAAGGATTTACTAGGTTATCTAAATGGAGAAAAAGAAACATCAGCGAACATCGACAAAAGCGCCCCATTGGAGTTGCCACTTTCCAGAACTGCATCGATTGGAGTAAAGAGAGCTGGTGATGAAACTTCTACAGAAGGAAGCAAAAAACTAAAAT…
Hs_transcript_13648	mterf domain-containing protein mitochondrial	0	mTERF mTERF	Gono	UP	.05	GTTAAATAACTTACAAGGGCTCCCGCTGTTCCCACGGCTTGATCAAAACAAATCGATCTACCTTGCTCAAAAGGCTCCACAACTTTTGCTTTTCTCCGAACGCGCTGAGTTATATGCAAAAGTTAAAAATCTCCTTCAGCTCGGGTTTAACCAGCAACAGTTGTATGAACTAGTGATGAAACATCCTGCACTGCTGACATATAGCAGCGACACTGTGTCACAGAAGGTCAATTACGTCACTGAAAAGATGGAAGGCAGGCTTGCTTTATTCACAAAATTCCCGCGAGTCTTTTCAGCTTCTCTGCAACGCATAAAAGAGCGTCACTTGTTTTTAGTGGAGGAGGGTTACATGAGAAACACAACTTACATATCGGAGAACAAACTCCGCTCGATCGTATT…
Hs_transcript_28334	low quality protein: rotatin	0	NA	Gono	UP	.05	TTGCTTGGCATCCTTATGTGAACACATGAACCTGTCACAAGTGACATGGAAATCAACACAGTCCTGTCAGTCAGCTCAACTTGGAAACATTATAGTAGCAATATATAAAGACCTTTCTCTTGATGGTTCAGAATCGTATTATGATTTGCCTCTAATGGAAGTTATGTTAGGATGTTTGGTGCATTTGTTAACGTGGAGAAAGTGGAGCATGGATTTGATCAGTGGGGAGAATATATGTGTTGAAATGTTTAACTGGCTCACTCAAGTTCTTATGTCGTTTCATGTGGACAGAGTAAGCGCTGCTGTGTCTTTCATGGGAAAGGGAATTGTTCAAAAATCAGTGACGTGTCTGTGTCATCTCTTACACGAAATCAAAATGTTTAACGGAATTAATCTTTT…
Hs_transcript_28872	linear gramicidin synthetase subunit d	1	Pfam-B_13828	Gono	DOWN	.05	GACGTTCGAACATCATTGTTTCAACTCACTACAGACGAGGAGGCTAAAAATGAGTTCGCACAAACCAATGAAGAACTATTCTTGGAACCTGAAGACATCGCTAATGCAGTTCTCTACGCAGTAACGCAACCAAGAAACTGTTCTGTCAATGAAATACTTATTGAACCTCGCCAGTGCCCAATTTAATTTCTCTATTTCAATCTAGCTATAAAAACAAAGGACCAGAAAACGTTTCATCAGTTATAAGAATGGAGTTTGAATACTTATACATTTAGAGAGGAATCTGAAAAAAGATGAACATTGGAGTGAATTTGCGGAGGTGTTTTTACGCTCAAAATATCGATATAAAAGCAATTTATGAATGTTCATTTTTGCGTCCAATCTGAGTTGGACATATTA…
Hs_transcript_28994	PREDICTED: uncharacterized protein LOC100199667	0	NA	Gast	UP	.05	TGTAGACAAAGAGTTGAATTGTAATGGCTATCATGTTAACAAATATGAAGTAACTGCTATTAAAGAATTTTTAATGTCGGAGGTGGAAAATGAGTAAGAGTACAGCGTAGTTTGTTAACCTTGTTACCTCATAATTTTATACTCTCCGCAGTTTTATATGCTATATAAATTCGTTCATGTCTACGTCAACGTTACCCATTTTATGGAGATGCTTTTGATTTGTCAATGTGTTCCGCAAGAATGCTTTTCTCTTTATGCGTATGTCCCGCAAGATTCTTTATATTTTCGTAAATATATCCCGCAGGAATGTTTCCACTACTTGGTCTTCTTTATCGCCAACAAGGTCATCAATTTTATCGGTGTCAATGTTAAACTTTTTACCAATCAC
Hs_transcript_24190	protein aatf	13	NA	Gono	UP	.05	CATCGTGCCATTTTTTAAGGTCAACTCTTGTTGTTCTTTTTCCTGAGTATTTTGGTTCGTTTTCTGTTTCAGTTACGAGCACTGCCTTTTTGCGCAAATTGCCAAAGGTCCCACCCTCTTGTACTTGTAGTAATTCTTCGGTAGAAGTAACTTTGGCTTTGGTAAGATCATCTTCATCTTCTGGATCGTTAAATGTCACAGAGAAAGCAGGGTTCTCGAGTTCTTTGAGCTGATCACGAAGCGTGTTTGTTTTTTTCGCCATCTTTGAAA
Hs_transcript_47366	zinc finger protein 410 isoform x2	2	zf-C2H2 Zinc finger	Gono	UP	.01	TGAATTGATCTGGATTTTTAAGACAATCGTTGCGGAAAAATAATTCTGATCATTTGGTGTGAAGTAAATAACAATCAGTTTAAAAACATCTAAATGTCTACAATAACAGTGAAAGATAATAATTTAGATATCATAACACCTACAAAGGACTCACTTACTGACGTAGAAACAAAAGATAACATTTGCCCTGCAACAGGTTGTGGTCAAAAGTTTCGTAACTCTTCTGCGCTTCGATTCCACGTAAATAAAAGGCATGGTGATAAGTCATTTATGGCAACTGCTAATTCTGGCAGAGCAAGAAAATTTGCTTGTCCAGTGAAAGGATGTCCTAGGCATATAACATCAGAAAGACAATGGTTTTTTGCCTCAAT
Hs_transcript_47367	atm interactor	8	NA	Gono	UP	.05	TTATCAGAGCATTCATGCAGAAAAAAAGTACAAATGTCAGAAATGTGAAAAGAAGTTTGGTTGTCGTTACAACTTTGCCATCCATGAAGATAGATGTCAGCGGCTATTTTATTGTTCATGTGGCGCATACTATACCACACAGCAAGCAGTGCAAACACATGCACTTCGCAGAGGAACAGATCACAATGTGATTGGAGAAAAGGATGATTCACCTCCTGCAAATAAAACAAAaTGTGAGATTTTGTGCTAATCTATATTAAATACCCTTATATGTCTGTCTGTCTGTCTGTCTGTCTGTCTGTCTGTCTGTCTGTCTGTCTGTCTGTCTGTCTGTCTGTCTGTCTGTCTGTCTGTCTGTCTGTCTGTCTGT
Hs_transcript_47364	mitochondrial import receptor subunit tom6 homolog	1	NA	Gono	UP	.05	GGGCATCAAAATTTTCAAGATGGAGTCGAAAGGTCGTGCTAAGCGCAGCCCTCAACCACAATCCACGTTTGGTAGAAGTGCAAGCTTTATACAGAGTTTTTACAAGGATCCAGTTCGTTGGCAACTGGTCAAGCATACAGCAATATTCGCGACTGCCATTTATGTTGTGAGGGAATTTTCAGACATTGATTTAATGTCTCCACCACCAGGGACGCCTGGTGCACCCATGTAAATGCAGCTTTTAGAGATGTACTGACTAAAATGAAGCAATAAGTTAAAAGTAGTTGAAGTATTTTACCAGATGCAAAGATGtTTTTTTATACACAACGTTGAAATGTATATACTTATAGCTAGCCAGCCAGTTGTAGAAAATATAACTTATTTTTTATGAGC
Hs_transcript_47368	PREDICTED: uncharacterized protein LOC101237680	8	NA	Gono	UP	.01	TTCCTGCTGTGTTATACATTCCAAAATCAACTTTATCTACTTCAAATGACGTAAGGACATCTAATTCACATATTGTAAAAAGAACAAAAGAGAAACTAATTTTGCCAAAGCCAGATCCAAAACAGTTGGAACTTACAATGCGCCAAAGGAATGATAATTCTTTTGATAAAATGCTTCAAAATTTTTCCAATGAAATTACTGTACAAACTTGCAACCTTAGTCAATCAACAGCAGATTGTGTTAACAATGCTAAAAACATTAAAAATAAACAAGACATGGTTTCCAAAATTGAAACAGATTTAGCAGATCAGACAATAGAATATGACAAACCTAAAACTGTTACAAAAGAAAAGCTTACAGCATTTGAAAGGAAAATGTTATATTTAGCATCTGAGGAAG…
Hs_transcript_57433	alpha- -mannosyl-glycoprotein 2-beta-n-acetylglucosaminyltransferase	1	MGAT2 N-acetylglucosaminyltransferase II (MGAT2)	Gono	UP	.05	TATAGATGAAATTAAAAGTTATGACACATGGGTACTAGAAGAAATGATAAATTCATAATTTTGCAATGATTTGCAGGCGAAGATTAAGTAGAAACCCATTATCAATTTTTGCATTACTTATAATAGTTACAGTCATATGTATTTTTTTAAGAAAAACGGACCTACCCTTTTTATCATTTGCTAACATTAAACAAGACAATTTAAAAGCATTCATAACAAATGTGGAACATGAATCAGTGGATGCAGATTCACAAAGTGAAGTTCAAAGATTGAAGGAGTTAGATGTTGATGGGGAACAATCTACTGATAAACTAGATCTGGAGCTTATAAGAAAATATAACGAAAGCCTGGCTGCTCAGGAAGAAGAAAATGACCCATTCAAAGTAAATACAAAAAAAA…
Hs_transcript_52402	nidogen-2 isoform x1	0	Thyroglobulin_1 Thyroglobulin type-1 repeat	Gast	UP	.001	TGCTTACAAGCATATATACTCTGTTGCTTAGTTGAACTACATACACAACCTCTTCCAACATGATCCGCGATTTTCTTCTTTTATTGCTGATTTTTCTCATAGAAGATGCTGACACAAGAAGTTGCAGGGGTGCTCGTCGCACTGCTGTTTTATCGAAAGTAAAAGGCGGTATACCAGGTCTTGTTGGAGCTTTTATCCCTTCGTGCTCACGAGAAGGAAGTTGGAGTGAAGTTCAGTGTTCCGGTGAATCAGGCTTTTGCTGGTGTGTCCGCAAAACAAATGGTGAAAGCTTATTGGGCTCTAGTCTGAGGTTCGAGAGACCGTTAAATTGTTCTTCGCCATGCGTCAAAAAGCGACATTCTGCTATCTTTCTAAATGCAAGATTCAACATGGTACCAT…
Hs_transcript_57434	alpha- -mannosyl-glycoprotein 2-beta-n-acetylglucosaminyltransferase-like	4	MGAT2 N-acetylglucosaminyltransferase II (MGAT2)	Gono	UP	.05	GATGAAATTAAAAGTTATGACACATGGGTACTAGAAGAAATGATAAATTCATAATTTTGCAATGATTTGCAGGCGAAGATTAAGTAGAAACCCATTATCAATTTTTGCATTACTTATAATAGTTACAGTCATATGTATTTTTTTAAGAAAAACGGACCTACCCTTTTTATCATTTGCTAACATTAAACAAGACAATTTAAAAGCATTCATAACAAATGTGGAACATGAATCAGTGGATGCAGATTCACAAAGTGAAGTTCAAAGATTGAAGGAGTTAGATGTTGATGGGGAACAATCTACTGATAAACTAGATCTGGAGCTTATAAGAAAATATAACGAAAGCCTGGCTGCTCAGGAAGAAGAAAATGACCCATTCAAAGTAAATACAAAAAAAAACCT…
Hs_transcript_52408	achain crystal structure of engineered northeast structural genomics consortium target	0	Ank_2 Ankyrin repeats (3 copies)	Gono	UP	.05	ATGCATTAATACCCAATATCTTTTTTACTTTTAGTTTAAAGAAAAATGAATATCATAAAGGCTGTGAAGTCAAACAGCCTTTCAGCTGTTACTAATGCTCTTAACGAAGGATATAACGTCAATGTTGCAAGTATTGGTCCGCTACCACCACTTGCAGTTGCTGTCACATCAAATTGCAAGTTAGACATAGTCAAGAAATTAGTATATTCTGGTGCACATATAGATGATGCTCTCTTACTTGCCTGCACTAATGGGTCATTTGAAGTTTTCGAAGAATTAGTTAAAGCTGGTGGTAATGTTAATGTAGCTAACAGTATGAGCATACCTTTGCTCCACCTGGCATGTCCAAGAGGTGCCGAGTTTGTTAAATTATTGTTGCTGAGTGGCGCAAACCCTAAT…
Hs_transcript_57439	sarcolemmal membrane-associated	0	NA	Gono	UP	.05	TTAGATTCTGAACCATCAACACCTGATCTACCATTTGCTTCAGAGCATGCAACCCTGGAAAAGGATGTTAAAAACAAAACAGAATATATAAAAACTTTAAAACTACAACTTGCAGAAGTTCAATCGGAGTTACAAAGAGAAAGAAGAGAAACAAGAGCTTTAAAAGACAAAATGGAGTCTGTAGCATCACAAACGGAGTCCAAACCCATTGTGTCAGTGCATGATTCTTCTAAAAAACTTAAAGACTTATCAAAAGAAATTGAAATTGCACAGGAGTTTCAGGCCCTTTTATTGGAGACTAAAGAATATATTTTCAAAATTTGTAAGCCAGACAAGCAACAAAACCTTTTATCAACGTCATGGACGAAGCATACAGATTTCGATGCTATTCTTACGTCA…
Hs_transcript_18173	alcohol dehydrogenase	1	TIGR00692 tdh: L-threonine 3-dehydrogenase	Gono	UP	.05	AAGTACCTAAGAAAAAAACACAGTCAAAATTTGTAATCCAAACTATTGGAGAAAAAGAAACCAGGCTTAGGTAAAATTTTTAGTCACCAATGCAAAGAATTACTCGCTTTCCCCTGACTAAAGTTGGGCATGTAGAAAGAAAACCTTATTATATTCCTTCCTTCTTACATTTCTCTTCTGTAATCATCAAAGTTTATTAGTTAGTACAAAAATGACACAAGAACCTTTTAGTTCTCGGAAGATTTATTGTTGGGTTAAATTAAGTTGGAGAAAATTACTAGTCTGGGATTAAGTAAGTTGACAAAATTTTGATCAACGACCCTTTGAATTAGTTACTTCTCCGCTGTTTCTCTTCCAGATAAGGTATGCAACATTAAAGGGCCTTTTACAATATACATA…
Hs_transcript_25571	bardet-biedl syndrome 4 protein	0	TPR_11 TPR repeat	Gono	UP	.05	ATTTAGATGAGATAAATAATAGAAATAACCTTTCTAAAGATGGCTGCTGAAGAAACAGCTGCTGAGCAGTCCACATCAAACCTAAGAAGTGAGAATCCTGAAGATGTGGATGATTTGTTAAAAGCTGTAGAGGAAGTAAAAGGAAAAGAACCGGAAAAACTAGTTGAATTGACGGAACCAAAAGTTAGTAAGCGGAGGCCTGGAAGAGCTCCAGAAATTTCAGTATTTGAACGTAAAAACTGGCTAATTCATCTACACTATGTTCGAAAGGAATACAACGTTTGTAAGGCATTAATAAAAGATGTACTGCAGGAGTCTTCCAACATGTGTGAATATCCAATTTATGTGTACGCTTTAATTCTTCGAGAAGAAGGAGAGATTCAAGAATCTTTGGAAATG…
Hs_transcript_2904	28s ribosomal protein s24- mitochondrial-like	1	MRP-S24 Mitochondrial ribosome subunit S24	Gono	UP	.01	AGTGCCGACTTCTTGTTTTCTCTGTGATATTTTAATCTGACAAATTTAAGATGCTTAAATCAAATTCGAGAATTTTAAATAGAATTAATCTTAAGTCAGCAGGATGCTTATGTTCAATGAGAAACATTATGAAAAAACCAGTTACTAAGCTGCCGAATCAATCAACAAAAGGCACAAAAATGAAAAGATATGAAGTTCCACCACATAGAATTGGAGTATTGAAAAGTTGGGATTCAAGACACACTGGTGGTCTCAAGGGAAGTTATTGGGCTGCCGAACGTTTTGCTGATGATATTATGATTACAAAACTTATTGAAGGCACGTTCTACGATCGAATCACGTCGGATGTGATCATAAAGAGACGTTTGAATGAAATTGTAATTTGTTTTTTTGTCACTG…
Hs_transcript_56528	dihydrolipoyllysine-residue acetyltransferase component of pyruvate dehydrogenase mitochondrial isoform x2	5	TIGR01349 PDHac_trf_mito: pyruvate dehydrogenase complex dihydrolipoamide acetyltransferase	Gono	UP	.05	TAGCATTACCTTCTCATGAGAAAGTGAAGTTACCTAACCTTTCTCCAACTATGGAGGTTGGTACCATTGTCTCTTGGGAAAAACAAGAAGGAGAACGCATAGAAGAAGGGGATGTTTTGGCATTGATTGAAACTGATAAGTCTACCATGGAAATGGAGACTCCAGAGGAAGGTTATCTAGCAAAGATTTTACTTCCGGCTGGCTCTAAAGATGTTCCAGTTAATCAACTAATCGCAATTATTGTAAGTGAGGAAGAAGACGTAGCAGTGTTTAAAAATTACACTGGTGCAGATGATGCATCTGTCACTGCAGATCAGCAGTCAGTCCCAGCACCAGCAGAAACTGCTTCACCTCCACAATCTGCACCCTCCCCTCCACCTTCACCTCCTGCTGCTACTC…
Hs_transcript_47095	---NA---	0	NA	Gono	DOWN	.05	ATAAGAATCACAGAATCAAATCGATAGATGAATTTGGTGTGGAAGCCaaaaaGtGGTTTCAATCGTTTATCAACTCATTCGaTaaaaCAAAAGTTGTGTGGGAAAAGTTAACAAGGAAATACGGTGACGCTCTaaAAAAAATTGAGAAAGAAAGAGAAGTATTTGTTCTTAAGTTGAAAGAAAGAAAGTTGAAACGACTAGAACAGTTTCTTAAAATGCTAAATAAAGAAGAAGAAGATCTATTGAAATCATTTGATGAGAAATCTAAAGAATTTAAAGCAAAATTGATTTCTGCTGGTTTTGTTGACAATACCAACGTAAAAGAATTTAGAGATTACATTCAAAGTTTTAATTTAAAATCCCATTTCGAGTTAGTTGCTGAGAAGTTAGAAATCGAAC…
Hs_transcript_62818	crossover junction endonuclease mus81-like	4	ERCC4 ERCC4 domain	Gono	UP	.05	AGCCCTCAATATACTACAAGTTTGACTGCATCAGATATGAAACCTCTTTTCACACTAAACCCTAGTTTATACGATGTGATATTGTGTATTGATACCACTGAAACTACTGCGGTAAGATGAAAAAAGAAATGGCTGATAAGCTGCTTAAAAGTGGATTGACAATTGACGTTCGCAAGCTTCAACTTGGAGATTTTTTGTGGATAGCTAAAGAAAAATTTGGACAGCAACGCGAGTTACTGCTGGATTTTATTGTTGAGAGAAAGAGAATGGATGATTTGGCTTCAAGTATTGTGGATGGAAGATTTAAAGAACAAAAAGTATGTAGGTTTTTTTTGATATGGCAAATTAGTTAAATTAGAAGTTAACACTTTTGT
Hs_transcript_62810	transitional endoplasmic reticulum atpase-like	27	TIGR01243 CDC48: AAA family ATPase	Gono	UP	.05	ggGATGAACTGGCCACTGCTATaCTTaaaaCAAAAGCTAAGCCAAACAGGCTCATGGTGGAAGAAGCGGTAACAGATGATAACTCAGTCGTCACATTATCTCCAGAAAAAATGGAAGAATTACAGTTGTTTCGTGGTGATACTGTGCTATTAAAAGGAAAAAGGAAAAAGGAAACTGTTTGTATTGTGTTGTCAAATGACGATGCCAGCACAAATGATAAAATTGGAATGAACAGAGTAGTACGACAAAATCTGAGAGTTCGACTTGGAGATATTGTTAGCGTGCAAGCATGTCCAGATGTGAAATACGGCAAGAGGATACATGTTCTTCCAATAGATGACACTGTAGAAGGATTAACTGGGAGCATATTTGATGTATACTTAAAGCCCTACTTCCTCG…
Hs_transcript_28190	cdx caudal homeodomain protein	5	NA	Gast	UP	.001	TTGGCTTCTGCGTTGTAATCATACCATGAGGTGCATAATATTTCTACTTATCGTTGCTTATGCATCGGCAAATTACAATATTGGATATTTATCTGAAGAAGATGCTGATATAAGTATTGAAGTTGAAGATGGGAGTGTGACATTAACAGCTCAAATGTGTAAGGACCAATACACTGCATGTGCCAAGAAAGCCAGTTGGTGGGCGAAAAAAAGTGGATACAAAAAATGCAAAGCAAATGTTTTGTGGGCTTGTTGCAACGATTTGCATCAAAGATGTCGCGCCAAAGCTGTCAATTTAAAGGATTACATGAAATGTCAGGACGAGATGTTCGCCTGCAAGTTGCCTCCAAAGATCGAAGACAAATTTTGAAGACAAATATCCATATCATGCAGCATTTA…
Hs_transcript_28191	---NA---	0	NA	Gast	UP	.001	ATCCCAGTGTTTACGACAGTTTAGGGCTTTTCATGAGTGCCCAACATGCACCCTAATCCTTACTCGCGGTAATGCTCGTCAATTTTGATGTCCAGTGTTTAAATAACGTTTTTCAATTGTGCGTTTGTGTTGTTGCCAATTTATTTCGACTGCATGACTTTTTTTAAATTAATAGGTTGATTTTTCTTCTCCTTCTTTTTGAAGTGCAACGATTTGCATCAAAGATGTCGCGCCAAAGCTGTCAATTTAAAGGATTACATGAAATGTCAGGACGAGATGTTCGCCTGCAAGTTGCCTCCAAAGATCGAAGACAAATTTTGAAGACAAATATCCATATCATGCAGCATTTATTTACATTTTGAAATATACTTTTCTTCTTCAGTGTTATTTTCGTATGTT…
Hs_transcript_25714	low affinity cationic amino acid transporter 2-like	4	TIGR00906 2A0303: cationic amino acid transport permease	Dact	UP	.001	AACATGGCAATAATTAGAGATAATAACTTGGGTTAATTAGAAAAAGATTTTTATCAATCTAGCATAAACAAATGTTGTGTGTAGCACGTTATAAGGGCTCATGGCTTTGCTGAATTTTGTTTCCTTTATTGGGAACGCCTGTGTTCAAAAGAAATCGTTAAAGGCTTCGTCAAATACAGACACTAAACTTAGAAGATGTTTAACGACATTGGATTTAACTTCTATTGGAATTGGAAGCACGTTGGGGACAGGCATCTATGTTCTTATTGGTGATGTGGCAAGAAATAAGGCCGGTCCTGCCATTATAGTGTCTTTTTTAATAGCGGCTGTAGCATCATTTTTATCTGGCTTATGTTATGCAGAGTTTGGTGCAAGAATTCCAAAAGCTGGCTCAGCCTA…
Hs_transcript_25713	---NA---	0	NA	Dact	UP	.001	TGAAGACTATGTGCAGTATGTACTTTTGATGCAGTCGTTAGCCCATGGAAACATCTACATAAATTGGGTTTTTCCTGCTCGCAGCTACAATTTTTCTGCTAGCAGCTACAATTTTTGGCTCACAGACTGGCAGACGTATTATAATACAGATTTTTAAACATAACTATGTCGAACAAATGTCTAGAATCATATGATTTTTCTTTCTTTTTATTTGAAGAGTCCTTTCCACCTGTCCTTTTAAGTGCCGGATATCACAAAAGTATTCGTATTTCATGTTGTTCTGCGTCTCATGTTAATGTTTGCCAAGTCCACTTTTTTGTGCAAGTGAACGAGGAAGATAAAAGTAGCCGGTTATTAAAACTATAAGACTGGGCCGTAAAATCCTTAACATTTCACAGG…
Hs_transcript_25712	cationic amino acid transporter 3-like	5	TIGR00906 2A0303: cationic amino acid transport permease	Dact	UP	.001	ACTTGTTGAGATGCTATCTATCGGCACACTGATGGCGTATTTTGCAGTTGACATATGCGTATTAATTTTACGGTACCGACCTGTTAAAGACAGTGAAATGCCTTTGAATTTAATTGGAAATAAGGAAAGTAAAGATCAGAAAGAAAAATATAAAAATGAACGTACAACGTCTGTCCGTTCTCCTGAAAAGAACACGAACGAAACTATGTTGGTACATGCATCTCTGTTATTAATCATATCGACCCTATTTGGTATATGCCTCCTGTTTTCACAGTATGGACATAAATTACTGGAGAAAAAGTTTGGCTTTATTTTCATACTAGTGGTATTACTAATCATGTTGTTGGCTGCATGTTTTTACTTATCCAGATTGAAAACAAATATAGAAGGTATGGTTTT…
Hs_transcript_25711	low affinity cationic amino acid transporter 2-like	6	TIGR00906 2A0303: cationic amino acid transport permease	Dact	UP	.001	TCACCAGAGTTTAAACTTTTTTGTCACAGGTTTTATGGCAGCAGTTTTAGATTTGAATTCACTTGTTGAGATGCTATCTATCGGCACACTGATGGCGTATTTTGCAGTTGACATATGCGTATTAATTTTACGGTACCGACCTGTTAAAGACAGTGAAATGCCTTTGAATTTAATTGGAAATAAGGAAAGTAAAGATCAGAAAGAAAAATATAAAAATGAACGTACAACGTCTGTCCGTTCTCCTGAAAAGAACACGAACGAAACTATGTTGGTACATGCATCTCTGTTATTAATCATATCGACCCTATTTGGTATATGCCTCCTGTTTTCACAGTATGGACATAAATTACTGGAGAAAAAGTTTGGCTTTATTTTCATACTAGTGGTATTACTAATCAT…
Hs_transcript_25710	low affinity cationic amino acid transporter 2-like	5	TIGR00906 2A0303: cationic amino acid transport permease	Dact	UP	.001	TGTACCGTTCTTTATATTGGCGTAAGTGCTACCGTTACGTTAATGGTCCCATACTACGAACTAAATGAAAACGCAGCTATTTCCGACTCCTTCAGTAAGATCAAGCTGTACTCAATGCATACATTTGTTGCTGTGAATGCTCTCATTACATTATCAGGAAGCTTAATATTCTCTATGATAGCTCCAACGCGTTTAATATATGCAATGGCAGAAGATGGCATGTTAATGAATTTATTTGGAACTGTCAGCGAAAAGGGCGTACCTACAGTTGCAACTATAGTGGTGGGAATGATTATAGGTTTTATGGCAGCAGTTTTAGATTTGAATTCACTTGTTGAGATGCTATCTATCGGCACACTGATGGCGTATTTTGCAGTTGACATATGCGTATTAATTTTA…
Hs_transcript_43103	acidic mammalian chitinase-like	3	Glyco_hydro_18 Glycosyl hydrolases family 18	Gast	UP	.001	ACTTCACAAAATGATCAAGCTTACAACTGCAATCTTCCTGACCTTGTGCGCCGTTACGGCCGCCAACAATTATGTTCGTGTATGTTATTACACAAATTGGGCGCAATACCGCCCCCCGCCAATGAAGTTTTTTCCTGAGAACTTAGATCCGCAGTTATGTACACATGTTGTCTACGCGTTCGCAAAGATTGGTAGAGGTCACACTTTACAAATGTACGAATGGAATGACGATAAGATGTACCCACGAATGATGGCTTTAAAGCAACAAAATCCAGCTTTGAAAGTTTTGTTGGCTGTCGGAGGATGGAACCACGAGAATGGAGGCACCAGCAAATTCTCCGTTATGGTGAACTCAGATTCCAACCGAAAAGCTTTCATCGATTCTTCAGTCGCTCTTTT…
Hs_transcript_61357	PREDICTED: uncharacterized protein LOC100888907	0	Reo_sigmaC Reovirus sigma C capsid protein	Gono	DOWN	.05	AATGCAAGATTTTTTCTGCGGCGGAGTTTTCTCCTTTTTTTATCCGAACCGTTCCGTTGTAGATCCAGAAACTGGAAATTTTACCATCCTTGTAGAGGGATTTACATTCGCCCCATAGTATCCGATAGTAGGGACACAGGTTATTGTTTAAATAAATCTTGCGCGGGTCGAGTCCAATATTTTCCAGTCGATGTTTCTCAGTTCTAAGGATTTTTTTATTTCTGTGCATTTTTTCCACCACCTTTCTATTTACAAACCTTACTATTGTTCTCCGCGGGTCAGATGCTTTCGCATGTTTACCTTTAGGTAAACGGTGGCATGCCTCAAAATCGGTTTCGTTAATTGTAATATCCATCGCATGTCCTATCTCTATGACTTTCGCCTCTAATAGATCATCAG…
Hs_transcript_8381	predicted protein	3	Isochorismatase Isochorismatase family	Gono	UP	.05	CACAATCTAAACTTGTCAAGGTTCACTTATCAATCCTTGGATCTTAGGTTGTTTGGTTTAATCCAAAGTCAGTATCTTTTCCAATATTTCGTGACACCTGACGTGAATTTTTCTGTATCGGCAAGTGACAAAGTGCAATTAGGGCATTTTAAATGCTTTTTTTTGCCTACGCTTAAACAGAAGTTGCACCTCCGCAAACTCTTGGGTGAGGAGTATTGGCTAGTTGATGGTTTTGGTCATCCCTAAAAACTGACTTTTGCCAATTTTTTTCTTACCAATTGTAGTTAGCCCTAATGAGTGTACACATGCACCATGGCAATGTTTAAACATTGTAGTTACATCTTGGGAGATAGATGAGACCAGATATAATCAAATTTTTATGAATAAATTTCAAATCCA…
Hs_transcript_21003	carotenoid isomerase-like protein	1	TIGR02730 carot_isom: carotene isomerase	Gono	DOWN	.05	ATCCCTAAAACCAACACATGGTATTTCAATGGATATAACACAGATGAATGTTTCGATAAATATTTTGAAAATCCAACTGAGCACAGACCTCCAACTTGTTATCTGGGCTTCCCCTGCACCAAAGTAAACTTTTTCACATTAGCTTCAGAATGCTATAGTATGATTTTTGTGGGTTGTCAATAATATTTATTCTTTACATTCCTCTGTTTTTGTATAGGACCCAACTTGGAAGAAACGATTTCCTGGGATATCCAATTGCATTTTGATTTCTGATTCGAAATATGAATGGTTTGAAAAATGGGAGGATATGAGAACACACAAACGTGGAGATGAGTATGATCAGTACAAAGAAAAGTTCAGTGACAAATTGTTGGAAGTTTTGTATGAAAAGGTACCTCA…
Hs_transcript_37130	solute carrier family 22 member 15	6	TIGR00898 2A0119: cation transport protein	Gono	UP	.05	AGAAACCTTGAAATAATACAATTGCCAAAAAAACAACCAAACCTGCAATGTAACTAGTTGATGTTTGTTTAGATGTGTTCCAGAATCTGTTCGCTGGTTGAACTTGAAAGGACGAACAAAAGAAGCTGAAGCCATTTTACGTAAAGCTGCAAAATACAACAAAAAAATCTTACCTGCTGTTTCTTTAAAACCTGCTGAGTCAGAAGAAAAACATGGTAGAAAAGCTTCATATATTGACCTGTTTAAAAGATGGAAATTAGCAAAATCAGTGTTAGCACAATCCTTTATATGGTTTCAATGTGGTATGACATACTATGGTCTAAGTTGGGCATTTGCAGATCCTGGTGGCGATATGTATTCCAACTTTATTCTGTCTTTTCTCGTTGAGTTGCCTGGAGT…
Hs_transcript_38340	s-phase kinase-associated protein	3	Skp1 Skp1 family	Gono	UP	.001	AAATAAATGTTTTGACTTTTGAGCTAAACAGTACATTTTTAATCAATTTCTTCTTTTCTCAATAAGAAATTCGATCAATGCAAAAGTCACACAAAGTGTTAAATCACAAAAATTCTACTTGCTTGTAAAAAGTTGTATATATATTCCATAAAAAAGTTGAAAAGGTTCATTATTTTGCTTACTCCTAGATTTCAAAACACTATACTGATATCAACAAATGATTATTTTTATGTTGTAAATGTAGTTGTAGTAACCCAAGTTTCAAAGTTTACACGAGGTAAAAGTATAAAATATGTAAACATAGTTGGGCATAAAAACTACATGGTTTATGAACATGCTGATTGTGGTTCCTCTTTACACACAAAATGAACCCGAAATGCTTCTGGTTGTGCAAAATAA…
Hs_transcript_37135	protein	8	TIGR00898 2A0119: cation transport protein	Gono	UP	.05	AGAATACAAAACTCTGAATCTCCTGCAGTTTTATTTCAAAATAAGGGTTGAGACCTTGTGTTTAGTCTTTCGGAACATTGTAATTTTCATTATAAATTTTTGAAAACTTTTTCTTATAAAGGATTGTGTACTATAAAACATGGCAGATGATGAAAGATTTTTAATACATGAAAGTGAACTAGAGGATGAGCTAAGTGTACTATCAGATGGATTTGTAACTGCTGACGAAGTAAATGTAGGGGTTGAGAAGAAACAGATTGATATTGATGAATTTCTTAAACATGGCGGTGAGTGTGGTCGTTATCAAGTTATGGTTCAAGGATTTATAATGTTTGCCATGTTACCCATGGTATATCCTATTATGATTTTTTATTACATTGGTTACGACCCACCATGGAG…
Hs_transcript_38617	f-box lrr-repeat protein 6-like	0	Pfam-B_17141	Gono	UP	.01	AAATCTCTCTTGAAATACTCCTGAAAAAGTCCTGGAATATATTTGCGAAAATTAACAGCTATCCTGTATTTTCAGGTTGTTTTTTTAGGAAAGTCAAGGGTGAGAAGAAAGATTCGAAGGTTTGGTGATATTGAGCGATATTCACAGCAAATGTCTGACTCCAGTGACTCTGATTTCCATCCAAATCCTGACGGAAACTCTAAGCCAAACAGATCGAAAAAGAAAGAGAAACAACTGTTAGAAGAAAACCCACCCTTGGAAGTTGTAGAAGTGGTGCATCCGTGCCCACCCAGTGACCAGACTTGGTCAATTTTACCAAGTGAAATACTAACAAAGATATTTCGTTATGTATGTGACGGTGAAAATAAAGGAGTGAAGTATGTGTGTGGTTGCGCGCAA…
Hs_transcript_22295	u11 u12 small nuclear ribonucleoprotein 25 kda	1	NA	Gono	UP	.01	TTAGCTATCATAGTCAAGCAGAAAACCACAGTTGCTGAGTTACGACTAAACATTCAACGAACTCTTGGTCGAAAAATTCAAGAAGAAAATGGATTAACTTGTCTGAGTTGGCAGCACTTTTGGAAGACATACTGGTTAGTGCACAACAATGAGAAACTTTCTGATGATAGAAAGAGTTTAAAAGATTACGGGATTAAAGATAAATCAGAAATAACTTTCCTAAAAAGGCTGAGACGAACTTAGAAAATAACGTCACTGAATGATGATGTTATCGAGAATCGAGACATCGAAAAACATCGGGTAGCATTCGTGTCATACACATACGACACTATTAAACGGACTTTCCAGTGTAACAATGTGTGAAGAAGGAAGAAGTTGTACATGTAAACTTAGAACTAT…
Hs_transcript_29245	kazal-type serine proteinase inhibitor 4	0	Kazal_1 Kazal-type serine protease inhibitor domain	Dact	UP	.05	ACTGTTTACTCTTCCTGTTACATTCACGATGAAATCAGTTTTGATGCTCGCTTTTCTATCATTCGCCTACGTGACAACGCAAGAACAATGTTCGACAGATTGCAAAGATAAGAAGAGACAACCAGTGTGCGGGTCTGATCAGAAAACTTATCCAAGTCTTTGTTTGTTAAACTGGATGAAATGCGAGAGCCAAGGTCGTGTCGAATTTAGTCACAATGGACCATGTCCTTCGTGCAAAAAGCAAGGCAGCATTGGTATAGCTTATAAAGGAGCATGTGAAATAAGTCAGGCTGACTACCGAAGATACGAAAATTTCAGGAGATTTCTGTCTTAAAAAAGAAGACTCACTTTTGTTCCAATTTGTAGACTACTTTAATTAAAAATTATTTTTTCAAGGTT…
Hs_transcript_29244	kazal-type serine proteinase inhibitor 4	0	Kazal_2 Kazal-type serine protease inhibitor domain	Dact	UP	.01	ACTGTTTACTCTTCCTGTTACATTCACGATGAAATCAGTTTTGATGCTCGCTTTTCTATCATTCGCCTACGTGACAACGCAAGAACAATGTTCGACAGATTGCAAAGATAAGAAGAGACAACCAGTGTGCGGGTCTGATCAGAAAACTTATCCAAGTCTTTGTTTGTTAAACTGGATGAAATGCGAGAGCCAAGGTCGTGTCGAATTTAGTCACAATGGACCATGTCAGCGAAGTGCATGCTTCTATGGATGTTTGGATATAGCTGAAAAGTGGTGTGGCACGGATGGAATTACGTATCTTAACCTCTGTTACTTTTTAACAGCTTCGTGCAAAAAGCAAGGCAGCATTGGTATAGCTTATAAAGGAGCATGTGAAATAAGTCAGGCTGACTACCGAAG…
Hs_transcript_29249	predicted protein	4	C2 C2 domain	Gast	UP	.001	GGTTATGTCAAAGTAAAACGTGCTAGAGTATTCTAAAGAATAGCAAGAATTGGGAAAGTATAGGCTACAATGTTATGCTGTGTCGTTAGTAACCAAAAGATACAAGATCAGTTATTAGGCTATCGTTTAAATGTCTTTTTACATTATGACCTCAAGACTTGGTCTTTAAACATAGCAGTTAAAGAAGCACATGCGTTTATGACTAAAGATAAATCTAACATGTACTGGAAAGTTGAAATGACCTTACAACCTTTCCAAAAGTATAAGTTCGCAACAAAATTTAAAAAATCGCTTACTCCGCGATTCCAAGAAGTTTTTAAAATTAAGCGCTTGCCGTTGTTTGCGTTGCCACAGTTATCAGTGCGATATCGCGTGTATGCACGACAAGGGAGAATTGGA…
Hs_transcript_29248	---NA---	0	NA	Gast	UP	.05	ACAGAGACGATGGTATGACATCTGGGTGGAGAAAATTCCCTGGAGAGGATCCTCCTAGGAAACTTTTTTACTATGTTCATTTGCTACCTCAAGGGCATTAAAGAAAGCAGGTGTTTTAAAAAATACCAATCGTTGTTTACATATTTAGAAGAATGTGTACCCGTTAGCATGCCACGCCTATTTTAGAAGATACCACTTTATTAATCTCTTTTCGACGCGCTGAAACATCTGGCCATTTAGTTTAAAATAGAGCAGCAATTTTCTCGCTTTTACCACAAGAAGGGAGTGGGAACGAGGTGTGTAATTGTGACATTGTGATTTAGGTGTTTGTTGTAATGTTTTAATTTGTATCTTTTTTTTATTTGATTTTTTTTGCAGATATATATTTTACAGATATAT…
Hs_transcript_46940	---NA---	0	NA	Gono	UP	.05	AAAAATATGTCAAACATTGCCTCTCTAAATTTTAAATTGCTTGTTTTGGTCCTTGAAAAACTTCTAAATGTCCTTGAATTTTTTTGTAAAATTGAGAGGCCACCCTGATGTTAGAATTATATAGCAGGTTGTTGATTTTTATTTTTATTTTGCTAATATCAAGTATATGTTTTTTCATTTTTCTACTACACTCGTTTCCCACATAAATTGTAAATAATCAGTTATCTCAATTACTCCACTTTTGTGCCTTTAGCTGTTTTAACAATTGAAACATATGGCTGGTTTATACTCATTGGTGGTTTCATTGTCTTCTTCTTGTACCAGAAATATAATCCTTCGTATGAACAATGGCGAAAGATGAAAGAAGAATTCAGTGCACAACAGGAGGCGAAGAAACGT…
Hs_transcript_46411	wd repeat-containing protein 5	0	WD40 WD domain	Gono	UP	.05	TAAGGAGTACTATAACCAACAAACCTATTTAAAAATGTTGTAACATAAACATTGGATCTGATTTATACCGAAAAGCTATGAGTTTTTTGACTATTGACTAGCTTATATTTCAACTTTATATTTAGATTGTATTAATATATATATGTAACATACAATGGCAGGTCAAGATGGAATTGCCACTACTCAAATAAAAACAGAGGGACTGCCAACAGCAGGTAGCACAACAATGACAAGTAGTAATGGTCAAACTCACCCATCTAATCCAAGGGATGTCAAGAAGCCTAACTACGTGATAAAATATACACTAACAGGCCACACAAAAGCTATATCTTCTGTGAAGTTTAGTCCAAATGGTGAATGGCTAGCAACAGCTTCCGCCGACAAACTTATAAAAATATG…
Hs_transcript_46946	glutamine synthetase-like	2	Gln-synt_C Glutamine synthetase	Gono	UP	.001	AGGAAACAATAAAACTATTTAAGCAAGTGTATATATATAAATAAATATAAATATTCAAAATGGCTACATATCATGGATTGAATCAAGCTGTTTTGGACAAATATTTGGAGCTTGACACCCGGGGCATGATCCAATTAAATTACATATGGATTGATGGCTCTGGTGAAACAATGCGATCAAAAACAAGAACGATAGATTGGGATCCACAAACCATAGAGCAATTGCCAATATGGAATTTTGATGGTTCTTCCACTGGTCAAGCAACTGGAAACAACAGTGATGTTTATCTTCATCCAGTCGCCATGTATCCTGATCCTTTTCGTAGAGGAAAAAACAAACTGGTCCTTTGTGAAACATACACTTATGATCATAAACCAACAATATCGAATAAACGCAAAT…
Hs_transcript_50371	voltage-dependent calcium channel subunit alpha-2 delta-3-like isoform 2	0	VWA_N VWA N-terminal	Gono	DOWN	.01	TGGAATCCCTAAACCTTTGATTAGTCCAAAAACGTTATCCATAATGATAGCCATAATTTGGCATTGTTGCACTGTTTTAACACTTTTAACTTTGATGAGTCAGCTTTCCTGCCAACAGCTAGGACTGGATCTAGCAGGCCCTATTGGGAAAACGTTCGCAGACAATATGGCGGAACACTTGGCTACCGAACTAAAAGAAATGACGAAGAAATACACGAACTATCATAAAATTTCTGAAGCATTTTTAAAGTTAAACGTAGTAAAAAAGAAAATAAGTGGAGATGAACTGTTAAATAATTTTACACAGAGTGTGGAAGCACTGTTCGATGAAAGGACTAAGGTATTGCACGAAATAAAAAGGAATGCGGAGAAATCTAAAGCGCGTAACACAAATAAGAA…
Hs_transcript_50350	na+ picotransporter	0	NA	Gono	UP	.01	ATGAGGAGAAATCAGAACCTACAACACATTTGGGGAACAGTGATTCAGAATTTAAATTGGTTAAGAGTGCTGCAAATTCATCTAGTGCCATCGGCTCCCACGCTATATATACCATAGATGAATTAAATGAGAGAATATCTAATCTACATTCATCCATGAGTGATTTTTATAATAAAGGTCAAAGCTTGGCCATTGATGAAGATGACGAGGATTCACAGAATGAATTAAATGAGTTGCGAAAAAAGCACCAGGATTCTGAAAGTGATCGCAAAGCTGTTCAAAAGTTCTCTGGAGTATACTCAACACACAAAATTTTAGGTTCATCTAGCTCCTCTGTGAATCAGCGTGGTAATTTCCATACTAAAAAAAAGCTTCGGTTCAGTTCAGATGAGG
Hs_transcript_50375	e3 ubiquitin-protein ligase shprh-like	4	Helicase_C Helicase conserved C-terminal domain	Gono	UP	.05	TGTATAAGGAGTATGTACATATCCTGCCATCATCGTGTGCAAGCACTCGATGAGTTGGACATGTGTACAATGAGGTTACGCTTTCCTTTCGAGTGTGAAGAAGACATTGAAAGTAAACCATACGTTGTTAAGAAACACGAGCTTCACTCAGCCCAACTAACATACGAATCTGACAAGATAATTGCTCGTAACGAATTGAAAGTGAAGGAGAGCCAACTCTTATATCTTCAAAATTTAGCCAAGATTCAGACAGAACATGACGGCTTTAATCCAGAGACATGCCCTATATGTGTCTCGCAATTCGGAGCCGAGTGGGCTGTTTTCAAGTGTGGCCACTGCATATGCTGCAAGTGCGTGGTCCAACTACAAAGCAGGTCGTTTGTATATGTACGTAACAAC…
Hs_transcript_50806	---NA---	0	NA	Gono	DOWN	.001	CAAACGTTCTTATCAATTCATCGTATCCAACTGTTTGGAAAACATTATAAAAACACCAGCAACTCAAGAACGAAGAGTAGAACAACACAATTTTCATTGGCATTCAGCAGGAAGCTTATGCATACAAGGATTTGAAAGTATGAAAGCTTCAGTGTTGATTTTATGCATGCTTTTGTTCATGTGCGTTGATAAAATGAAATCTCGACCAATCAATTGTATTTCAAGAAGATGGCATGGCAATGTGTTGATTTGTAAAGAGAAAACTTTATTACGTAAAATCAAGCGCAATTTGAAAAAGAGTGAACGCATGAGCAAGCTACTGTTCAGTTTGATCATGAGAAGATTGAAGAAAAAATCATCACCGACCTAACTCGAATATTCCAAATATTTCAAAATATT…
Hs_transcript_34109	tafazzin ( dilated 3a (x-linked) endocardial fibroelastosis 2 barth syndrome) isoform cra_d	30	Acyltransferase Acyltransferase	Gono	UP	.05	TTAGGCATTGGAAACAAGGTCAAAGTATATAACCATGACAAATTGTTGCATTTTATCAATAACCGTCCAGTGGGAACCCCATTAATCACTGTTTGTAATCATACTTCAATGTTGGATGATCCTGCTTTGATAGCTACTCTAGCCAACTGGAGAATGCTGTTTAATTCTAAAAAGATGAGATGGTCCCTGGCAGCTAAAGAAATATGTTTCTCCAATAGATTTTTTACATATTTTTGCAGTCATGGAAAGGTTTTATTACTTTCTTCTTATTTAGATAAGGACTTTTGCTAAATTACTCACTGATTTTCGAATTTGCAAAGTTTCTATCATTTGTAGAAAAAAGGTCTTAAAATTTACTTCTTCTGTCACTAAAACTTCCTTTCTTTTTTGTTTTGCAAA…
Hs_transcript_40324	PREDICTED: uncharacterized protein LOC101236484	0	CG-1 CG-1 domain	Gono	DOWN	.01	AACTGATTTGAAGCTCTTTAAGAAAGTCTTTAACAAAATTGCAGCAAATATGTCATTATCATCATTTCTTTCAAAGTCCACAGATCATTGTCAAATCAAAACAAAATTAAACTTGGGCTTTTATCTGAAGCTACTGGACCGAGTAATACGAGAAACTGAACCGGTAAATTTTACTGGTGACGATGAGGAATACATACAATTAATCAATATGGTAGCTGTAAGAAGAAAAAGGAAAGGAGAAACGACAAAAGAATGCTTTGAACGATTGCAGCGCGAGAATAAACGTTTTGTCAAAATTTATCGTGCAAGAGGAAAAAAATCAGAAAAAATGAATACTAAACAATACTGGGGAACACGCCAACAGTTACTTGCTGGAAAGGTAATTGCTGACTGGGTGGA…
Hs_transcript_45948	hhex-antp class homeobox partial	22	Homeobox Homeobox domain	Gono	DOWN	.001	ACGTTTATTGTTTGTCTCTTTTGTCTCAATAATGACGGTGGTATTTTACAAAACAAAAGTAAACATTCGAGACAAATACTTCTTAGCTTTAAATAAAGACGCTTTAAGGGATAGTCAAATATTTTTGGCATACAAGTGAGATTATTAAGAACTATAAAACCTCTTCAAGTTCAAGTGGCTTCCTCTCACAAATATATGTGCGAAACTTGTGATGATCATTTGTTGAAAATTCTCTCGAGAGGACAGCCGGGTGGAGGAGAATTTATTCTTTATAAAAAAAATAATAAACACAGATATGGAAAATTATTATAAGAATAATGTAGAGCGCAATCAATTTTCATCAAGATTTAGTATTGAAAATatttttaAAAAAAAGATGTTGATATTTTAAAGAAAACA…
Hs_transcript_45949	hhex-antp class homeobox partial	22	NA	Gono	DOWN	.01	GAACAAGGTCATTCAGAGAAGAATCAACATCCACTTGAAGGCTTCCGTTTTAACGACATTCTCCAAATTCCAAATGACTATGTTTTTGTTTGTTCTAATGTATTGACTTTAGTTTGTAACACCTCATTCTGACGTCAATAAATATTAAGCAAGGCAAACAATGGATAAAAACGCTATCAATACTTTCGATGAGTGATCGTTTCCTTAAACCGTTCTTTTAGCGGCTTACACTCAGCATGTCATTGGAATAGCGCGCCTTTTGTATAGCTAACCTATTGTTAAACTGTCACCACAACAGATGAGACTGGGAACTAGGAACTCTCGCAACAGTAAAATAAGTACGTGATTTTTTTTTAACTCGGTCATGTTAATGCTGAAAATGACTTTTTGCTATAGGTT…
Hs_transcript_33734	e3 ubiquitin-protein ligase rfwd3-like	2	zf-RING_2 Ring finger domain	Gono	UP	.001	CTCCTTTGCATTTTGTTAGCCTTTTTTTTCTTTGCATTTAAGCTATAGTGCTAATAAATTAAACAATACTTTCCAATATGAGCATAAGAAGGAGTAGACGTTTGAGAGAACAAAGTGATGATGAAGTGGTGGAAGTGATACCACCAGAATCACACGAAACATCAGAAGAGGGAATGGAAGTTGAAGAATTATTTTCATCTCCAGAAACAAGAGCCAAAATTACAGACTTCAGTACACAAACCACGCCTGGTTTACTTAAAAATGGTCCATTGGCCACTGTACCTTGTGAAGAAATCAAACCACCCACATACAATAATTCAGATGATGATGATCAAACTTGTCCTATTTGTTTTGAAGAATGGACCAACTCTGGTGCACATCGGTTAGCTTCATTAAATT…
Hs_transcript_34103	atp-binding cassette sub-family a member 1-like	5	ABC2_membrane_3 ABC-2 family transporter protein	Gono	UP	.01	CGTCTTCTCGGCGTCAGATTTGGTCTTTGCTGCAATCCAGAAGAAATGGCAGGGTTATATTTTTGACAACACATTTTATGGATGAAGCTGATATTTTAGCAGATTACAAAGCCATAATGACAAAAGGTAAAATCCGCTGTGCAGGAACCTCTCTTTTCCTTAAATCAAGATTTGGTGTAGGCTATCATTTGGGTATGGTTCTTGAAAAGAATGCAGACATTCTAGCCATACAAAACACTGTTAAAGGAGTTATCCCCACTGCTGAAATATCACGTCATCATGGAAAAGAACTGGCTTTCCGACTTCCATTAGCAGAAGTCAATAAATTTCCTGATTTATTTAATCATTTCGAGGAGTCAAAGGAAGCCAACAACCTTTTCTCAGTTACAAAGTTAGGAA…
Hs_transcript_59768	hypothetical protein GLOINDRAFT_95516	0	zf-MYND MYND finger	Gono	DOWN	.05	AAAAAATTTATTAATTTCTTTAGTAATTTAAAATAAAATGTTTTTCCAAATAATCCTCATCAGATTATATCAAAGTATGGTGCTGTTTTTCCCAGCATCAGCAACATTGTACCTATTAACCTCCATTAAAATATATTGACTAAATTTTTAAGTTCGTCCCTTCAAATAACTATTAGCCTATATTTCTATACTAGTTTCATGCAACCTGAATTTAAAAGGTTCTAATTGTTTCTTACGTCAGCAGCGTCATTATCTCCAACTTTGGGACGCCAACGTCCACATCCTGTAAAGACTTTCGCAGCCAAGCAACTGCTGAGTACTCGCGAGTTGATACTTTTTGATAACTTTTCAAAACAGCCTTTATTTCAAAATTGTTATGGTCGTGAAAAAGAGAAATAA…
Hs_transcript_40329	boule-like protein partial	2	RRM_1 RNA recognition motif. (a.k.a. RRM	Gast	UP	.05	AAATACATTCATAAGAGCGAATTTCAGTGAATCGGATAAATAAAAGCTATTATACTCAAATCTTTGAGCTAATTTTAGGCATAGAAAAAAAATCCCCCCAGCATAGACATTGTTTTCGATTTATGTTATAACCACAAGACCCATCGGACAGACATCATTAACTTAAAGACGTGCAGGAAAAAGATATATAATTTTTTAACAATAATCTACAAAAAATGGATAAGGGCGATCATGCGTCAGTTATCTATGGAACACACTTCCCGAACAGACTATTCGTCGGCTGTCTTCCGCCAAAGGCTACGGCAGATCATCTTGGAAAATTTTTCAGAACATTTGGAAACGTTATGGAGGCAAAGGTTGTTTTGGACGATCAAAGAAGATCACGACGCTTCGGGTTTG…
Hs_transcript_33592	serine incorporator 3	1	Serinc Serine incorporator (Serinc)	Gast	UP	.01	TTAAACTGAAAACAGCATTTCATAGAAAACTAAATCTCCATACGTGTTTGGAAATATAACTGGTGCCACAAGACTCCAAATGTACAAAAAAACACAAAAAATCCCACTGCATAATTTTATCCATATGGCGCCCCATCCGGCAATCAATTTGACTGTCAAGTTTTCTTCTTCTTCTGGACGATACCAGTTAGTCATTGTCATCATCAGGTAAAGCGAGGCAAGACATAAAATAACATGAAAAAAAGAGTAACTGTATTCTACACCTTTTATCTCGTCGTCTTCTATTATTGAAGGTAATCGAGGCATATTTCTTCTAGCCTCGCCTTCCTCATGAATACTTTCGAAGGTTACATTTTCGTCTCTTACGTATTTGCCATATTGAGGTGCGTTCACAATTCG…
Hs_transcript_33593	---NA---	0	NA	Gast	UP	.05	AAAGTATTCCAGAAAAACCTAACCAAGCTAAACCAACTCAGGGTAAGAAAATATTGGAAGAAAAGGATGTAACAAATGGAGGGATAAAAAACAAGAATAATGGTAACCAGAAAAATCATGTTCAGAAAAGAAAATTTGCCGCTAAAAAAGCCAAATCAACATCAAGGCAAGTACAGAAGAAATCTAAAACTAACAAAGCTAAAAAACATCATGTAAAAGTTACACCAACAAAGAGAACAAAAGTTGAAAAAGTAGAAGTTGACAGTGGTTCGGGATCTGGTGACCAGGGTGATGAAGTAGAATTAGATAATATTTTGGATTCAATCACTAATGACTTATGGTGAGAAAATGTAAAAAGGACAGTATGAAAAACTAATCGAAAAGAGAAAAAATGCCATC…
Hs_transcript_33591	---NA---	0	NA	Gono	DOWN	.05	GACAAATTTTATTTTTCACGATCTGAAATCAGTGCAAAAAATGGAAAGAATCACCGCAATTTTGGTTGAAAGTATTTCGTTTGAAATAATATGGAAGTTGGTAGTTTCGTTCGCGTGTCAACTATCATTGGCAGCAGAGCAGTAATTGTGCCTCTTGATACGAAAACAATGAACGATACAGGAAGTTAACAAATCGGTTAGTTAGAAACGCaaaaaaaattTTaATGAGGACGAATTTTCACGAGTTAATTTCTATGTTTTCAATTTTCTGTGTTAATATTAACTTATTACGAAATATTTTTTTCGTGTTTTTTTCGTTAAGAAACTTCGTTTGTAAATAATTCAGAATATATTGACATTTAAATAAACGATTTATTGCTGCAAATTCGTTCCAATTTT…
Hs_transcript_33596	PREDICTED: uncharacterized protein LOC100202087	2	Lectin_C Lectin C-type domain	Gast	UP	.01	AAATACGCCGGAAATATAAAGTTAAAAAAGTCAAGCAAAATGAAGAATTTGTAAGAGAAACAAAGAATTTGTGTTGGCTGATAATTAGCTGGCAATGGTTCGACGACTTCTTTTCGCTTTTCTATTCATTTGCCTCCTATTAGCAATATGCCAGGGTTACAGTATAAAACGAAGTTCAGGCGGCAACAAAAAAGCTCAAAAAAACAAACAGAAAATCGACTTAAAAGTCGGTGATCAGGAAAGAGTTACAAACTTGACGAATAAGCAAGCAAAAAAGGTAGCTGATAAAGAACCAACCACTGATGTTATCCCACAAAAAGCCGAAAACGGTGAAACAGACGACAATCAAACGCATTCAAAAGCTCTTGAATCAGGAGAGACACCTAAATATCCTCTTAA…
Hs_transcript_2889	lysm and peptidoglycan-binding domain-containing protein 2	1	LysM LysM domain	Gono	UP	.01	AAAGGAAGCTGAACTATGATTTTTGAGAAGGTAGGGGAGCAAAGCAAAATACAATGGATTATACAATCTGAAAGTGAAATATGAGAATGGCAGAATGTGGTGGCTTGTTGAGTTTTGGAATTGCATCCCAACGTAGTTATGGTGCTACCTGTAATCAAACATTTATGTTGGCTGACATTGACTCTAAACTGATTACACACAAAGTGATGCCATCTGATACACTTCAAGGTTTAGCAATAAAGTATAGTATTTCAGTGGAGAAATTAAAACGTGTTAATAAACTTTGGTCCAATGATTCTATACATATCAAAGAAACTCTTCTTATTCCTTGTTCTGTGGTGGATGACAACCGATGTGATTCTCCTGAAATTTATGCAGACGTTGTGGAAGTCAAACCAG…
Hs_transcript_21476	ectoine hydroxylase-like	0	PhyH Phytanoyl-CoA dioxygenase (PhyH)	Gono	UP	.01	AGGTTTAAAAATGGTCTTAATATCTGCTACTAAATCTGAGCAAGAAGACAAATCATTCCCTTGGGAAAAAGTTACTTTTACGTTAAGCCCTTCTGGTGATTTTTATGTGGATGATGACATGAGAAAAGCATGGTTGGATTATGGTTTTATTATTGTTAAGCAATTGTTTTCATCAGAAACAGTAAAATCTTTAGAGAAATGCGCAATGGACCCGAATGTTCATGAGCGCCTGCAACCACGCGTTGATGAAGAAGGTTACAAAGTCAATTTTGTACTTTGGAATAACTGGGACAATGGGCTGTTTGGTGCTTGTTCAAGATGTGAGAAAGTAGTGAATCCTATGGAAGACTTTTTAGGTGGGGAAGTGTATCATTATCACACCAAACTTGTGTTAAAGCA…
Hs_transcript_33599	hypothetical protein GUITHDRAFT_119936	0	NA	Dact	UP	.01	AAAATCAACTGAATATTATTTATTTAGACTACATGTACAAACAAGAACTGTAAACTTTCTTTCCATTTAATACAACTTCAATATTATTTGAACATATCGGCGGTTGGGCATCTCCACTCGACAACTCGTCAAGCGTTGCGCGTCTCCACTCGTCAAGCGTTGCGCGTCTCCACTCGTCAAGCGTTGCGCGTCTCCACTCGACAAGCGCTGGGCGTCTCCACTCGTCAAGCGTTGCACGTCTCCACTCGTCAAGCGTTGGGCATCTCCACTCGTCaagCGTTGGGCGTCTCCACTCGTCAAGCGTTGCGCGTCTCCACTCGACAAGCGCTGGGCGTCTCCACTCGTCAAGCGTTGGGCGTCTCCATTCGTCAAGCGTTGGGCGTCTCCACTCGTCAAGCG…
Hs_transcript_1503	PREDICTED: trypsin-3-like	1	Trypsin Trypsin	Gast	UP	.01	AGGAAGCTGTGGAGTTTCATCCGTTCCGGTAAGTCGAGTAATAGCCGGAAAATTTTCGAAAGACGGACAATGGCCATGGCAAGTAGCAATGTTAAAGAGAGGTCGTTTCAACTGTGGTGGTTCTTTAATAACACCTGAATGGGTAGTCACCGCAGCTCATTGTGTGAAGAAGCTCTCTGCAGCTGATATAAAAGTTGTTTTAGGTGAATTAGACCGAGGTCAAACAAGTGGGAATGAGCAAACCATTGCAGTAAAACATGTCATTACGCATTCCAACTATGGAAAACCTCGACTCAATAACGACATCGCATTGTTAAAATTAACTTCACCTGTTAAAATAAATGGTCATGTACGTACGGTGTGCTTGCCAAGACAAGAAGAGAAGGTTAGCGTTGGCAC…
Hs_transcript_1500	chymotrypsin-like elastase family member 3b-like	1	Trypsin Trypsin	Gono	DOWN	.05	CAGTTACTAGACCAACTACTGACCAGAGAAAGACGACAGTTAAAGTGTCAACTTCAACAACAACAACTTTAAAACCAACAGCAACGAAACCAACTGGAAGACCAAGCACTGCACCCCCTGGCACCTGTAGAATTTCCTCTGTAGCTAGTGGACGAGTTATTGCCGGTGAAGATTCAAAACAGGGACAATGGCCGTGGCAAGTTGCCATGCAAAAGTATGGTCGATTTTTCTGTGGTGGTTCCCTGATTGCGCCAGATTGGGTTTTGACAGCAGCGCATTGCGTGCAGCAAACATCCGAAAGCTCTCTTAAAATTATTGCAGGTGACCTCCATCGTTCGAAAACTTCTGGAATCGAACAAACTGCGAAGGTGAAGTTGATTATCTCGCATGCGCAATATC…
Hs_transcript_1505	PREDICTED: uncharacterized protein LOC100202793	0	NA	Gast	UP	.05	AAAGAGATTCACATTATCACCACAGACATCAATGAAGTACTGAGTGGAATCAAAAAAAGATCTGCGGAGGAGGATGACTGCACTGAGAAGAAGAGTGAAACACCAAGCATTCACGAAAATGCGGTAGGAACGCTTCATACTGAAGTGAAAGCTAAGAAATCTGAGCAAACTCACCTTACAAGTATAGACAATAAAAAAAATCCGAGTTAAGTTTAAAATTAAGTCAACTCGATAAAAAATCACACTCATATCCAGATGCTTTATCGCATATCATGAAAGATTTGTCTGGTGCGAAACGCACGGTATCGAAAACTCCAAATCTAAAGACACTTAAAAATTCGCCATTATGGAGTTTATCGAAATTAATAGATGATGTTAGCGCTATTACTGCCAAGAAAT…
Hs_transcript_24121	alpha 1c	8	Tubulin Tubulin/FtsZ family	Dact	UP	.05	TAGCGCGAGTGTATTTCTGTTCACGTCGGTCAAGCTGGTGTACAAATTGGAAATGCATGCTGGGAGTTATATTGTTTGGAGCATGGTATCCAACCTGACGGACAAATGCCATCTGATACCACGCTTGGTGGTGGAGATGATTCGTTTAATACTTTCTTCAGTGAAACTGACAGTGGCAAACATGTACCCAGGGCAGTCTTTGTTGATCTTGAGCCATCTGTAATCGATGAAGTTCGTCAAGGTACATACCGATCGTTGTTTCATCCTGAACAACTGATCACTGGTAAAGAAGATGCAGCAAATAATTACGCACGCGGTCATTACACAGTCGGAAAGGCGATGATTGACAATGTTTTAGATCGCATTCGCAAGCTTAGCGAAGCATGCACCGGTCTGCAA…
Hs_transcript_16340	5-formyltetrahydrofolate cyclo-ligase-like	3	5-FTHF_cyc-lig 5-formyltetrahydrofolate cyclo-ligase family	Gono	UP	.05	TCAAAATAATTATTTTAAAGTATTTATATTTGTTAGAATAATTTTTGCTGTGGATTATTAATAAAATACGTGATTTTTTTAAGTCGGTGTAAAATTTGCAAAATGTACTTTTTGATTTCTAACCGTTGTTGATCTTTGTTGATGTTTCTTCTGAACATAGCGACGTAATTTATCCTGCTTAAGTTCCTTCTATAGATGAGCACAGTACAAAGGACGCTACGAGCTGCTAAACAGGCTGTTCGAAAAGAATTACGCGCCAAGTTGAACAATTTAAGTGATGAAGAAAAAGCGCGACAATCGCGCGTTATTACGGAGAAATTGTTTTCATTGGATGTTTATAAAAACTGTCAATCATTATCTCTCTACATGAGCATGCGCAGTGAAGTCTACACCGATGAT…
Hs_transcript_16341	mesoderm-specific transcript homolog isoform x1	2	Abhydrolase_6 Alpha/beta hydrolase family	Gono	UP	.01	AAATGTGAAACAGGAAAAAAACGCCTTCACCATATAAAATGCAAAGTGATTTATTGACATGCTATTACAAAGTATAAAATGTTTTCTCAACCCTGTTTAAAAACTCATTATAAGATTTCATGAAGCCAGCTTCATCTTCAAGTTGAGGGTAATGGCCGACAGTCTCCAGTATGGTGTAACTAGAATGCGGTATTAACTTTTTATATTCACGAAAAAATCCATCTGGAGTATTTACCGGATCCAACGCACCATAAATCAGATGCAATGGTATCCCTGTGCTTTTCAATGCGCCCACCCATCGCTGTTCATTCGCATGTCGCTCGGGTATATATTGAAGTATTTGCGAGAACGCCATATGTCCTCCATTGTGACGCACGATAGCCCAAAAATCGTTCAAAT…
Hs_transcript_16346	jc7958galaxin precursor - reef coral	0	NA	Dact	UP	.01	TTTATAAATCTGCGTCGCCTTATATATGGAATTGTTGTGCTGGCACACTATACCCAAAAGCTGCAAACTTTTATGCTTGCTGTGGAAGCCGCTGTTACAACGCTATTACTCAATTGTGCTGCGGAAATAAAATTTACAGCAAGCTGAACATCAACACAGCGTGCTGTGGTGGACAGAAAATGTATCAGCGTGGCGAATCAATATGTTGTGGAGGTCAAGTATTTAATCAAAAAGCATACGGTTGTTGTGTCAATGTGCATTATTTACTGCGTACTCAATTTTGCTGTGATAGAAAGGTGATTGAAAGAAAAAGTAATTTGACTACAAGCAAATGTTGTGGGGACAAAGAAAAAACACTTTATGATGAGGAAACAGATATATGCTGCAATGGAAAAGTTT…
Hs_transcript_812	mitochondrial ubiquitin ligase activator of nfkb 1	5	GIDE E3 Ubiquitin ligase	Gono	UP	.01	GTAGAGAAGTTTGAAGTGGATAGTCGGCTTTTAAACCATGTCAAAAGCAAAGGTGGCACAGTACCATACGTAGCTGTCACTGGCAATGTTGTTCCAGATGGGAGTTTTATCACAGGCAGTCTAAACAAGAATTCGCAAGGTGTTATACAAAGGCTTTCGACCAGGGAACTGCAGTCTAAATGGTTTCCTAGGTCAAAAACTTGGTCAGATGACTTTAAAACGATTTTTTCTCACACGCATACAGTACCCTTCAGTTTGGAGAGCGGTAAAAACATTAAAGTTGCCGTAGAACATCCTTTAAAAGCAGAGCATTTAGAATTAACAACAGAGTTTCATCACTACGAGCCATCACAGACAGCTGTTACAGATAAGCTCATAAATTTCGTAACAGGAGAGTGT…
Hs_transcript_29602	meprin a subunit beta-like	1	Astacin Astacin (Peptidase family M12A)	Gast	UP	.001	CGTTGATCAATCAATATGACTTCTTTGTGGTTTATGTTAGCCTTCATCTCCGTAACTTATGCATGGAACAAACATATGGAAGTTCCTGGCATGTATCAAGGGGATATTTTGCTGACTCCCGAACAACGTGAAAAATTAAACAGGGATCCGAATTCTTTTGGCTCAATCGTTGGTAGAAGATGGCCTGGTGGTAAAATCGCATATCAGATTGCCAGTAACCTTGGATCACGTGCAAGAAATGCAATTAGCGCTGCGATAGCAGATTATCACAAATACACCTGTTTACGTTTCTCACCGAGACAGGGAGAGAGAAATTATATCGACTTTGTATATTCCACTGGTTGTAACTCTCCCGTTGGTATGTACGGAAGAAATAGGATATCGTTAGATTCTGGATGT…
Hs_transcript_819	signal peptide peptidase	5	zf-C2H2_jaz Zinc-finger double-stranded RNA-binding	Gono	UP	.05	AATCAAGCATTTTTGTTTGGGTGACTATTCATCATTATCCTTATCTTATAGTTAACCATTTACTTCAGTGTCAACTAATCAAGGATCATGGCTCGTCCGTTGCTTTCTTTCGATGCTGGTCAATCATACAGAGATGACATAAGAAGAAATATGCCAATACCTCCATGGCAGACGAATCAGATGAACGGTCCCAACCAAGGTCCCAACATTTTTCCAATACCTCCACGAAATATTAGTGGTATTTTAAACACCCCACCTGGTCGAAATAACACACAGAATAATGACAGCCCAAGAAGTCTACTTGATGGATTATCTTTAGGAGGAAGGCGCTCTTGGGATGGACCACAGAAAATAATGGAACCACCCAGTTTGCTAGGCAATGTTATGCAATCCAAAAGA…
Hs_transcript_60301	nudix hydrolase 3	1	NA	Gono	UP	.05	AAATTACCAATTTTTTTTAAAGCTGAAAATATAGCGATTTATAATGATAAACTCTTTTTGCTGTTTGGTTCCCATTTTCTTTCACAAAAAAATACTTTTTCTATGTGAAAATCAACCTCTTGCAATTCATTTGGCTGCTATTTGCCAAAAAAGGGTTGGTGTTATATGCACTAGTCTTTTCGATGAGAACTTTATTTGTTTTTTATGAAGCAAATTTTTACTTTTAGAATGCTCAGAAGATGTTTCCTTTATAAAATTATTACCAGGACTTATGCTGGAAATTCAAGACGAATAACTGAAGATATTGTTAGAGATCGTATTTTAGATCCAGATAATAAACAGAAGCTGTTAAAACGTCTTAGCAAAGTAAAGCATGGACTTAAACTCCAACCTAATGCT…
Hs_transcript_8103	calumenin-like isoform 2	1	EF-hand_7 EF-hand domain pair	Gast	UP	.05	ATGGAGAGCAGTAAGTCCAATAAAAAAATTAAAACTCATACTTGATCTTAGATAATTTCAAGTATAACCAAAAATATGAATTTTCTACTAGTTTTCATCTTCGTTGCCACTATCGTCTGTGTTCACACACACGAAGATCATAATCACGTTATATCAGAAAGTGAACACTATAAAAAAGGAAGCGAACATAATACTGACTATGACCATGACGCTTTTCTGGGAAAGGGACATGGTCATGATTTTGACAGTTTGGAACCTGAAGAAGCGAAAAGAAGACTTGCTTTACTGATAAAAAAGGTTGATAAAAATAGCGATGCATTTGTTGAATATGACGAGCTTCAGAAATGGATTAACTTACAACGCACTGCTTACATGTGGGACACGATTGACATGATCATT…
Hs_transcript_57247	protein spinster homolog 1- partial	2	TIGR00893 2A0114: D-galactonate transporter	Gono	UP	.05	CACCTGTTCTCGGCATTATAGCTGTTCTACTTACATTGATTGCAGTGCACGAGCCACCTCGGGGCGTCATCGAGACAGAGGGGACGACCCCTGATGTTGAGGATCTGTCTGAATCGGTCGTCTTGACGCCTCATTCAAGCTATATTGAGGATCTGAGACAAATTCTCAATGTGCCGAGTTTTATTTGGGCTACAGCTGGTTTTACCTGCGTATCTTTCGTTGTGGGTGCTTTGGCTTGGTGGGCGCCTGAATTTGCCTTTTATGCCGAACAAAGCCATTCATATGACGCTAGCCGAAAACAAGATGATGTCAGTTATATCTTTGGTATCGTTACATTTGTATCTGGTATACTTGGTGTTTGGATAGGCGCTGAGTCTGCTCGAAGATGGAAAGTTTATA…
Hs_transcript_32462	---NA---	0	NA	Gono	UP	.05	TAGTTCCTACCGCCAAAAAACCAACAACACCAACAACAACAAGAACAACTACTACTACAGTTTCTTTTACAACAAAAACAACAACTACTGCAGATGGTAGTGGAAGTGGAGATGGAAATGAAAATAATGCAGCTGAAGTTACTGCAACAACTGTTACTACCAACAACAAACCAAATGCAACAACAACAACAACTGCACCAACAACAACTACAGCACCACCTCCAACAACAATTTCTTCCACAAAGGAACCATCAACT
Hs_transcript_40817	---NA---	0	NA	Gono	DOWN	.05	CAAACTTTCTCCTTACGAAGTTGTTTTTACAATGATCAAATAACATGGAAACAAGGCCATGAAAGATTAATTGCACTATACATATGGCGAGCAACCTTTAGAAAACGCAACGTACACAACATTACCCATCTTTTTGTTAAAGATGAGTTCAGAGTCATTCGTTGTAATTGTTTCAGTAAGTGAGAATGCAGTATGCACTAGCGCGAAAAACAAAACTGCACGTAACAAATAAGACATTTATTTTCAGTTTGGTATCACCAGTTAGTTACTTTACTGCATTTCAGGACATTTCAGCACTTTTTAATATTATACTCAATAATAAGATAATTAATATTTACATGAAATATTGCACACAAAAAGTTAAACTTTTCCTTCTCATCAACTTTGTTTTCATTTTGA…
Hs_transcript_36772	hexaprenyldihydroxybenzoate mitochondrial-like	4	TIGR01983 UbiG: 3-demethylubiquinone-9 3-O-methyltransferase	Gono	UP	.001	ATGGATCATCTGTGTCTTCAAAAGAAATGCATCAGTTTCAAAAGCTTGTAACTGAGTGGTGGAGGCCTGGTGGAGAGTATGATGCTTTGCGATCTTTAAATAAGCTACGAGTTCCATTGATTAAAAAGCTGCTTCTGTCAAACGCTAAAGAAAGACAGTGCCAACCTTTGTCTGGTTATCAGGTTTTAGATGTTGGCTGTGGTGGAGGCATTTTAGCAGAGCCTATTGCTCGGTTGGGTGCAAATGTTTTGGGAATTGATCCATTACAAGACAGTATTGATGAAGCTAAACATCATGCTTTGAAAGACTCTGATTTAGCAATGCTAAGTTATGAATGTTGGACCATTGAAGAGCTTGCTGAGAAGCAAAGTAACTGTTTTGATATTGTGCTTGCATCAG…
Hs_transcript_36775	protein phosphatase 1 regulatory subunit 3b-like	0	CBM_21 Putative phosphatase regulatory subunit	Gono	UP	.001	AAGAAGGTAGTGAAAACGTTTTTAAGGTCGGCATTTTTTTTGGCATCTTTTGTTCACACGATGCTGTAGCAGTCGAAGTGGAATGTTTTAACTTTAGTATCGCGATGAAGTCGTTCTGTTTCGGCTTCGGAATAGTTTCGTCTAAACTTTCATCCTATCCGGAACGAAACTCGTTTTGTCTCTATTCGGAACTTGTGAACATGGTTTAACTCTCAAGATCGGAACTTAATTGGGTTTAAAATATGTTTTTTTCGCCTAAACTATTCCTCAGGGATTATTTTCACAATTGCTGCTAATGTGTAATTTTCTTTATTTTTTGTGCAATTTTTTTTGTGCAATTTTTTTATGTATGTAATAGCTCTGACTCCCACGAGCGTCATTATCGAATCTGTAAGCGTT…
Hs_transcript_36774	protein phosphatase 1 regulatory subunit 3b-like	0	CBM_21 Putative phosphatase regulatory subunit	Gono	UP	.05	GTACTTCAGTAAAAGAATGCAAATGGTATTAAATGATTTGGAACGAATTGTCAGTGGTGAATAGCTAAGAATGAGTTGTTGACGACATGTTTTTGTGTTCTTATTCACGCTTCGACAGTTCCAACTCACGTCCATAAATCGTCTCAATAACTACATATAGAAAAGGATAAGACACTGTAACACAAACAACGTGTTACGAAATCGTTCAAATCTCATTAAAATAACAAAAGGGAAGAACTGAAAACACATTACGACATCAAATCAAAACGCTCAAAGAAATGCTTGCGGTTGAAGGTCTTACCACCGAACACTGTTCATTTCATACAAAAGACACGGTCCAGCAATATACACCATTTTACCAAGACAGATATACGAAGCCCGTGATTACTACGAAGAAAT…
Hs_transcript_40813	---NA---	0	NA	Gono	DOWN	.05	CATTTTTCCAAAAGATAACTATCATCACTTCAGATTTCACTAAAACACAACTCACAGTCCCTGGCTACAGATAAAATCAACCTGCCTGTTGTTTATAAAGCTGGCTTATGTTAAACTTTTTTAGGGTATCCCTCAACAGAATTTAAAAAAATTATTACAGAATGTTTTTATCACCATGGTGGCGATAAAAACATTTCGCATATTCTTAATATTAACAAATAGGAAAGTGCGTTACACAACCATGAGACTCATAGACCCTATCTCACTTTTTTCAATCATAAAGATTAGTCGTAACGTTTTTTGTCCATGAATCTTTGTTAAAGTTAATATGCAGTCAAAAATCGTTTATCGGCGTCTTAGAAAATGGCTAAAATTAGGAACTCCGGAACTATGATAATA…
Hs_transcript_36776	pou class transcription factor partial	4	Pou Pou domain - N-terminal to homeobox domain	Gono	UP	.05	TTATTTTTGTAGCAACTTGATATGGGTTGAAAATAACCATATTCCAGGATGATTCAGAACATTCAAACTCCTGGCATGAATAGGATTAAAAATGAAGAATTCAAGTAAATATTGGCAAAAATTTGTAGACTCAAATCTTTAGTTTAAACAAGTTTAATAAATTTATACATATATACACATAAACACTAGTTGTAAAGTAATATAATTCTAACTTTTCGTTGTTTCAAAAGAGTCAACCTGATAGTAAGGTTGTTGAGAATGAAGTTGGTCAATAACACTTTGTTCTTGTGGTACATGGTTAAAAGATATTGGATATGACAAAGATGGAGACACCATACTTGCCTCACTAGACTTTACAAAACCTGTACTTGCTAATAATCTTTTCTCCTTTTGTCTTCT…
Hs_transcript_7084	dna mismatch repair protein	5	NA	Gono	DOWN	.05	GATACAGAAGTATTTGTTCTCTGGAAACAACCTTTTCACAATTATACTACAAAAATCTTGTGGTGCGAAAATATGGCAAAACCACAACCCTAGTAATTACACACAATGATACAGTGGTAAATATAAAATCCGTGCTTTATTTACCCAACAAAATGTTACTTTCAGATGCATAGACATTAAAGTTAAAAGACTGCCTCTTTGTTGTAGCATACTCCCAAGATAAATACACAAAACACTACAAAGAAATATTCATTGAAAGTCATCTTGTTTGTTCACTCTTGAACGAAATACGTCTCGACCCGTTcAAGTGTCGGCTGAACATCGTGGGACggAATaaatgcttctt
Hs_transcript_61908	ubiquitin domain-containing protein ubfd1-like	0	ubiquitin Ubiquitin family	Gono	UP	.05	ATGTCATCAAAGCTCCATCTGGCTCTACTGAAAACAGCATAAAAATGGAAGCAGATAAAGAAAATCAGACTGTCAATATAAAAGGAGAGCCCATCTCATTTAAAATGATGTGGAATAAACATACATATGACATAACAAAATTAGGTCTTCAAAATACTGTAGCTGAATTGAGGAGACACATTGAAGAACTAACAGGGATTCCATCTGACATGCAAAAAATAATGTATAAAGGTTTAATAAAAGACAACACAGTTACTCTACAAGATATTAAAATAACAAAAAATGCAAAATTGATGGTTGTTGGCTCCACTCCAAAAGATGTGGAAACTGTAAAAACACCTACACCACAGGAAATACAAAAAGAACGTCAAGCTGAAGCTGCTGCTAGTAAAGAACCAC…
Hs_transcript_48504	39s ribosomal protein mitochondrial-like	1	TIGR01171 rplB_bact: ribosomal protein L2	Gono	UP	.001	ATTTTTAGATGTTACAATCAAAACTTATATTTACAACAAGCACTTTGAAAGTCGCTGGAAGTTTTGTATCTGAAATATTGTTTAGAAAAGCCAATATTGTGAGGTACACATCAACAACTGCAGCTATATTTGGTCGTACACAATGGTCTTATACACGCCCCAGAAATACAGACATGACTATTGAAGACCTCCCTCACAGACTGAGAGATGGCAAGTTTTACCGTAATCAGTCAAAAAGTGGCAGAGGTGAAGATGGTCGCATAAAAATACGACACAAGGGTGGAGGGCACCAAAGAAACTTTAGAATTGTTGATACAGTTCGTGTACCAGTGTCAGAGCCAGGCCAAGAACCAAAAACTATTAAGGATAGAATACTTCAAATAGGCTACGATCCTTTTC…
Hs_transcript_30912	protein	4	PDCD9 Mitochondrial 28S ribosomal protein S30 (PDCD9)	Gono	UP	.001	CATGGCTGCAAAAGGAGCGATTAAATCCATTCGAGGTAAAGATCTTGGATCCTTGAATGCATTACGTTATAGTGCCCGTGTAAACATTTTATGTAATGAAAATCCCATCATTACGAAAAGAGGTTTCAGTTTAAGCAGGCATAAGCTAGCAGTAAATGTAAGAGATGTTGAGGCGGAAAAAACCTTCAAAAACGAAAGAGATGTTCCCTTTCTTTTTCTCCCTCATACAGTTAAAAAGGCACACGTTGTACACGAGGCTATGACATCCATACCTCAGGTTTTTGACAAATATAAATGGCTTACAAAAACTATTTCAACACCTGGTCTTCCTGTGACTTACGACGAAAAAGTGGTAGAAAAAGAATTCGTTGAGGCATTTCATGATTCACTACAACAAGC…
Hs_transcript_30911	comm domain-containing protein 10-like	0	HCaRG HCaRG protein	Gono	UP	.01	ATAATGGAAGCTTTATTTTGTTGACCTACAACAACTACACACTACACACACTACTCTACACTGTAGCTACAAAACTTGGACTCTTGTTTATATCTTTGAAAATGTCAACCACGAAGTGGTTCAGCGTTACTACAAGTATTCGAAATGCTGTCCACTTGATAAACGAGTTAGAAGATGCAAAGATGGATCGACTTCTAGTTCGAATCATTCAGAAACTCCATCTTAAGAATGAGAGTCCGTTTAGTGAAGAAGAagaaaaaaagcTACAAGCAGCTTTCAATATGAGCGGCAAGCAAATCAGTAGCGTTTTAGATACTATATCGTACATTCTAGAACAGAGTGCATACCATGTAGCCAAACCGAATGTGCTGAGTCAGCAGCTGCAAACATTAGAGTTAC…
Hs_transcript_21450	---NA---	0	NA	Gono	DOWN	.05	CAATGAACCAATTCTATTTCAAGCAGGAAGAATATTTTTTTTATGATAAAGGCGTTGTTCAAAGTTGTAAAGTTCATTTGCGCTTTACAACAGATCGGAGAAACACTAATATAAAATGCAAGAAACAGTTTTGGTTGTATGCTTCGTGCTTGCACTCTCCCAGATAGGTGAGCTTTATATTCCTTGAGAGTTATAATAAATTCGCATTTTGTGTTGACTTGTTTTTAAAGTCCCAAGGAGTGCTAATTGGACACGGAAAGAAGAAACATCAGGTTAAAAGATTTATGGGTCTTAGTGTGAGAAAAACTACACTATGAATATTAATTTTGTACCTGTGTCTAACGTTAGCGTATTTTTTACGGCTGGTATTGGTTTTCGGACTACTTGAAAGTGTTATTA…
Hs_transcript_51942	receptor-binding cancer antigen expressed on o cells-like	0	NA	Gono	UP	.05	TACTTTAAGAAGCTGTTAAACTATACATTTTTGTTGTTGTTGTTTCTTGCAGGTTAAAAAGGATGAAGACGCTATTCCTAAATTGTAAATTCATCTTTTCTCTCTGGAAATATTTTGCAACTATATTTGGAAAGCTACTTTGTTTTATCAAGAAGAGAAAGTTGTCAACACAAGAGCAACTGTATCAAAGTAATGTGCCTCTTTCAATCCAAGTTCATGGCGATAAGGTAACAGAAGAGATCAAACTGGTTGATTGGAATACATGGGGCGATGACAAGCCTCCCGAAGAAGGTGAAGAGGTTAAAGAAATTCCTGCAGAAGAACTTTTTAAAGACATGGAACCTGTCATCAATAAAGCAAAAATGGTTCGTGTGACGAAGAAGATAAAAGCTCCACAAA…
Hs_transcript_3507	troponin isoform 2-like	0	EF-hand_7 EF-hand domain pair	Gast	UP	.01	TTTTTTTTTTGCACAGAAATGAATCGATTTACCTCTGATCAAATTCGCGAATACAATGATGTGTTTCGTGTTATGGACAAACAAAACAGAGGTTATCTATCCAGTCATCAGCTGCGCCACACGTTGAAAATTATTGGTTACAATATAACCGATAGATTGTTCGAGGTACAAACAATTTTAATTGACGAAGATGGGAACGGACAAATCGAATTCGATGAATTTGTTGGTCTCATTGACAACTTGGAAACAGAGAAAAAAAACACGGAGGAAGCAAGGGCAGCATTCAACGCATTTGATTTTCTTGGCGAGGGATACATTGCTGCCAATGATATAAAAGAAGCCCTGACTCAAGTTATGGATGAAAGCGATGAGAAAGAAATTCATGCCATTATCAAGCAT…
Hs_transcript_61905	disintegrin and metalloproteinase domain-containing protein 24- partial	0	Reprolysin Reprolysin (M12B) family zinc metalloprotease	Dact	UP	.05	GAGTGACTGTGCAGGTATGGCTTATGTAGGAACACTTTGTGGAAGTGCATCAGCTGGCGTCGATGCATGGTCATTTGGAAGTATTAGTGGTCCAGTGGTAATAATTGGTCACGAATTTGGACATAACATGAACTTCCCACACGATGGAGACACATGCAAATGTTTAACACCAAGAGGTTGTTTGATGGGTGGCTCAAAATCTGGTAGACCTGGTTTTTCTGATTGCAATCTAAACAGGCTTAAAGAAAAAACATTTGCCTGCATTAACGATTATCCCGTTGCTCCTTTATTATCCAAATGCGGCAATGGAATCAAAGAGCCTGGCGAAGAATGTGACTGTGGTACTCCAGAGACATGTGCGGCTAACAATGATAGCTGTTGTGAACCTCATGGATGTAG…
Hs_transcript_2581	zinc metalloproteinase nas-4	1	Astacin Astacin (Peptidase family M12A)	Gast	UP	.001	TTTCTCAGGTTTTCATCACGAACAAAGCCGACCAGACCGAGACAAATATATCAGAGTGATTGATGACAATGTCCTCAGCTACGCAACGGATAACTTCATCAAGTATGGGGCTGACAAAGTTGACAGTTTGAACAGTCCATACGACTTTTCCTCTATCATGCATTATAACGCAACTACATTTGCCAAACATGGCACCAATGCTATTGAGACTCTTGATCCAACAAAACAAAAGCTGATTGGCCAAAGAATACGATTGAGCAAAGAGGATATATATCAGATTAACAAATTGTATCGATGTGATGAAGAGAAATGGATGACAACTCCTGTTATACCAACTCTAGACCCAAACTGCAACGATATATACCCTCACTGTGACAGATACAAATATAGATGCAATTC…
Hs_transcript_41498	hypothetical protein TRIADDRAFT_55968	3	NA	Gono	DOWN	.05	CATTCGTATACCTCACTTATCTCATCTTTTTTAAAACGTTTATCCAAAATATCAATCATAGTCTCTAACACCACTTGGATCATCTTCCGGAAAAGACAATGCTACTGCAACTCCTTGTTTCTTCTTATCTAAATCTGTAACAATGCACCAAGCATGTAACTCTTCACAATATCTGTCATATGGTTTGTCTTTGCTATTGAACACCGGTGGGTTTTTATAGCCACTCATCTTCAGATTCTTCAACTACCTTTTGCTACCATGTAAAATTGATAATAACCATAGATAGTGAAACGATGTACACATATATTTATTACACCCATCAGTTATAATGCTACGCTATAAAGAAACAAATAATAAACATAATGATCAACACTAAGATTTTGTTCCAGTGAGCTTTTT…
Hs_transcript_3501	gamma-aminobutyric acid receptor subunit beta-1-like	3	TIGR00860 LIC: cation transporter family protein	Gast	UP	.01	TGACTTCACTGCAACGTTCTAAAGACTATTTTCATTTTTTTGATAAATAAAGAAGTTACTTGTTCATCATCATCTTGAAGGATGGAAATTTTATGTTCAATCGTGTTGTTGATAACACTGAAAGCTGTGCATTCAGAAATAAAAACAGATTACGAAGTTAGAAACATGTTAAAGGATATGCTCCAAGACTATGATCCCAAATTGAGACCACATTACTTAGGACCTCCAGTGAATATAAGTGTGGATGCCACCATCTTATCTTTCACAAACTTGGATGCTATCAACATGATGTACACTGTCGACATGTTCTTTCGACAACGGTGGATGGATCACAGACTGCAACACAAATTACCAGTACCACTTACTATTATTGTTGGTACAAAACATCCGTCTGATATA…
Hs_transcript_48500	26s proteasome non-atpase regulatory subunit 9	1	NA	Gono	UP	.05	GGGCGCTAATAGCGCGAAAAAACTTGATTGAAGAAGAAATTCGTGACCTACAAGATGTCTTACGCTCACATGATTGTGATATGACAAAACCTTTGGTGGATACAGACGGTTACCCCCTACCAGAAGTAGATATTATTACAGTACGAAAAACACGAGTTAAAATTATATGTACGTTACAATAAATACCTTCAAAATGATCTTAAATCATTGATGGACGAAATAGAAAAAGGTTTACACGAAATCCATGCGAAAGCACGCACGAAGAAAGGACAACCAGATCACTTGACAGAAAAACACACAGAAGTTTTACCAGAACAAAAACCATTTTTGCTAGTAGACGCTGTTACTGATGGCTCACCTGCTGCGAAAGCGGGCTTGAAAGTCAACGATCTTGTGACC…
Hs_transcript_41492	---NA---	0	NA	Gono	DOWN	.05	ACTATTTGCACACATTTTTTAAATTAAATCCATTACGCAGTGAACCAATCTTTAAAAAATCCTTTTGTTGAATATATGTCACTACAAATTCTTTTAGGTCAACATATCTGAAGAAAAAGATAAAGGTGAAGCTAGCAATACATGTCCTTTGCATAAAGAAGAGACTGACATACCATCTGCTAATGTTAATGATAGGAAGAGTGTTGTGGTAGAATCAATGAAAGAAAATACTAGAACTGAAGAAGTGACAAAACAAGTAGACAACAAAGCtaaaaTAGCAACATCTGTACAGCCTAACAATGAAGTGGAAAAGAGTGAGAATATACAAGTTGACACACCATTAGGAAATGAAGCAATGAAGAAAGATAATAGAAATGAATTACCATTTCAACAAAAGAT…
Hs_transcript_8952	Hypothetical protein GL50581_3601	0	NA	Gono	DOWN	.01	TTTTGTAGTTTTTCGACTCCATGTTAAAGTTTTTAATCTATCTTTCGTAGTTTCCAGTACACGTTGCAACAAAGCTTGAGCTTCTGTTGAGCTTTTCATCTTCCCTATTTCATTGAATATTTCACACAGTACGTCATGTTTTTCAATTTCATTTTTCTGGAAGAGCTGTGTGATAACTCTCCCATTTTCTGTTGTAAGTGATTCTATATTAGATAGCACTGTCAAATATATTATTAGCAGTCTTTCACTGCACTGCACAAAGTCGTTTGCTACGTCTTCTGCCAAACTTTGAGTAGAGGCTTGAAGTTCATCTTTTAGCACAAAAAACGCATTAAAGTTTGACTTTGTATCAATCAAGAGATTATAAAACTTCAGAAAAAATTCAGATATTCTGTTATA…
Hs_transcript_26129	-binding protein	0	NA	Gast	UP	.01	CGTGGAAAAATCCACGATTTTGCACGTCCTTTTTATACCGCATTGAGTGCGTCTCGCTACTTGCGGTACCATTTTGCTTGACGAACAAACAGACGTATACAGGAATTATAATATAGACTAGTCGGTATTCGTCGACCTTCATATATCGCATTTCGTGTTTCCGCAACATGACTTTTTTCTCGTGCACAGACAGACAGACAGTACGGTTATTATTAAAGA
Hs_transcript_26128	protein	0	NA	Gast	UP	.05	GATTCCAGACAACAAATGTAACCAATTCGCTGGTCAATCACAAATTTTGGCACTTAGGACATGTATAGAAATCAAGAAATACTGTCCACAAGTGCAaaaTGGCTTCTTCTACAtttATGGAGTcgtagataagttgactacatcGAAAGTTTACTGCGATATGGAGACAGATAATGGTGGCTGGGTTGTGATTGCTAATTACACTGTTCGCAATGGGGTGCATGGTGATATAAGCAACAATCAAACTGACATATTAAACGATGTCGCAACATCTGGCTTCACGAAATATTTATCTAGCAATATTGGCTTTTCTAACGTATTTACGTATATTGGACTAAAACAGATTAGATTCTACTGTTACACAGATAAGCCAGGTCGCACTTTGCATACAAGATCTTT…
Hs_transcript_26124	two component sensor histidine kinase	13	NA	Gast	UP	.05	GTAGGAATTGCCATGGTGTAGTACTGAAGCATGATGGTGCTGCTATCGAGGGTGGCTATGTTGTCTCACTGTCAATGAATACAAGTGACGTTTGCAATGTCGATCTGGAAAATGTGCATTTACTGTTAGCCCACGAAGATATGTTAGAGGCTTATGAAGTAAAGTACGAAGACCAGAGTATAGAAGCGACAAGTGTGATTTATTCAACACGCGAAGCAAAGATAACATTTGATCGATTTTACATGAGGTCAATTATCGACATGAAGATATATTTCAGAGTTACAGGCACAGTTTCCAGGAAAACAGCAATCATGTCAGCATTGTTGTACACTGGATTTGCAAATAATATATCCAGTGTGAAAAAAGAAGAAAAGATTTTTACCACATTGACAAATCTAC…
Hs_transcript_59970	high mobility group protein	0	HMG_box HMG (high mobility group) box	Gono	UP	.05	GGATTATGCCAAGAACACAGTCAACAGTTTTTTAAGTATGTATGGTTATGATGAAAGGGTGACCACTGAATCTTTGTCAAATATTAAAAGCGAACCTATCTCTCCATCAAAAGATTATGCACAAGTAACATCAGAGGCATCTAATTCAACCATCAGAACAGAAGATAAAGTGGCAATACTATCTAAAACTGCTACAGTAACACCATTACGAAACTGCTCATCCACTTCAACAAAGGTAGATTCGGAAAGTATTCTTGTTGGAGTTAATTCAACAAGGAATCTGGATGGTGCTCCCCGAAAACCCATTACACCCTACATGAGATATCGAAATATGATCTTTCAGGAAATCAAACACAAATATCCTGGGTGCTCTCCGTACGATTTAGCCTGCTTAATTAG…
Hs_transcript_42418	proton myo-inositol cotransporter-like	0	TIGR00879 SP: MFS transporter	Gono	UP	.05	GATAATTAGAATTGAAATACAACAAGAATAGAATAATAAATCAAATCAAATGGCAGACACAACAGAAGAAGAAGAAGATCTTTACATTTTGGAGAGTGAAGTAGAAAATGAAGAAACTCCTATTTTGCGAGAAGATCAGGATGATGATCATCATGGCAGTCTTGATTATCAACACACGACAACTTGTTATGTTTACATGCTGTCATTGTTTGCTGCACTTGGTGGTTTTTTATTCGGCTATGACACTGGCGTAATATCAGGTGCCATGATACCACTCAAAAAACATTTTGACCTATCAAACGAATTGCAAGAAGCTGTTGTCAGTATTACAGTAGGCGGTGCAATATTAGGTTCAGCAACCGCTGGTTATTTGAGTCAAAGATTTGGCAGACGTATTGT…
Hs_transcript_45375	pasha dgcr8	5	dsrm Double-stranded RNA binding motif	Gono	UP	.01	TAGTGTAAATTACTGTGGTATAAGCAATTGGTCCCCATGACTATGCCGTTTGCTATCTTTAGAAATATAACTAACAACAATGATACAATGAATAAGTGATGGATGATGAGGTTGCTGAAGATAAAGTCCAGATCTGTGAAGGTCAAGTGGAACGACAGATTGTTGTGCAGGTAAATGGAGTAGTTCCTGATTGTAATCTACCTGCTGGCTGGATTGGTGTCAATCACAAATGTGGAGCGATTGTGTACTTGCATAAAGAGAGTCGTGTTGTGACATGGTCTAGACCTTACTGCATTGCAAAAGAAACCAGCTTACGGAAACATGACATTCCACTACTTTCAATACCATGTTTACATCAAAAGAAAACAAAAGGCAAGCTTATAACTGGCGTCAAACGTA…
Hs_transcript_61064	laminin subunit alpha-4 precursor	2	Laminin_G_2 Laminin G domain	Gono	UP	.001	GGAACATCAACATGTAAATGCATCTCGCAATTTACGCCGATGTTATGTCAAGGTTGAACCGCAAGTTTCGTTTCGAGCGAATGGCTACGCCTTAATCGATCCAGCTGTTTCAACTTCTTCTTCGTTTAAGTTGCGACTGAAGATAAGAACGACCATGTACAGCGGAATATTGTGGCACTTGTCGAACGGGACGAGAGATTTGTATCTAACGCAACAGTTTGGCAAGCTCCAACTTGTTTACAAAGATCAGTCGGCGAGTGTCGCTCTTGTTTCGTGGATCGATCGTAACACACGGCGTAACATTTCATTTTCGCTGTGCGATGGAGCATGGAAAATAATTGATGTTGATCGTATCGGAAGTTTCTTCCGTTTGTTTGTTGATGGGATTATGTATGTGGC…
Hs_transcript_20573	loc495015 protein	0	DUF303 Domain of unknown function (DUF303)	Gono	DOWN	.01	CTATAGCGCAAAAGCTAAAGCAAACACTCAGCAAGTGATTTGGTGAAGACAGACAAAAAGTAATTTCCATGGTAAAAGTTGTCGCAGGAGATGTTTCAAATAAGTGTTACCGTTTTATTAATGATCTCGAGCGTTCTGTGTGATAATTATGCAACATTTCGCTTTGCCAATCACTATGCAGATCACATGGTGCTACAAAGGTCGCCACAGCGCGCATTTTTGTGGGGATACAGTGATACTTATACTACCATAAGCGTTTCAGTAAAGCATACGAAGACAAGCGAAAGACAAACTTATCACACTAAAACATTCAAAGATTCACGTGGTTTTATCGTATGGAAAATAGCGCTGGAACCTCATAAAGCTGGAGGACCGTATGATATTATTTGTAAATCAAAT…
Hs_transcript_53721	f-box only protein 8-like isoform x1	2	Sec7 Sec7 domain	Gono	UP	.01	AAATAGAAGTTGTTGGAACATGCTACGTCCTTGAAAACCAACAACCAGCAACCAGTCGTGTCAACTTACTTCCATTGATAACCAATACTCTGTTTTGCTGCGAATTCAGTATGTAGTTGTTTTAAATAAGTTTATAATGGGGCAAGGGATTAGTACTTCTGGTGGTAATCAAATTCGAAGAGATCGAAATGTAAATGATCAGCACCAACAACAACATCAGCAACAAAATGAAATTCCATGGAGCAATTTTCGTGACTTAAAAGAGCTTCCTCCAGAAATAGCAATATCAATTCTATCAAATTTAAATGCTACCGATCTATGCTTGGCCTCTTGTGTTTGGAAGGATCTTGCAGAAGATGATATGCTGTGGAAAGGACTTTGCACCACAAAATGGAGCTA…
Hs_transcript_53054	PREDICTED: uncharacterized protein LOC101240115	0	NA	Gast	UP	.01	CATATCACGTGATTCATGGGGTAGTTAATTTGGGTGTCAATTCGTGTCTTTCTGCGATTTGTTTACTATTTCTACACAAAGAAAACAAATACGGTTTAACAATTGTGATTTTTGCAGAATTAAAATTATGACAATAATCGTGTCAATGATCTTTAAGGTGGGTTTCCATTAAAACTCATATTTGTTGCACAAATGTCGTGAGGAAATCTATCTCTATTTGTTGTGCGACGTCTTTTGTGTCGCTTTGTTGCACAATATATGTTTCCATCAGTTTCATGACGGCGACTACTGTACAAAAGTTGTTTATAATTTTTACGTTAATGAAAACCGACCTTTACCAACTACATGCTGGTTCCGTAATTTATTCACCTTTTATTTGATACAAATAAACCAATCGCG…
Hs_transcript_66485	---NA---	0	NA	Dact	UP	.01	AAAGCAGAACACTGCGCTGATAATATCAGAGTAGTAAACAAGATGAAGTTAATTCACTTGGTGCTGCTTTTCGGATTCGTTGCCGTTCTATGCGCAGAGCAAAAAATAAAAGTTCAAGAAGATGCTGTTGATGATACTTCCGAATTAGACCCTTCAGAAGACGAAGAAAAAGAGGATTTCACCGAAGGGAATGACCATGATGAAGTCGAAGACAGTGACCCAGAAGAAATAAACGATGAAGACGAAGAAGGAAATGATATTGAAAAGAGCGACAGCGCTGTCGAAGAAAAAGATGGCAAGGAACAAGATCCCGCGGCCTGGTTTTCACGCCGCCGACGAAGAAGATCTTCCCGCCGACGAAGATATTCTCGCCGACGTAGATAATATGGCCGACGAAGA…
Hs_transcript_39994	von willebrand factor type egf and pentraxin domain-containing protein 1	1	HYR HYR domain	Gast	UP	.05	ATGCCCGTATAAAGAATGCATAGAAGGTAGTTGGACCGCGTGGGAACTTCACAGTTGGACAGGAAATTGTCCCACTGAAAGAAGATTAAAGAAATACAGATCGATTACAAAATACAAAGATTCTTACGGAAACTGTCAAGGCATTGGACCACAGTCATGTCCCGATCCTGTTGGTGCCACCAGAGAAAAAGAGATCACGTGTGCAAAACTTCCAGTTCCAGTTAACGGTGCTCATATGAACCCTGCGTGTGATGGTGTTAACAGCAAATGTAAAGCCATATGTCAGATTTCATGTAACAAAACATTCATATTGGAAGGCAACAGATATTTGACGTGTCAAGGCGATGGAAAATGGAGTGGTGTTCAGGGAAAATGCAAAGATGCTCAACCACCTGTTAT…
Hs_transcript_3028	PREDICTED: uncharacterized protein LOC100199700 partial	7	NA	Gast	UP	.001	TCAACATAAGTATTGGTGACGTTAGACTCCAAAACGAACATACAGTGATTAGATATTACGAAATCATGTATAAATCACTCGACTGGGTGGACAACTACACAACGCTTATACTTAATATTTCCCATACTCTTGAGGAAGAAGAATATTGGAAATACCTCATAAATGTTTTCCTTGACTGTGAAGAAATTAGATATCCTGTTGCGTCTTCGAAGATGATGTACAGTTTACGTTCGGTTTATTATTACACAAATTATACAATGACAGGAAGAGCTTGCAGTGACGAAGGTTGTAGTAATGAAAATCTAACCATTGAATTCCGTACTGCAGAACATTCTCCCTTTTGTCCACCCTCAAATGTGAAGCTTTTTAATACAAGTTCAACATCTCTTAAACTCACAT…
Hs_transcript_3024	PREDICTED: uncharacterized protein LOC101239766	0	Pfam-B_19343	Gono	UP	.001	CTCCTGAAGCCTCCACTAAAACTAGGAAAAGGCTTGGTAATACACCTGTTATGAAAGAGAATACTGAAATGGAATCTAAGAATGCTAAATCTTTGCCGCCTGAAAATAAAAAGAAGTTTCTTTCTCAGAGGAAAAAACAAGATTTAGTTGATCTGGTTATGGAATACCAATATAAATATGAGCGACTACGCGGTATCACTGATGCACTAAAAACACAATTAGGTGAATTGATTGAATGTCATGAAAAAGAGAAGAAAGATTTAGTTGAGGTGAAGAACAAGTTGCTGGGAAACTTGTATACACTTGAAGGAGTCAAATTCAATTTGGATCAAAAGGTGGAAGAGCTGTCCAACAACAGTGAGCAACAACAAAAAAAGCATGCAGAATTGGAAACACAGT…
Hs_transcript_3023	docking protein 1 isoform 2	8	IRS PTB domain (IRS-1 type)	Gono	UP	.05	TATTAATGTCTTTCAAGAATCCTTTTAGATCTTTTTTGCTCTAGAGATATACTGTAGGACTCTTAGAACAAATTTATATTGTGCAAAGTAAATAAAATAATTGCATTTGTTATTTAACAGTCCTATTGTTATAGGAATTGTACTATTTTGTATGTACAGGTACTTTGAATGATACGACCAGTGTTGATGGTACACAGGGATCCACAGAACAACTTCAGCGAACATTAACATCTTCAGTAGCGTCAGAGTTATCCAGTTTAGTTTCATTTGAATCAGGATTTGATGACAATTCCAGCATGGCGTCGACAGTAACCGAAGGATCGAGCTATCCCGTGACTATTAGAGCCACAATAGCTTCACAAAAAGCTGGCATGAATGGCACGTACTTGTTACAGATTA…
Hs_transcript_19691	peptidyl-prolyl cis-trans isomerase fkbp14-like	2	NA	Gast	UP	.01	GCGAGCATATAGTACACCACATGAACCACCATCTCAGACATTTCACTGAGGACGAAGAAGAAAAAAAAGAAGAAGGTGATTATGATCATGTCGACCATGGACATCACGTACACCAGCCAAACCCAGAACCATACCATTTTAATGACCACATTCATCCAGCTATACCCCACATATATGAACAATTAGAACATGAACCATGGGTTTACCATGGTCATGGTCACCATCATAAACATCAACATTATAAACATCACCATGACAACCAAGATCCTAAGCATGAATCGCATCATCATCATCCCGAACCCGAAGCTGAGCATCAAGACGACCATGATCACGACGAAAATCATGTCGTGCACGTCAATGTTCATTACCCGTGGTTACATAAAAGAGATCGTACTAAGA…
Hs_transcript_19692	peptidyl-prolyl cis-trans isomerase fkbp14-like	2	FKBP_C FKBP-type peptidyl-prolyl cis-trans isomerase	Gast	UP	.001	ACGTGTTCAATTGATATAAAACTTTTGCAGCAAGGAATCATTCCCTTAAGGTCGGACATCGATAGTGTTAAGACGTCGACAAAGAATTAAAATATCCAACAGCATGACGACATTAGTGGTATTTTTATTAGCTTTATCTTACGCTAGTGCCGTACAATATGTCGTTAATCCTGATGAGAAAGGAGAGTTTGACGGCGTTGGTATTGGTTTAGTTTCCCGACCTTCTTATTGTGAACGTACGACCAAAAAAGGCGATCTCTTGAAAGTTAATTTCAACGCAACTCTTAATGACGGAAGTTTCTTCGAGACAAGATTTATGGAGACTGTGTTTGAATTTGTTTTGGGCGAGGGTCAAGTCATTCCAGGTTGGGAAGCTGGTCTGCAAGATATGTGTGTGGG…
Hs_transcript_5503	---NA---	0	Dickkopf_N Dickkopf N-terminal cysteine-rich region	Gast	UP	.05	TGAAATCTAAATTTTTTATTTCTGATTACACAAAGGTACAATATTGTTGAGGTTTATATTACTGGACACATATTCCGTTCGCGCAAATCATTGCATCACAACAGTCATCTGAAGATAAGCAAACTCCTTTTTCTTCTTGACATCTTGTTTTCAATTCTCTCTTTCCAAATCCACTCCAACATTTTCGTTTATAGCAAAACATACCAACGCAGCAGTCTAAGCTTGTTATGCATGTGGAGTTAATCTTAGAATAACATGCCTCGATTATTTCGCTTGTTTTGCTTTCATAAGTAGAAAAACTACCAAGCAAGAATATTATTCCAATAGTGAGAATCTTCATGTTGTCTCTTATTTTGTATTTTCGTTGAAATCAGTTCACATAAATAACCTGTTTAGAAA…
Hs_transcript_37696	fibrillar collagen	1	Collagen Collagen triple helix repeat (20 copies)	Gono	DOWN	.05	GGGGAAGGAGGACGTCCAGGTGCTAATGGTTTACCAGGAAAAagaGGAAAaACTGGTCCTCAGGGAAACCGTGGTCCAAATGGCTCTCCAGGAGAAACTGGTCCAATTGGACAACGGGGCGGAGATGGTGCTAAAGGTGAACGTGGATCAAGAGGAGATAAGGGAGAAGCTGGTCCTGATGGACCTCCTGGTGAACAAGGCATTGGTGGACTAATTGGAGAAATAGGAGAAGAAGGACCAACAGGCAGTCCCGGTCGCACTGGCGATGCAGGTAGACAAGGCCCACCTGGTATTACGGGTTTGCCTGGAAAACGTGGGCCACGGGGAAATAGAGGCAGAGCGGGACCACCAGGCCCCGCTGGACGTGACGGACCAAAAGGATCTGCTGGGGAGGTAGGA…
Hs_transcript_18349	conserved oligomeric golgi complex subunit 5	0	NA	Gono	UP	.05	GAGCATCATGAAGATTTACTTTTGCAAGCTACTGGCATTGATAAATTGGAAGGAGTTTTACAGTCCATTCAATCTAGATGTTTATCACTTGTTAAGTCTGTTGAACGGGTTAAAGGACAGGTGACAGACCCATATAACAGAATAGCATCAAGAACGCGGCAACTTAGGAGGTTGCAGACAACATGTGACTATTTGAGAAGAATCATTCGCATTTTATCCTTAAGCAGGCGGCTGGAAACTCAAAGAAAAGGTGGTAGCCGCGAAATAACTAAAGCTGCACAGAGTTTAAACGAACTGAGTTATGTAACAGAAGGTGTCGACCTGTCTGGCATTCAGATCATAGAAGAAGATTTAAAGAAGATAAAAGAATCACAAGTCGAAGTGGAAAATCAAGCTAAA…
Hs_transcript_31202	transposase	0	NA	Gono	UP	.01	ACCACATAGGACCACTGAATTAATAAGTCTTTCATCCTCTCTATGTTGATTTTTTTCTTCTTTAGTGCAATTGTCAACTTTGCGCAATTTCACTTGCAATATGAAAGTGTGAAAACTGAAGTGTCAAACAAGTTGGAAACTTTAATAAAAGATCAAGAAGTATATGCTAAAAGAAGAAATCATTTAAAAGAAAAAATTGCTCTACTCAAAGCTCAAAAGATTGAGAAACAGAAAGCTGTCCAAGAGATGAACTTGAGTGCACTGAAAGCTAAACAGCAGGAGACAGATGCCCTGAAAGAGCAAACACAAAGAAGTAATCTCGCAGTAAAAAGTGAAGTGGAAGAATTACAAAATGTTTTGACTGTGGCCAAAGCCTCGAAGTTAATTCGTCAAGGCAAA…
Hs_transcript_27527	PREDICTED: uncharacterized protein LOC101237499	0	NA	Gono	DOWN	.05	CCGCAATTAGTCAAAGCAGACATTATAATATGTGGTTTCGACGTATGGCATTGTCTCATATTTGCACCATTTAATAAGAAAATGATCCTAAATCCTGGTTATAGATTTGAAGGCCACTTACCAACTGATGGTGAGCAAGCTAAGCACTTGCAAAGTGTACTTTATAATGCAGTTCGTTACAACCCTGATGTGATCATGGCAGGACATATTATCTATGACATATTGTACGAACAGCACTTTTTAGGTTCTCACAAAATCATTCCACTCCCTGCAACTGGTTACTATGTGCGCGAAAGATTAGAACAAGAACTTCAACAACAAACATGCCAGGGTGTACCTTTAAAAAGCAGTGGCTATCATCCGAAGAAAATGGAGGTATTGATCATGCCCAAACGACTG…
Hs_transcript_18340	PREDICTED: uncharacterized protein LOC101236414 partial	5	Cadherin Cadherin domain	Gono	DOWN	.001	AATCGACAACCAGTTGAATGAGTGAAATAAGTAAGACGGATAAAAATGTGGAGTCAATTTTTATTTTGTTGTTGGCTTTATATCAGTTTTGGAAGTTGTGTGCCATTCAAAGGATCTCCAGATGAAAAAGGGGAGTTATGTGAGATCAGTGCATCCGATAAATGTCCGTACCAGCCATGTTGCGGTTACATCAAGTTCTTCCCTTCTTCTGTTCATCGTGTTCTTCAGTCGGTAACCGGTTGTGTGTGCAACAAAGACTGCCAAAGGAAACGTATGCCATGCAAACATGGAAAATGCGACACAATTAAAGGAAAATGCGTGTGTGAACATTGCTGGAGAGGACCACAGTGTGATAAGTTCGCAAACAAGGCTAAGCCAGTGGTttACAACTAAGAAGTT…
Hs_transcript_18341	PREDICTED: uncharacterized protein LOC101236414 partial	5	NA	Gono	DOWN	.001	TAATGGCGATATTATCATATGAAGTTATAAGTATTGGGAGTAACATCATGGGTTTAAATAGTTCAGCGACTCCTACTTTTGTCACCACAACAAATCACACGTCTTTGAAAGATCAAGCTAATATCAACCTGGGCACCGGTATTAACGAATCGCCCTCAACTACGAACTCACCTGTCAATCAAATCAAATTAAGATTCGAATCAATTGTACTTGAAAATAGCAACTTAACAAACTGTTCTACTTATTGGGTAGGGGCTGGGGTTATTGGTAAGCCTAAGATGGTGTGGATTGGTCAAGTAGCTATCAAACCATACATTTCCAGCAACAGACGTCCTGATGTGAACTTATTGTATAACTCTACAAAGATCGGCAGAGACATATATACTTTCAATTTGGTCA…
Hs_transcript_12904	bnr repeat-like domain protein	0	NA	Gono	DOWN	.05	AATATTTTTTTAATACAAAATGTACTTTTTTCAGTGGAAGAAACGTATGAAGATGTACTAAATAAAGTTAGTAAAGACGATTATGTTGGGTTAATGGATTACACCAGAGCCTCTCGAACTCAAGAGGAAATCAGAGAAAAAAATATCAGACTACTTAGCAGCTTCAGCGGTCAATTTGATTGGGTGTTTCAACTGTCCCATAACAGAACCAATGTTAGTGTTGTTGAAGATTGTTTAGAGAGGATTGGAAGACACGATATAAAAACTATCTTTGCAGAATATACATCAGTGATTACTTACAACAAATTGGATGATGGAATAGAAAGTTTGGAAACCAACACATCCTTTTTTATGAGCTCATGTGTAGGTGGAATATTCTTGTTAGGATGTATGTATGAT…
Hs_transcript_18611	sumo-activating enzyme subunit 1-like	3	TIGR01408 Ube1: ubiquitin-activating enzyme E1	Gono	UP	.01	GCTCATCTAAAAAATGGTGGAGGAAACAAAATCTAATAACTCAATTTGTTTAACAGAGGAAGAAGCAGCAGTTTATGATCGCCAAATTAGATTATGGGGTGTGGAAGCCCAACAAAGACTACGAAAATCAAAAATTCTCTTGGTTGGGTTGTCTGGTTTGGGAAATGAAGTATGCAAAAATATATTATTGGCTGGTATCCAGCACATGACTCTTTTGGATGATTCAAAACTTACAAAGGAAGACTGTTTTAATCAGTTTTTAACTCCTTCAGATATGGTTGGAAAAAGTAAAGCTGAGGCTTGCTTGAGTCGTGCGAAAGACCTCAATCCAATGGTAGACATCGTGGCTGATAATGAGAATATTGGTGACAAATCTGAAGAATTTATGAAAAAATTTGA…
Hs_transcript_34928	glycine mitochondrial	2	Pfam-B_4741	Gono	DOWN	.01	TCTTGGTGAAAAGTATAACCTTCAtGTTTTGtCCTTCTCGCCTCCAGGTAGCATGCATATTGACGCAACAATTAACACAGTTAGAAAAGGCTTAGTGATCGTTAACCCTGACAGGCCATGCAATGAGCTAGATATCTTTCAAAAAGCAGGCTGGAAAATAGTGGAAGCACCTAGACCTGCTAAACCTGACTCGCATATTTTGCGGATAAGTAGCCCTTGGATAAGTATAAATGTGTTATTGTTGGATGACAAAAGAGTAATCGTGGAGAGTTCGGAAGTACCAACACAAAAAATGTTTGAATCGCTTGGTTTCACTTGCATTAAAGTAAATATGGAGCATGCTAATGTCCTAGGAGGAAGTTTTCACTGCTGGACATGCGATGTAAGAAGAACAGGAGA…
Hs_transcript_34929	glycine mitochondrial-like	2	Pfam-B_4551	Dact	UP	.01	ACTTCAATTGGAATGGAAACAGCCATGCCTCGTGACATTATTTTTGCCATCGGAAATGAAATTATTGAATCACCTATGGCATGGAGATGCCGTTTCTTTGAGTATCGTGCATACCGCGCATTAATGAAGGAATATTTTTCGAGAGGTGCTAAATGGACAACGGCACCAAAAGCTACTATGTCAGACGAGCTGTATGATCCAGAATATCAAATAAAATCTACCAAGGACAGACATAAATTAGCAGCTCAGGGTAGATTTGTGACAACTGAATACGAGCCATGTTTCGATGCCGCTGATTTTATGAGAGTTGGAAAAGATATATTCGTGCAAAGAAGCCAGGTGACAAATATGATGGGTACTGAATGGATGAGGCGCCATCTTGGTGAAAAGTATAACCTT…
Hs_transcript_34922	ganglioside m2 activator-like protein	0	E1_DerP2_DerF2 ML domain	Gono	DOWN	.001	ACAGAACAAGTATTGGCTATTTTGGATAACAATGTACCAGTTTTGATGTACTTCACCTTTCCTGATCCATTGGTTGTCATTCTTGGGAAGCCAATAAATATAATAGGTGGAGCATTAGTTAATGAAACATTTCCAAGCGAATTTCAAGTTAAGCATGTAATGAAGAAACGTATCGGAAAGGAATGGTGGACATTGCCTTGCATTGGAAAGCTTGGAACTTGTATCAATCCGATGCCATGCGAGATGTTTCTTGATTTTGGTTTCAATGGAACCTGCCCTATCCAACCTGGGGATTATAAAAATTATCATTTGCAAATTCCTACTTTGAAGTTTCCAATTCCGTCATGGCTGACTGATGGTTTGTATCATATCCATATAGAAGGCTATGATAACAACATG…
Hs_transcript_39192	---NA---	0	NA	Gast	UP	.001	ACTTTTTCAACGTTTGTGTACTCCGAATCAGGAAAAACATCAACAATGAAATTGCTACTTCTTGTATTGTTCTGCATGTATGTGACAAAAGAAAGCTTTCAAGAAAGCGTTAATAATAACCGTTTCAATATGATGGAGGATGAAAACAATGGGATGGGTGAAGTGAGAGAAAAACGAAGTGTAGCAGAATCGGAGCCAGAACCCAAACAAGAACCATCTGGTAAAAGCGCTGCATCTGCGATGGCAATGAACCTTCTTGTGATGATGAGTGCTCCAGTCTTCATTGCATTCGTTTGGTATTGAAAAACTTTGACAATATGAACTTGGGTTCTCATAATTAAGTGTAATAATATAAGAGTCAGGCGTCCTTAATAGTGAAACGCGAATATAGAGGTTTTC…
Hs_transcript_34921	ganglioside gm2 activator-like	0	E1_DerP2_DerF2 ML domain	Gono	DOWN	.001	AATAACACTTTTTATTACTTTCTCTATTGCAAAGCAACAAAAAGAAAATGCTTAATTTGAGACATCTTTGGATCTTCGTTTTTTTCATCAGTAGTGGATTGCACTACGCCGAAAATGCTGAGTTTAAAAATTGCGATAACAATGTACCAGTTTTGATGTACTTCACCTTTCCTGATCCATTGGTTGTCATTCTTGGGAAGCCAATAAATATAATAGGTGGAGCATTAGTTAATGAAACATTTCCAAGCGAATTTCAAGTTAAGCATGTAATGAAGAAACGTATCGGAAAGGAATGGTGGACATTGCCTTGCATTGGAAAGCTTGGAACTTGTATCAATCCGATGCCATGCGAGATGTTTCTTGATTTTGGTTTCAATGGAACCTGCCCTATCCAACCTG…
Hs_transcript_43230	abc transporter c family member 13-like	0	NA	Gono	UP	.01	AAATGTGTGCATGGTTTTCCTGACTTTATTAAAAGATTCGTTATTGTAAAATCGAAATAGTGTAGTGTTAGTTTATGCATTTTATTATGTTTTTAGAAGATCCAGTGCTGTAGACTCAGTTCAGAAGAGTCCCTTATACAGAAGTATGCAGTCGCCGACAATTGGAAGAAGCCCAAGTATCTTTCCTAGCTCCTCAGGAGTCAGGTCACCTAGCATATATAATAACAGTGGTGTGAGGCAGTTTTCAGTTGCAAGTCCCTATAATAGTCCTCATGTAAATAATGCAGTGAACACTTCTATTAATGGATTAGAAGTTCATGGATCCTACTTTATCAATAAGAGTGTTCTACATAGTGAGGAAGACAGTGTGAACTCGTTTAGCCTTGTAAACAACAGCTT…
Hs_transcript_21271	cyclin-d-binding myb-like transcription factor 1-like	6	NA	Gono	UP	.05	GTTGTCTAAAAATAAAATTCTACTTTAAATGCATTTTTAGCTTACTTCGAAAGCAGTACCCAGTCAAGTCGATACTGAAAATGGGAAAGATTGTGTCAATCAACAATGGATAACAATGAAGGAAGATAAAGCAGAATTAAGAGAAAAAGGATGCAAATGGAAGACTGGTACTTGGAGTAATGATGAAGAGGAATTGTTACGAAATAATATTGATGAATATTGCAAAAAACACAATATAACTGATCCAACACCTACAATCTATTCCACTCAAAAAGAAGAAAGAAAACCCTTCTATCGATCTATTGCAACTGGTTTAAACCGCCCACTATTTGCAGTGTATCGAAAAGTGCTGCGTATGTACGATCGAAAGAATTATGTGGGAAAGTACACCGATGAAGA…
Hs_transcript_19969	chromosome transmission fidelity protein 18 homolog	0	NA	Gono	UP	.01	GAAGAAAAGAAAGAAGAGAGAATTCATTTTAAATCGACCTATTATTTGTATATGTAACGATCAATATGTACCAGCTTTACGTCAGTTGCGCCAGGTCGCATTTACTTTACGTTTTCCTCCGACGCTTGCAAGTCGGCTAACGAATAGGTTGCTAATGATATCACAACTGGAAAGTTTGCGCATCGACATGTCCACGTTACTTTTGTTATCCGAAAAAGCTGAGAACGACATTAGATCGTGTTTAAATACACTTCAGTTTATCCAGCAAAGGGTTAAAGAATTTAAACCGGACGATTTGAAAACAATGGAAATTGGACAAAAAGATATGAAAAAAGGTCTACGGATGATTCTCACAGAAGTATTTCAATTACCACGCACCAAAAAAAAACTATCCGGGAT…
Hs_transcript_21278	pre-mrna-splicing factor syf1-like	2	NA	Gono	UP	.05	TAATAAAGTGTGTTTTCATAAAGGTTAGTCAGACACATAAGACACATAATTATTTGTAATAATTTTTAGTTTGTTTTTGCTTTGTGAGTAACCTGGGTTTTCATTCATATTTATATTTGCTAAATATCAATTTTTAACGTAGCATTAGAAATAAAAAAGGTAGATTTGTGACAATGGTGGAGTTGATTAAAGAGAGAAAGCCAGTAAAAGGTGCCTTAGTACTGGAGGATGTTGATTTGCCATATGAGGAAGAAATTCTTCGTCATCCATATTCAGTAAAATGTTGGATGCGCTATATTGAACATAAAATTTCACACGGTGGTAAAGGACATGCTGTAAACATTCTTTATGAAAGAGCATTAAAAGAGCTTCCTGGAAGTTACAAGTTATGGTATAATT…
Hs_transcript_64089	---NA---	0	NA	Gono	DOWN	.01	GTCTAAGCTACCAAAGCACCAAAAGAACCTTTCTGGAAGGAATTTGTTCGTTGATTAACCACTTACTCCTTCTTTGAAACAACAGAGATAAATGAGACAAAATTTTATTTGTTAAATTATATTTTCAATTCTTATTTCCCTAAATGTTTACAAATATTTACACAACACAAACACAAATATTACAAAAAAACAGATTTTTTTTTTCCTATCCTAATTTCTAAGAACCCTATATTAAAACGAGGCTAAACAGGCCAAGATGTAATATATAAAAAGCCTCGCTTTCAAGTAACATTTCAAAAGACTTATACAGGCCATGATAAATCTCCTAAAATGTTACTTTCCTGAAGAATGACTTCAACACAGGCCGAATTGAAGTCACTCTAAAGTTTGTTATTTTAA…
Hs_transcript_19961	g kinase-anchoring protein 1 isoform x2	2	NA	Gono	UP	.01	TTGGGAGGTTTGATCTAACGTTTTTTAATTTCAATAGTAAAATATTTATTAATTGTCCTCTGTTTAGACGGAGTTGTCAGAAGTGAAAAAACGAAACGAGCAACTGTGTTTTATTCTCGCTCAGGGAGAAATGAAAGACAAGGCTGATATTCTTCTACAAGTCGACGAGATGACAAAAGTGAAAAATGAGTTATCACAGGAGTTGTCAGGTATGTACTCATCGCTAGAGCAAGAACGTTCAAAAGTGACTCGGTTAAAAGACGAACTGGCGAAATACCAGGGATCCCGCACAAAGACAAAATCTTTATCAGAAGAAAAATAAGAAACAGTAATTCTATAGTATATTTGTATATACGTTTTTTTGTTTGCTTTTTTTGCACAAGCAAAGTTTATATTTAT…
Hs_transcript_57608	adenylate cyclase	8	NA	Gono	UP	.05	ACACTGGGTCGATTTGGTACGGAACTCTTATTTCATTTTTGTCCTGACTTTGTTTTGTCTAGTGAATGTGGAGACTCTGGTTTTGGTTTTGCTAGATAAAATGAGTTTTAGCTTTATGTAATCCCATCATGAATAGAGTCAGTGGTGCATTTTCTTCCATTTTTTTTCAAAATGAGGATGTACATTCATATTCTAAGAAGCAAATTGATGACAAAGACGTGACAACTTCAAGTATTCCGTTTGTTACTTTACCAAAAGGAGTACTAGGTAAAATTGTGTCAAATCTGTGCATACATGACATTCTCAACGTCCGTTTAACCTGCATTTCTCTACATGAAGTTTCATTTTTAAAAGAAGTTTTATGTTCGCTGCAAGTTTCTGTGCAAAGCATTTGTAACA…
Hs_transcript_52232	hypothetical protein	0	NA	Gono	DOWN	.05	TGTTTTTGTGAGAAAAAGAGAAAAGTGCACGAAAAGTTAAAATAGTGTTCTTACAGAAGGCCATGCTACCGCGCGTTTTAACATTTCTATTCTTGTTTACTTCTGCCCAAACTTGGTATCCATGGCGACAATCATGGGGGACATTTTATTGGAACGATGAAGGAGATGTTAGCGGTTTAAACGACATTCCTGCTACGTATCAAGGCTTAGATGTATACAAAGAAGAATACGACGACACGAAAAAAATGGGCAACGAATTCATGGACCAACATTTTTATTTGTGTTATCATAAAGACGGAACGAAAACATATTATAAAAAAGTTGATCCAATGTTTTTTCAGAATAAGCGTTATTGGGTAGTATCTGCTACAAGTGGCTTCGTTGCCTCCATGGAATTTT…
Hs_transcript_52233	astacin family metalloendopeptidase farm-1	1	Astacin Astacin (Peptidase family M12A)	Gast	UP	.001	TAGGTGTTCATCACCAGTGGGATATAACAATCCGGAGTTTACAAACAATGGTGTCAATGAGATCACACTCGGTATAGGTTGTCGCAGCAAAGGCACAACGATGCATGAAATTGGACATTCTATTGGTTTGTATCACGAACAGAGTCGACCAGACAGAGACCAGCATGTTCAGATTTTGACGCGTAATGTATACGACCAAAATATGGTATATAATTTCAACAAATTACCGCGAAACAAAATAGATAGTCTTGGTACCACTTACGACTACGCTTCGATGATGCATTACTCCCGACAGGCATTTGGTTGCGACAGATACGGCAGAAACTGTAAGGACACAATTCGAACGATTGATCGCAGCAAACAAAATGTGATTGGCAACAGGAATGGTTTCAGTGAAGG…
Hs_transcript_37961	map kinase-activated protein kinase 5 isoform x1	0	NA	Gono	DOWN	.05	TTTAGCCGCTCCGAATGAAGCAAATGAGTTCAAGGTTTCTGGAAGAATCATTTTTCCAAAGGATGGCGTGTATACACATATCCCTGAAAACAGCTGTCTTGTGGTAAAAGTATTTCAAAACATACAGTGTATCACCACGCCTTGTAATACACCACAGAGTGGAAAATTAGTAACGCGTAATGTTCAGATCTTAAACAATACGTTCGAGTATGAAGTGACATGCAAACATTTAGATGCACCACTTTACGCTATCAGCTCTCAATTGCACATTGGATGGTGTCCAACTGAAGATTACACAGGTGGATATATTAAGGAAGGCGATTACGACATTAAATGGGCTTACGATTTTACGATAAA
Hs_transcript_17991	PREDICTED: uncharacterized protein LOC101241542	0	NA	Gono	DOWN	.05	ATTAGAAGTATTAACTGTAATCTTATCTTCTAAATCTTACCTACTAATTCTTTATTTTCTGAAAGATACATTATAAAACATATACAGCGCGATTGGAATCGATACAAGCTCGTACAAAAGTATCATAGAACGTCTGTGATTTACGCCGACCCTAGCCTTAAATGTCGCAGTATCATTGACGTGTGGAAAAGGCTGTTCGGGTACTGGAACACCAAGAAATTTACATAGTGGTTCCCAGCCCTCTTTTACGCTAAAGACAAGTAATTTCTCTTCAGGTACATTTCGTTTAACTTCTTCTACCCAATTGTTGTAATACGCCACACCATTACCGCCCTTTACTGATTCAAACATCTCACGAAAGCGATCATTTCGAAACAACGCACCAAATAATTTCTTTGA…
Hs_transcript_49495	---NA---	0	NA	Gono	UP	.05	ACTAAACTGAACAGATGGTTTTAAACTGATCTCATTGACGATTGTTGAAGATTCGCGTAAGGAAGTGATGAATGCATTTAAAGAGAAGACTTTGATTGAACAAGAATCGCACCAATATCAATTAGATTTGAAGAAGAGAGAAAAACAAAAACAAATGGAAGTCGATCAACTTTCATTGGAACTCCAAGAAACGAAACGACGTCTTCAATTGAACGAACAAACACTTCAACAACAACAGAACGAAGTTTTTCGTTTAACAAAAACAACAAACTCTTACTCACAACAGGTATGTCTGTAAATAATTACCAACATTAATCAATGTTCTTCGTTAAATTTTGCTCTTAAAAATTATTGACCATTAATACCGTCACCCTGTGTCGGTATATTTGACGACAATGC…
Hs_transcript_17999	protein fam8a1-like	0	RDD RDD family	Gono	UP	.001	AGAAAAGTAAACAAAACAAATCTTTCTGTTAACAATGGCAGAAGGAACACAGAAAAAATCAGAAATTAACCAATGTAATGATGCACCGTTGAATTTTAAATACAAAGACGATATCTCAATGTTTATGGCATGGCAGAATTATTGCTGGATGTCCTACTCATATGCACTCTACCAGGAATCTATGAATTCTTATATGCGGGAATTCATCATGCAACAAAATAATAATATTATGTTATCAAGACTAAGCAATCCATCAGTTCCACCAGAACAAGCTCAACAACAAAATAGCCAACAACAAGAAGTTGTGAATCAAGAAAGTCCGAGAATCAGAGTAAAACTGGCGTCATTACCAAATAGAGTTGCAGCTGAATTGATCGACTTTCTGTTGCTAGCATTTAT…
Hs_transcript_28291	PREDICTED: uncharacterized protein LOC100215884	0	Crystall Beta/Gamma crystallin	Gast	UP	.05	GATGTTTCAAGCACAAAAAGATTATACAGTTCATTAAGTAATAATATCTTGCAGCTCCGAGATGGAGGGAGTATTAATAAAAACCAGGCAATGGAGTTTTTCAATCAAGCATTTGAGGAAATGGCTATCTTTGGAAAAGTGGAAGAAGTCATCTCATCCTCATGTTACATTGGTGACATCACTAAGTACGAAGATGAAAATGAACTAAACGAACAAACAGAAAAATGTTTAGAATTTTTAAACCTATACAGTAGTTTGAGTATTATCCGCCAACTTTTGATCACTGATATGGCTAGTTTAGTTGGCGAGGCTGGTTTAAACAGTACTGCTTTATATTTATTGAAGTTAGTGAGAAAGAAACAAGAAATTAACAAAAACATCTTGAACTTTATTGTTGAC…
Hs_transcript_51769	protein fam227b	0	FWWh Protein of unknown function	Gono	UP	.01	AAGGAATGTTACGCACAAGCTCAGCTGTTTAATCGACTCTCAAAAAGTTTTGCCAGTTTGtttatCAGCATTTCGTATGAAGAAAAAGaTCAAttTTttCAGTATTATCCAGATTGTTTGAGTCAAGCAATTTATTCTGCATTTTGTGCTGGATTTCCAACTTCATCACAAATACAATTTAATGAAAAATTTCGAGAAAAACTTTTACATTTGATTTATGAGTGGGTTGCAGGTGCTTCTCCACATGTTACTGGATTGTTAGCATTGTGGGATTTG
Hs_transcript_51765	---NA---	0	NA	Gono	DOWN	.05	CTTTTTTTTAAAAAAGCCTTTTGCTGTGACGTCATAATTGGCGATGTTAGTTTCGAGGGAAAGAGAGACAGAGAGAGAAAGAAAAGCTTGATACTCAGATTGTCACATATATGAACCCAGAAGAAAGCAAGATGTCGAACAGCGATGAAGATTTAGAGTATGATATTATGGAAGAAGAAGAAAACAATTTTGGAGATGATGAGATGATAAGAGGGAAACCTTTGATGAGCTTTTTAAATTCACGGGCTTCAACTTTTTCAATTCGAGCCCGCTGTGATAATAAAAACATTCAAACTGAGAGAGAAACGATATTTTTAGTAAAACATTGGAAAAGTTTTCGTGTTGGCAGAAACGAATGGTGCAAGTGCAATAACTGAGAGACTGAAACTAGGGAGATTG…
Hs_transcript_51766	elongation factor 2	6	NA	Gono	DOWN	.05	AGCTTTATTATATCAACTTCTGTTGCTGGTAAAATCGCAAATACAACTGGTGCCAGTTCAATTTGTTACAAAAGAAGGCATCGTCTCACATGCCAGTGAAGTCAACCAGTTTAATCTTCGCTTGTGTGGTGGTGATTTATACAATCACCAACATGCGACTGTGAATCTTATCTTACCAATGCAACCATGGAGCCCTGCGATTGGTGTTTATCTAAGAGCAAATGTATACGACGCAAACAATCATTTATTAGCAGACAACAAGGATGGCAAGGGTAGCTTTGTTGACAAATTCACTTTTCCTTACTATAAAACATATGGTGACCTACTTATAAACATAACGACAGCTCCAACTCCCAGTATAACCTATAGAATAGTTGTCAACTTTGAAAAAAACGTAAC…
Hs_transcript_46778	---NA---	0	NA	Gono	DOWN	.05	GAACAAATAGTGCATTGAAAAGAAAAAAGAAGGAGAAAAAAGAAGAAGAAGACGCGCGACGAAAACAACAACACTAAAAAAGATAATATCAACCAGCAGAAGAAAACGAATCACAGATTGAGAAATTATGATAGACAGAAATTGTTAAGACAAACAGCAGAACTGTAAAAAGCTTCCATTGATCAACATGGGCTGCACCACAAGTAGCACGAAAAATACGAATAACGTCGCCTGGAATAATCATTACTTAGTCGAAATCGCAGGTGCGGAAAAGGGTGATATAGAGCTCATGGTGGAGAGACGTGAAATCTATCGGTACCGAGTGGTTGATTTGAAAAAAGAGATACCGGACGAACATAAGGATTTTATGCTGCGCTTAGAAAATCCACAAGCACAAAC…
Hs_transcript_46774	rna-binding domain-containing protein	2	RRM_6 RNA recognition motif (a.k.a. RRM	Gono	UP	.05	CCCGCCGGTAAAAAAACGATACAACTCCCCCACGCCTACTTTTTTAATAAAAGCTCCGCAAATTTCCGCGTACCGGGTTTCTTTTTCCCATGCCTTTTTTCCGAAACATTTTCAAGATGGCTACCTTTCGTAGTGCACGCATTTTGTCTTCTCTTGGTTGCAAAAGCATTAATATTGGAAGACTACATCAAAAAAGACTCACTTCTCTCGCTTTACCAGCACTAGTTCAGTGCAATCTAAAAATATCTCGACGCTTTAATGATATGGGTGCTCTTCCTGTAAATAAATATGACCTAAAAGGTATTGGTTTGACAACAGTTTCGTCTGCGTTGTTTTCAACTGAATCGTTTGAAGCATTGGCTGATGAAGCTTCAAATGATATACAAGATGATGATTGCG…
Hs_transcript_17502	rna-binding protein 48-like	2	Pfam-B_10707	Gono	UP	.001	AGGTAACAAGTTATAAAAGTACATTTTAAAGAAATGATGGAAACTTCTGCCAACACTCTTGTGAAAGCTTACCATAAGAAAGGTTCGGTATGTTATACGAGACCAGGTTATCGTGAAGCACGATGGGAACGCGCAGTTAAGGTTTACACAATCAACCAGGAGTCTAAATATTTGTTAGTCGAAGGTGTACCAGCCGTGGGTGCTTCAAAAGAGCTGATAGAATTATTTGCGTTATATGGAGAAGTTGAAGAGTATCGTCTTCTTGATGACTATCCAGCTGAACAATTTACGGAGGTGTATTGGATTAAGTACAGAAAAATTCAAGCAGCTAGATTCGGTAAACGAAAACTAGATAATCGTTCTTTTTTCGGCGGTCAGTTGCACGTGTGTTATGCTCCC…
Hs_transcript_17500	subfamily member 9	0	NA	Gono	UP	.05	TTAAAGGCGGCCAAGGAGGCTGAAGAAGCTGAAGAACATGCCAAAGAAATTGGACTTTCTGTAGACGGAGACTTAAAAAGTTTGATACTACAGAGGCAAGGTAATCGAGAAAAAGAAATGAACAGTTTCTTCAATGATCTTGAGGCTAAATACTGCCAACCGAAAGCAAAGAAGACAAGCAAGAAAAGTGCAAGTTCGACAGCGAACAGCAAAAGTACGAAACGAAAGAGAAAGTAGTTGATTGGTTGTTTTCTGTTCACGTTTTGTTCCTTCACCAGGGAATTAAATAAAAATACGAACGGTTAAAAAGCCTAAGAATTATGGGGAGGTTACATGTTACGTATTTTTTTCAGTAAAAAAAATATTTGTATACAGAAAAAGTTTTACCCTCTTTATATT…
Hs_transcript_17509	swi snf-related matrix-associated actin-dependent regulator of chromatin subfamily d member 1-like	6	Pfam-B_7929	Gono	UP	.05	GCATTGTTAGGGCCTATGCGGGTTTTTTCGGGCTAATACTTGAATTTTTTTCAAAACGCCAAACTATGTGGCTTATCGGCACCCTTGTAAAATGGGCTGAAAACGACTTATTTTCAGTAAGCTTCCGCATCTTTCTGCCTGACACACAATTGTTACAGCCACCAGGGCTTACCGCGAAAAACGTGAACATTCAAAAAGGTCTATATATAAGTTATTTATGACAATGTATGTATTTGATGTGTTATCCAATTCAGGATCATCAGATTTTTGGACATATATTTCAAGCACAAAAAATTCTCTACATAGCGTCCGCATAACGCTTAAAATAATTTAAGTCGTAGGATACATTGTATAGATTTACTTACTGCCATTCTTTTTTTGAAACTTCTGTTCTGTTTT…
Hs_transcript_16116	---NA---	0	NA	Gono	DOWN	.05	TTTGTAATTCTAAAAAATTGGACGATTCTCAATAATGATGTCCTTCTTTCACAATAAGGACACATTTAAAAGAAGTATAATGGACTTTTACATTTGCAAAAATCGTCGGGACAGGTTGGTTCTAGCATCTGTACCAGTGACCACCTGTCCAGATGTTTGCACGCGTTCTATATCAAGTGTCGTGAAGCTTCAGAAGGGCGATCATCTTACTGTTGCATCTTATGGTGACAATATTCAGTTCAAAATGTCACCAGAGAAATGCCAGTTCAGTGTTCTTTTGTTGCAACGTGGCAGCTATTATTAGAAGTCAAGGCCACTTGCACACAAGGAGGTGTTTAGCTACACGAAACATAGCTAACATTGTAATATAATATGCTGACTTTGCAGAAGCAGTAATAG…
Hs_transcript_16378	elav-like protein 2- partial	2	TIGR01661 ELAV_HUD_SF: ELAV/HuD family splicing factor	Gono	DOWN	.05	TTTCTGTTTGTTTGTCAAAATAATTCAATCAAGAAATTAGTTTTGAAAACATATTGCATCTAATGGCACCGGTGATCCAAACAGCGATGTATTTGCAGAAGAATCAGCTTATTATCAACCAGGAAGAGCTTGATACCAACAAACTTGACGAAGATGATACACGCACAAATCTTATCATAAATTATTTACCGCAAGAGATGACTGAGGAAGAACTCAGAACGTTATTTTCGTCTGTCGGCAGTTTGGAAAGTTGTAAGCTAATTCGTGATAAAGTAACAAAGGCAAGCCTCGGATATGCATTTGTGAACTATCAAGATCCACGTGACGCAAGAAAAGCGATACGTTCGTTGCAAGGAATGAAACTAACAACAAAAACCATCAAGGTGTGTGTGAACATGG…
Hs_transcript_24381	phosphatidylinositol 5-phosphate 4-kinase type-2 alpha-like	3	NA	Gono	UP	.05	ATAATGTTTAACAGCATATCACTGTTATTCTAACCTAATAGACAACACAAATAAAATTAGACAATATCTTTGTAAAAATAGTTTGTAATTTAGGTAATGGTCTTCCTTAGTTTATGCAAAGATTTTTAAGCTGTAGAATACACGTTCCTCAATTTTTACAAAAATAAATGTGTTCGGCAATTTACGTATGACCAAACCAAAACAAGTCGGAGCCGACTGAAGGCAACGGTGAAGTCCACTGGAGAAGAAGAAGTAAATTTTTACATAGATATATTCTTTAATCGTAACATTTCACGTTACCAAAGATGTCAGGGCTAAAGAAAAGTCTTACAAAGACGAAATCTAAACGAAAAAAGGTTAAAGCATTTCATCAAAAAGTCAAAGTGTTTCGTGCAACTG…
Hs_transcript_24384	diacylglycerol kinase eta isoformx2	9	PH PH domain	Gono	DOWN	.01	CAAGATATGGTACCACATGCTAAAAAGTTGTAAAGATAACACTTGAAGACAATTATTGTGGTTAAAATATCAATTACTAAATAAGTGAAAACACTTGCTGTTCAGGCATCATTCAAGTTGGCGACGTACACTGTAAACGAACCAGTTGGTAGACTAAGTAAAATCAAAATGAAATGGTTAAGAGAGAAAGATTTTTCTCTGACCTCTTTTAGCGAAAGTTTTAACGAGTTCGAAGGAAAGTCTCTTGCACATTGTGAAGGGTATCTGTATATACAAAGTCGAAGTTTATGGAGATTCCCGAATCATTTATGGAAGCGAAGGTATTTTACGTTACGAAATGATGTCTTGTACTTTACCAAACAAAAAGGAGATCTAATTTTTGAAGAATCAACAGACAAA…
Hs_transcript_574	replication factor c subunit 3	6	NA	Gono	UP	.001	AGTCAGATTTTTCGTAATTTATAACCAATAAAACAGGCCTTAGATAAGCAGCGGAGATTTTCCACATATGCTCATCTATGGGCCACCAGGTTCTGGAAAGAAAACCAGAATTTCATGCTTACTAAGGGAATTGTATGGTGCAAGTGTTGAGAAGTTGAAATTAGAACAGCAAACATTTTTAACTCCATCAAAGAAGAAAATTGAAATATCAACTATTGGAAGTAATTATCACATCGAAGTAAACCCAAGTGATGCCGGCATAAACGATCGCGTTGTTATACAAGAATTAATCAAAACAACAGCTCAAACACACCAGTTCGATTCATCTTCACAAAAATCGTTTAAAGTTGTGGTGTTAATGGAGACAGACAAACTGACAAAAGATGCCCAGCATGCTTT…
Hs_transcript_575	cytoskeleton associated protein 2-like	0	CKAP2_C Cytoskeleton-associated protein 2 C-terminus	Gono	UP	.001	ACCGCATTTGAATCCCTGGGTCCTGGATCTAATGTTGGGTCACGGGTCCTATTATTTTGGTATACCTCACGGCGGGCATTTTtaaAAACAGAAAAAGAAATGGCGGAGGTTTCAGTTTGAAAAGCCACTTTTACGTTATTCACGCATGGTAAAACCAGTAAATTAAAAGAGAAAAAGAAAGTAAATTAGAAAAAAAAGGCAAAGATTATTAAAAATGACTGGAATAAACTATGGAAATAAACAATATGGAACTACAAGAGCAATTAAATCTGCAAAAGTACCTGTAAAAATTGGAAAACCCCAAAGAATACTCAAATCATCAAATAACATTGACATAAAACCACAAAGGTTGAAACCACCCACAAAATCTATTTATAAAGCACATAGAGTATCTAATGT…
Hs_transcript_11762	dna-binding protein rfxank-like	0	Ank_2 Ankyrin repeats (3 copies)	Gono	DOWN	.05	CATTTGAAGAATTGGAAAAGTTGATTTTGGGTAGCACTATTGATGCAATCCGAGAAAAACTGTCTGCAGATCCAGACTTACTGTTTGCCACAAATCGCTCTGGCAAAACGCTACTTATGAGTTCCGTTATTCACAACAAACCCGCAATTATTAAAGAATTTTTGCAAGCAAAGCATTGCGATCCATGGACAGTCGACATTTCAGGAAAAAACGCATACCACCTCTCTGCGTCTGCTGGACACAGGAGATGTTTAGAGGCGCTTTGTGCACACGACGTTTCCAATATTAACCGCGGTGATGTGAACAGCGATACACCATTACATCTTGCTTCGAAGTTTGAGCACATTGGATGTGTTAAGGTGCTTCTACAATTTGGCTGTAGTACGAAGATTGAAAATA…
Hs_transcript_30346	isoform b	3	PH PH domain	Gono	UP	.05	ATTTAGCTCTTCCGGGAGTTGGAAAAAGTTAAAGTAGAACGAGACGAGCTTCAAAAAAAGTGTGATAGAGAATCCAAAAGAGCTTCGGATTTTTCTTTTGGGTCACATGCTTCGCATTATTATGAGGAGGTATTTGGGGAGCTTCTAGATGACTTAAAAGAGCAGCAAGCGTCATATGAATCTATTAGCTCGTACTTGATTAAAAAACAAGGTTCCGGATCTTCTACTTCGTCAGGTGCACATGCAAAACCGAAAACTGAACCTCCAGTCATACCACCCCGCAGGGCGTCTATAAGGGAAGAAAGCCGTTTTCTGAATTCTAGCAAATCAAAACCTACCACATCATTTCGTCCAAGTAGTCCTTCATTTTTGAAACAAATGTTTGATTTAAAAGAGGAA…
Hs_transcript_571	boule-like protein partial	3	RRM_6 RNA recognition motif (a.k.a. RRM	Gono	UP	.05	ATTTTAGTTTTATGATATTTTGGAAAAAAAACTGAACCATCAGAACGTCGATGTATATCATTTGGATATGTAAAGGTGAAGAAAGATGCTTCACGAAGACTGTCAGCAGGAATCGCTTGGAGAATACGGAAAAGTTATGTTTGTAAAGACTGGCGAACACACTTCAGTAATTTATGGGACCCACTACCCAAATCGTTTATTTGTGGGCTGCCTTCCACCAGAGGCTGGAGCAGAAGATCTTGGTAACTTCTTTTCTTCTTTTGGCAACGTGGTGGAAGCAAAGGTTGTGTTGGATCACTATGGAAGATCAAAGAGATTTGGTTTTGTTACTTTCAGTGATCCTGGAAAAGTAGAATCGTTAATTGCAGGGGAAAATATTTGGTTTAAAGGCAAAAAAAT…
Hs_transcript_572	boule-like protein partial	3	RRM_6 RNA recognition motif (a.k.a. RRM	Gono	UP	.01	GTCCTCGCATTCTCTAACAAGTTGTGTTTGTAAATATTCAGATTTTTTATTATGACTGGCGAACACACTTCAGTAATTTATGGGACCCACTACCCAAATCGTTTATTTGTGGGCTGCCTTCCACCAGAGGCTGGAGCAGAAGATCTTGGTAACTTCTTTTCTTCTTTTGGCAACGTGGTGGAAGCAAAGGTTGTGTTGGATCACTATGGAAGATCAAAGAGATTTGGTTTTGTTACTTTCAGTGATCCTGGAAAAGTAGAATCGTTAATTGCAGGGGAAAATATTTGGTTTAAAGGCAAAAAAATTAATGTAGGGCCAGCGGTTAAGAAAAATCTGGAACCAGAATGCACTGTAAAACCTTCACTTAAACCGTCAGCAAAACCATTTTTCTGTACGAAC…
Hs_transcript_573	replication factor c subunit 3	6	NA	Gono	UP	.001	TTGCAGCCTTTACAAGTACACATTACTACATACATTTATCTCAATGAGTCTCTGGATTGATAAACACCGTCCCTCTACTTTTTCAAAGTTGACCTATCATTTGGAACAGTCACAGAATTTGAAAAGATTGATAAGCAGCGGAGATTTTCCACATATGCTCATCTATGGGCCACCAGGTTCTGGAAAGAAAACCAGAATTTCATGCTTACTAAGGGAATTGTATGGTGCAAGTGTTGAGAAGTTGAAATTAGAACAGCAAACATTTTTAACTCCATCAAAGAAGAAAATTGAAATATCAACTATTGGAAGTAATTATCACATCGAAGTAAACCCAAGTGATGCCGGCATAAACGATCGCGTTGTTATACAAGAATTAATCAAAACAACAGCTCAAACACA…
Hs_transcript_11769	nfx1-type zinc finger-containing protein 1	4	TIGR00376 TIGR00376: putative DNA helicase	Gono	DOWN	.01	CGGGCAAAGACAGTTTTATTTTGTCCAGACAAGAAAACACGATCAAAGTTTTACGAAGACTCGAAAACACGaaaaaaaaaaTAAAATAAAATGATGATCATATAAAAGTTATGGATTTTTCAAGTCCATTTTTTGTTGAAAGATCCAATAATCGGAGAGGAAGAGGAGGTGGTGGCAGAGGAGGCGGTGGTAGAGGAGGGCGTGGTGGAGGGCGCGGTGGCAGAGGAGGTGGTCGTGGAGGTGGTCGTGGAGCCAATAATGCGAACAGAGGACAAAGGACAATCGGCTTCGGTTTGTTGAAAGCATGGAATCAGCTGGACGATAACGACGAACTTTTGGTCAGAATGGCTGCATCCAAAGATATGCTATTGCAGCTACTCAACAGTCCAGTACTAAAAG…
Hs_transcript_11768	nfx1-type zinc finger-containing protein 1 isoform x4	4	TIGR00376 TIGR00376: putative DNA helicase	Gono	DOWN	.01	ACTTCTTTATTTAACTTAGGTGGCATACAATTGCTTTAATATTCTAGACATTTGAAGTGCTCCCTGCAATTGGACCTGATCCAGGTAAACCATGTTGAAAAAGAAACATCCACTCCATGTAACCGTACCCGTGGTCGTTTTAGGCGTTTAAACTTTAAAACCCACGGACGTTTTAGGCGTTTTTTCTTCACATTCCAGAATTTCATTCATTGGAACTTGAAAACCCGCGGACGTTTTAGGCGTTTTTTCTTCCATCTGTGATTTTCATTCATTCGGAACTTTAAAACCCGCGGACGTTTTAGGCGAATAGACATTTTGCCTAAGATCGCCCCGGGTTTGCTTATTTGAGTAAAATAAAACACGCACGCCGCGCATCGTCATAGTCGAAATCGGCGGATG…
Hs_transcript_60332	dna-(apurinic or apyrimidinic site) lyase 2-like	7	NA	Gono	UP	.001	GAGGTTTAAAAAATGAAAATTATCACATGGAATATTAATGGCATTAGAGCATACAATAAATCAAGCATATTGAAATCGTTATTTGATTCATTTGGAGCTGATATAATTTGTTTACAGGAGACAAAGATAACGAGGAATCTGCTTACAGAAGACATTGCAAATGTAGATGGATACTTGGCTTTTTTTAGCTTTTCAAGAAAGAAGGGAGGGTATTCAGGTGTTGCAACATATTGTAAACAGAAATTCTGCCCCATTTCTGCCGAAGAAGGAATAACTGGCATTTTGCAGAACCAACCGTGTGATGTGTTTGGTGAAAACATGTTAGCATTCACAGATGAAGAATTA
Hs_transcript_60339	coiled-coil domain-containing protein 149-like	0	DUF2353 Uncharacterized coiled-coil protein (DUF2353)	Gono	UP	.05	ccgtttttggAACAAGAGCTGCAATTAAGGGGCGACGAAAAGAAAGAATTAGAAGAAGAAAGAACATCATTTCAAGATAAAAATTCACGTTTAAATGCAGAGCTGAATTACATTTTACATAATGATGACAAAAGAATAGTGGACATTGATGCAATGGTACTCGAGAATCAGTACCTCAAGGAAGTTGTAAAGCAATACAAAGAAGAGAAATCAATGGCGTTAGGTACTGCTGCTCGTTATAAAGAGGCGTTGCGACAAAGACAACACTCTCCACCAAATAAAAATACACTGTCATGTCTGGATCTGGCATCGCCTACTAGAAATCAGCACCATGAAGGCTTCTTCTCAAGATCGTTTGATCATAATACAGTCTCAGATTTACAGCGTGTAAACAAAGCC…
Hs_transcript_31837	---NA---	0	NA	Gast	UP	.001	TTTGCAGTTTGGTAACCTGTCTAACACACCCTTGAACGACAACATTCACTGCAGTCATGAAGAACTTGACCGCAACGTTATTGATGGTTTTGTTACTTGTTGGAAGCGTACAGGCTTTAACAAGTGGAGCAAGAACTGGTGTTAGGCGGGGAAAGAAAGAAGTCAAGGCTTCTACACTGAGCAAAGAAAACATGCAAGCGAAAAAAGACGTTGAACGAATTTACAAAGAGATTGGAAGTACCTTCAAAGTTCAGAGAGAAAAACTGAAATACTGATAGAAGTTGATGAAAATGTGATGTAAATTTAAATAACATAAAAGATTTTCAATTTAATTGATA
Hs_transcript_51813	periplasmic protein	3	NA	Gono	DOWN	.05	TAATTATATATATTTTGTATATTTTACTAATTCTTGAATGGAAAAATCCTGTATAAATATTCGTTATAAATAAATAAATAAAAAGTGCATGGTCACTCTTTCTTGAATGTTCAAAGACAGTATGAAGTGCATAGTCACTCATGTTTGAATATTTGAAGACATAAAGTGCATGGTCGCTCTTTCTTAAATGTTTGAAGACATGAAGTGCATGGTCACTCTTTCTTGAAGGTTTGAAGAAATGAAGTGCATGGTCACTCTTTCTTGAATGTTTAAAGACATAAAATGCATGGTCACTCGTTCTTGAATGTTTGAAGACATGAAGTGCGTGGTCACTCTTTCTTGAAGGTTTTCTCACACACAGTGTGTATTAGTATTTCTTCTTGACTGTTCAAAAACATA…
Hs_transcript_51543	astacin 2	1	Astacin Astacin (Peptidase family M12A)	Gast	UP	.001	GCAAAGTGGACAAGATGTATACTTTAAGTTGTTTTCTTGTTGCTGCCATGGCGACATTTGTCGTTACTCATAATCCAGAAGAAGGAAATTTATTTGAAGGCGATATCATTCTGTCGCCGGATCAAAGAGCAGCTTTGGAAGAACAACAAAGCAAGAATTCTTTCGCTTCAATCAAATCCTATCACTGGAAAGATGGGACTGGCAAACCAGATTTGATCGTGTATTTCATCGATCCAGCTATAGCTGGTGCAAGAAGCGTCATTCTACAAGCAGTGGCAGATTATGAGAAAGAAACATGTCTACGATTTCAAGAAGTCGGTTCCAAACCATTGGATCAACCACATTTGTATTTTGCATCAGGAAGTGGATGCTCTTCACCAGTAGGAAAGTACGGTAATG…
Hs_transcript_12115	PREDICTED: predicted protein-like	0	NA	Gono	UP	.05	TTTAACTTTCCTATTTTGAAGTTTATTCTTCAATGTGACATAAATTTTGACAAGAACTTGGAAACGAGCCTGTTAAAGCAGATGTTTTTGGAGAAATTTTTCTGCTTTAGTCAATCTGGTTGGTGACCGATCAAAGATACCGCTTGTCACATCTGATTATGTCTTTTGTTTTAGAAATAATAGAAAATTATGTTAGTGTAAAGAAGATGGCGGTTGAAGAAGCCGATCTGCCCCCACCTCTAGAGGATTTGAGTGAATCATTTCACCGTTTATTAAAACCAAAAACTACAGAATACAAACGAGAAGTCAATACGAAATTAAACGAGTACTTGGAAGTCACCTGCGATGAAGAAAATCGTAAAGTAAAAAGCATACAGAAACTGATGACTGAAAATTCTG…
Hs_transcript_56267	ef hand family protein	1	NA	Gast	UP	.001	CTCAATTTTCTTAATTTGCTTTGTTACTGGTCAGAATTTAAATTTTGTAAGGAAAATGCTGTGTAAAATCTCTATCAGCAATCCCATCGCAGACATCATTGTCTCTACAATTTAAAACTTTCTCAATACAACAAAATAAATACTAGAATCACTTTTAACTACAGATCTTCTCGAAGAGCTCTTCCATGATCTGTAGCTGTACTCCCAACAAACAAATGATAGTGGTCTAAAATCTCTTTAATGCTAAGTTTACCATCTCCATTATCGTCTGCATCTTTTATTAGGTGGTTTGCTTCCACAATCGTATCATTCTTATTAGGGAGAACCCATGCCCTCATTTCTGCTCGTTCCAATAAACCACTTTTGTCGTGGTCGAGCTGGTCCGCAAAATGTTTTCTA…
Hs_transcript_56266	glutamine--fructose-6-phosphate aminotransferase	1	TIGR01135 glmS: glutamine-fructose-6-phosphate transaminase (isomerizing)	Gono	UP	.05	TGCTTGTACAATTTAAAAATCTCCTTTTTGCTTTACATTAGAATTTGTACATATGGATCAACTCTCATCCACACCACCAAACAGAGCACACACATGGAAAGATATTAGCAGTGCTCTTTATGATGGTTTGGAAGTGATACCAACACGCCATGTCAGCCCTCGAACCAAATCAAGAAATCATTCCAATTGCAGTGTGGACGTTGTTGATACAGTCATAAAAGGAAATTACGCTTCTTGTATGGAAAAGGAAATTATGGAACAACCGAAAAGTATTGCACAAACTATGTTAGGTCGAGTAGATTTTGATAACTTTGAAGTGAACTTGAAAGGTCTTGATGGTTATTTGGAGGAAATCATAAGGAGTCGAAGAATCATCTTGATTGGTGCTGCTTCTAGTTA…
Hs_transcript_51548	PREDICTED: uncharacterized protein LOC100209999	0	Serglycin Serglycin	Gono	DOWN	.05	AAAATTATTAATAAATATATTTCTAATTGTTTTTATATTAAATCTAATATTCCAATGAAAACTTCGACGCTCGAATGTAACTAATGATATGGTTCGAATTTATATTAATGGATGACGATATAATTATACGGCTCATGATATCTTGTAGCGGCTTTCGAGATCGTTATATTGATCTGTTATTATGCAAAAACGAAGATACCGAGAGATAAAAGTTCTCTTTCTTTTACTACTTATAAAATTTGGCTTAGGTAGAAGCACTAATCTACAAGCGAACCAAAATGGCGACACAAACGATATCGAAGGAGGGAGGAAAGGAGATATGGGAGAAGTTTATCAAACGAAAAAGGAAATAATCACAAAATCAAATCTTAGAAAGAATGGAAGGCTAGATACCATTAA…
Hs_transcript_46886	---NA---	0	Collagen Collagen triple helix repeat (20 copies)	Gast	UP	.05	AGTTTAAATAAAATATGTTTATTATGAAAATTTTTTTAACtATCCAAAAATGTATAAAAATACATTTTCTAAATAAATTTTGCTTCAAGCAATTCCAATGAAAACTTTTTAATGCCAAATAATAGCGTCCTCAGCTTTTCTCTTCTTCTTGACTCCAAAAGTTAGTTTTAAGAGAAATTATTTACCACAAGAGCAAGGTGGTGGTGCGCAGGTGCAAGCTGGTGGTGGTGGTGGTGGCGGTGGTGGTGGTGGAGGAGGAGGAGGTGGTGGTGGTGGTGGTGGAGGTGGTGGTGGAGGAGGTGGTGGTGGAGGTGGTGGAGGAGGTGCAGCTACACAGGCTGGGGCTGGTGCAGGACAGATTTTCATGCAATGATGAAGACAGATTGGTGGTGGTGGTGG…
Hs_transcript_35445	---NA---	0	Herpes_gE Alphaherpesvirus glycoprotein E	Gono	DOWN	.05	TCACAAATACAAAACTTCACCATGGTTTCAACAAAAAAAATGAACTTGCTTAATTTATGTGTAATTCTGTTATATTTTATATATCTGCCAGTTCATGGTGTTGTTATCGAACGCAAAGAAAGTTCAGATGTAATTCATGGTATGAAATGTAACAATACGTTTTATAAAGAACAAAAAGGAGAGGTTTGCAAATGTGATACCAAGCAATCTTTTACATCAGATATAGAACTTAAACAAGCAATAGCTGCTTGCAGGAACCTTGATAATTCTAAAACTAAACATGTCATTTGTGAGGTTAGACACAATAAAGTAAAAATAAATGATTGTCACATACCAAAAGTAACAAAAGTACACATATGGAATTATAGAGGAGTTGGGGTATGGATGTCATTTAATGTC…
Hs_transcript_35443	duf1237 domain-containing protein	0	Cytochrom_B559a Lumenal portion of Cytochrome b559	Gono	DOWN	.01	CATGTGCAATACCAATCGTCACTGATGAATACGCACAAGTGCAAAAACATAATGACGAATCGATGAATGACTATCAACAACCAAGTGAGAATGACACAACAACAAACCAAAATGAAGATCCTAATTATTACAGCACAGCTGCATGTGCAATACCAATCGTCACTGATGAATACGCACAAGTGCAAAAACATAATGACGAATCAATGAATGACTATCAACAACCAAGTGAGAATGACACAACAACAAACCAAAATGAAGATCCTAATTATTACAGCACAGCTGCAAGTGCAATACCAATCGTCACTGATGAATACGCACAAGTGCAAAAACATAATGACGAATCAATGAATGACTATCAACAACCAAGTGAGAATGACACAACAACAAACCAAAATGAAG…
Hs_transcript_35448	PREDICTED: uncharacterized protein LOC101234608	0	CD34_antigen CD34/Podocalyxin family	Gono	DOWN	.05	TTCTACATGGACGAAACACTCAAAACACGAACATGTTATCGTGCTATAACAGGTATAGCATACATATTTAGGTGTCAAACAGGAAGTTGCAAGTCAGGTGATCTTACCTGCAAAATCAAAAGAGTAATGGGTGTAGAAGTATGGAATTACAAAAATGGCCAAGCATATTGGAATGCAACAAACTTCGCTCAATATTTTACAATTCAGCAAACAACATTTGAAGTGATTACAAATCAAGGTGAATGGCAGGGTCTCTTATTGAGGGTTAAAATTGACTGTGACCTCCAACTTACGAAAACAGTCCTATTAAAAATTGAAGGAATAAGAAAATATCCATTAGAAGAAAACATTCTAAAATTGCCAACAAAAAAGCCACCAACACCAACACTAACACCAACT…
Hs_transcript_32878	phenylalanine-trna synthetase	10	NA	Gast	UP	.01	GAAAGTTGTTGAGTGAAACCAGTTGTTCGACAGAAAAAATTGGGTCAAATGAAGTTTCAAATACTGGCTCTCGCAGTTTTGGTTGCTGTGGACCTAGCTGCAGGGGTGTCTTGGGGGGTTCCATATGGAAAACGCAAAGCACCAACTTCATCACCAACACCCAGCAAGAATCCAACTACAAAACAAGATAATTCACAAAAGTCAGAAGAGTTGGTGCAGTCAGATAGTTCAGCTCTCAAGTGCAGACAGAAGGTGATAAAGAAATACTCGGAACTAGCCTCAAAGAACATAGAAAGCTGTCCAGCAGAACACAAGATGCATGGAGCTGTCACATGCTGTTGGGCAGGCTTAAGTTGCTATCAGCTATATGAAAGCTTTAGGAACATTTTCCAGAGTAGT…
Hs_transcript_32879	beta-carotene hydroxylase	4	NA	Gono	DOWN	.05	TGTACGATGTAAAAATCAAACGATCGCATATCGTTGTGTTGATGGCGTAAATGCATACAAAATTTACCCGTTATTGGCGTAATTGTTTAAAAGCGCAATTTGCAGCTTTGTTTTACGTTAATAATATACCCCCAATCCTATGCAAAACACCTGTCCTATTTTGTCAAAGTAAATCAACTTGCCAATTAGCTTTCTACAAAGCCTTCGTTTACTCTTTCATTTCCACCATACGTATCATTCCTCTCTGTCAACTCATGCTGCTCTTTTGCGTGAATTTTTCTCCAGGGCCAGAATGAGCCTCCTCGTTTACTCTTTCTTATAAAGAGAGCAAGCATCACAAAAGAGATTACTATGATCAGACACGATGCAGCTATCACAAATATCAACCATCCCTTCATC…
Hs_transcript_50144	x-ray repair cross-complementing protein 5-like	1	TIGR00578 ku70: ATP-dependent DNA helicase II	Gono	UP	.05	CGGCATATATAAGGGTAGAATTATAATCATGACCTCATTTTGGGGAGATTCTGGTGGATTTATGAATGAAGATGAAGAAAATGATGAAGGAGATTCAACTGCAGCATCGTGGGAAGTTGGAAGAGATGGCTTGATATTTCTAATTGATGCTACTAAACCAATGTTTACGAAGGTGGAAGATGGCAATGAAAGTGCTTTTGAGATTTGTCTAAAGTGTGCTCATAATGTTTTGATGAGCAAAATTATCAGCAGTGACAAAGATCTTGTGGGTATCATCTTTTTCGGCACAGATAAGCACAAGAATTTAAACGACTTTAAAAATGTTTACAACTTTCAGGAACTTGACCTTCCTGATGCTAACAGGATTTTAGAATTGGAAAATTTGAGCAGTCATGGATT…
Hs_transcript_50143	eh domain-containing protein 3	3	TIGR02872 spore_ytvI: sporulation integral membrane protein YtvI	Gono	UP	.05	TTAGAGCACTTGAATGAATCATACAGCGATCGACTAAGATTTTTCTTGAGCAAAGCAGATACAGCTGGAACAGAAAGTGATCGACAGCGAGTTTTGATGCAAATCACACAAGAGCTGTGCAAACGACCTGGACTCAATAAGTGTGGTTTTGATATGCCAACAATTTTCGTACCGTCGCTGACTGATAAACCTGCTCGATGCGAAAATCAAATTGAAAGTGTATGCAAGGAGGTTGACAAAACAATCAATCAAACAATACAAAACACGTTAAACAAGTTTGAACAAGATTGCACCACTGTTAGTAAAAAAATTGATCAAATTTTAGAAGAAGATAGAGTGCAAGGTAACGCAAACCTTCGCAGCACGCTAATAAGTTTCATACTTCTTATCCTCACAACA…
Hs_transcript_36180	low quality protein: selenoprotein p	1	SelP_N Selenoprotein P	Gono	DOWN	.05	TGATCGTGATGTAACAAAATACTAAAAATGTAAACACAACTACTTCAAAGCCCGCGGAAAAAAATCTTTTGGATTTAATACTTTGCGGAAAAACTTTTGCGCAACCAGACTAAAGAATGGTAAAATTTTAAACGATTTTTCTCCTGCGTATAAGTGCCTGCAAGGGAATCATTGACAATAGTTTCAATATGTCAATTTTTTCAAATCATTTAAAAATGTTAACAAAGGTTTTATAAAAAAGGTTTTATAAAAAAATCTTTGAAATATTCTTTACGTGCTTTTAAATAAAATTGTAGAAAATATAATTGACTTTGCCATCCACTCAAGGTAAAGCAAAATTTTACCAATTAAAATTAATGCTTGGACGATTTGAGTGGTTGAAATCGAAATTGCAAGTGA…
Hs_transcript_11838	protein nlrc3-like	0	NACHT NACHT domain	Gono	DOWN	.05	CTATTAAAACTCTACGAACATCGCGTAAAAGTTATTAGCTACATGCAATGCAATATTTGCTCTTAACATGTGTTTTTTTGTTTTTACTGCACGTCACTTAAGAATCTACTCTATAAGAACGTTGACGTTGAGATTCTTCTAAAAACAGTATAAGAATATAAGAATTAAAATTAAGAACTAGGTACTACCTTTGAATCTGTTGATGAATTATTTTTTTCAGGTAACCCTTATCATGTCATTTTACCGGAGGTATTGAATATAATATGCAAAAAGATCGGGAAAGATTGGGCTCAGTTGTCCAAATTTCTATTAACACCTGACGAAATTAAAAATATCGAAAACTTACAAGTCACTGAAGAACAAAAGATGGACATAAGCTTCCGCAAAAAGAATGCAACT…
Hs_transcript_33692	tumor necrosis factor receptor associated factor 6	11	NA	Gono	UP	.05	AAATTTTGTGATCAAAGTGTTGACTAGCTAGCTTGCTATCTACTGGTTAAAGAAACGAGAAACGAAATAGCTATATAATCTTTCATAATGTCAAGTATGAATTCTTTCACATCAATGGATGTAGACGATAATCCTGAAGTTTTAGAACAAGGTTTTGATGAATTATTTGATCCACCTGCACCTGATGCTTATGAATGCCCCATTTGTTTGCTGGTATTAAACAAACCAATGCAGACGGTTTGTGGTCACCGTTTTTGCAGAGGATGTATTCTTAAAGTTCTCAGGGAAGGTAGACCAAACTGTCCCATAGACAATGAACTTTTAAGTGAATCTCAGATTTATCCAGATAATTTTGCACGACGGGAAATCCTCTCATTAACAGTACATTGTCACAATAGC…
Hs_transcript_33698	toxin tx1	10	NA	Gast	UP	.001	ATCAGTTGTTTAGTGATTTAAAAAAACAGCTTGAGGAGCTCGATGAATTTAAAAAAAATGAGAAATCAATCAAGGAAAGTTTGGACACTTCAAAAGACGCTGTAAAAAAGCTAGATGATCCCAACTATGTTGCCAAAGCATTTGACGTGGTGAAAGGTATCGGGCCGAGCTTAGCGAAGTTTAAAACTGGAGATCCATTTGATATTGCTGAAGGATCGTTTGCTATTATTTCAACGATAACTGCTGCATTCCCTGCACCAGTGGGTCCAGGACTTTCTGCACTAGCTACCCTCATTTCAAGCATCATACCGTTATTTAAGCCGACGCCGGATGCAACAGCTAAGTTAGCAAGCACACTAAAAGAAGTACTCCGTGAAGAAAATGATCTGATTCTGCTGG…
Hs_transcript_55040	mismatch repair endonuclease pms2-like	9	TIGR00585 mutl: DNA mismatch repair protein MutL	Gono	UP	.05	ACAATGTTTTGAAAGATAGTTTTAAGGTTAAAAACATGCCTAAGCTAGACTATGTAAAAACTAGCCGAAGTTTTAGCTAAAATTTAGCAATTGGAACTAAAGTTTAAACCGGGAAATTCTTTTACATAGCAAGGGTCTTGCACAAGAAAAAGATTTCTGGAAGACGTCGTTATTTTAGTTATTACAGGCCAAAATATATCATAAAAACTGTATAAAAAACATAGCTACATTGTTTTGCATGGGTTGGGAAATAAGGAAGAAGTCATTTAAAGATTTCAAATGGACTAACACCTCTCACAAGACTATTAAAATAAAAAAATATACATAAAGAAAGGGAGTTGTTAAAACAAATCTATGTGCTTATTCTTTGAAGGTTAACAAGATGTCTCATTGTAGGTC…
Hs_transcript_62663	thrombospondin-type laminin g domain and ear repeat-containing	0	EPTP EPTP domain	Dact	UP	.05	GGAACGCACAATGCAGCAGTTCGGCAAAGCGGGAGGCCCTTTTGATTTGTACCAGAGAATTGCTACACACGGTGGTAGGGATTTCGAATACTTCTCCTTCGAAAATCACCACTACTTAGCTGTCGCAAACGAGTACACAATAATCACGGCATTTGATAGCTTAACCGCAGCGTACAATAAGATCAAGGATTATCGCATTGATTCCGTTATTTACTGGTGGACAGGAACTATGTGGGTTGAATGGCAGAAAATACCCACCAACGGTGCAGTAAAATGGTCCTACTTTACGAGCGATGATGGATCTCCTATGTTGGTTGTTTCAAACGCGAGATCACAAGCGGTCATCTACACCTACGACCCGCTAAGAGGATTCTTTAAACCAACTGACGTTCAAGGTTT…
Hs_transcript_55042	zinc metalloproteinase nas-15-like	7	NA	Gono	DOWN	.01	CACAAGTTTGGTTTATCACACTCTAATCCAGATAACAGATGATTTACTGCACTAATACGCACATAACACTTCGTTCATCACATCAGTCTGCATTTACCCAGATGTTTGTACTATGCATTTTTGAAATTTCAGCTACAGACTGTACAGATACCAGAGATGATTGCGCGAGACTAAGTAATGAATTTGGCTGGTGTGTAAGTAAAAGAAGTGTAATGGAGAAAGTTTGCGCTGTTACTTGCAATGCATGCGTTGCAAAGAAAAAAAAAGAAATCACATTCGCTCCACCAGAAGTCCCGGCAACACCCAGAGTTCCCGTATGTGAAGACAAAATGGAAGGTTGCAGCTTTATTAAGAAGCGAGGATGGTGTACAAGACGAAAGTCGGCTTTCGAAACAAGAT…
Hs_transcript_27891	atp-dependent rna helicase ddx55	3	DEAD DEAD/DEAH box helicase	Gono	UP	.001	GAAATTCATCTCGTGAAAATCCGCCTTTGCCTGCTCTTCTTCGGTGATCTTTTTGTAAATGTAAACATTCAAGATGGCTGCGAGGACAGCATGCTCGAGTTTCGAGAGTTTGCCATTAAAAAAACCTTTAGAAAGTTCTGTTATCCAATCCATAAAGAGTCTTGGTTTTACTACACCTACTCCAGTACAAGCAATGTGCATACCATTGATGTTATCAAATAAAGATGTTGTTGCAGAGGCGGTTACAGGTTCAGGAAAGACGCTAGCATTTTTAATCCCAGTGGTTGAGATGTTGCTTGGTCGCGAAGAAAATCTTAAGGCGCATGAAATCGGTGCAGTTATTCTCACACCCACGAGGGAGCTTGCTCAACAGATCTACACAGTCTTAACGGCGTTCAC…
Hs_transcript_34315	serine threonine-protein kinase minibrain-like	3	Pkinase Protein kinase domain	Gono	UP	.05	TTTTGAAATATATAAAGTCAGACCCTCAATATTTTGCGAGTTAGCAGTTGGAAGTACCTAAAACCTTATCCCTAAGTTAAGAAACATTGTGTTTCTTTTAAAAAAAATTATAGTCAATCATTACTGGAATTTTAACAAATTTTATAGGTTTTATTTCCAAACATGATAAAGAAAATATTAGGAATATGCTGACATATGGTTTGGATGATATGGCGGGCACGAGCAGCACTGATGAGAAGTATCCATATCCCCCTGCGCCATCAAACCCAGAATCATCATACGATTATTATGTTCGCCGTATTCCAACAAGTTTTCGTGAACATCAGCAAGCTCCCCTACGCAAGCTATCAACTGATCTTATAAAGACATACAAGCATATCAATGAGGTTTATTACAACA…
Hs_transcript_37365	nose resistant to fluoxetine protein 6-like	1	NA	Gast	UP	.05	TGCAAAAGTTTTTCTTTCCTTCTAAAGAAATTTAACTTCGCATTAATTTTAATTTTCTTTTTATCGTTATTTCTTGCTCATCAAATTTGTTTAGCGTTTTGTGCTCCATTTTGTTGATACTGTGTGCAGTTGGTACCGTATTTGCACTGATTTGTTTTCCTCTTCGACAATCTACACGAAGAGACAAAGAAGGTGTCGCCTTAACAAAATTTGAATCAAATGGCGAAACAATCACAGAAAATGCTGAAGAGGAGGACGAAAAAGCTGTAACTAAAACGCAGTCAGCAAATTTCTTAACTGGTTTTCTGTCCTGTTTCGACTTGATCAAGAACACAAGAACTGTCCTGTCTACAGACGTTCCAAATGGCGCCATTTCTTCTATAAACGGAATTCGCGCCA…
Hs_transcript_9751	coiled-coil domain-containing protein 28b-like	0	DUF4061 Domain of unknown function (DUF4061)	Gono	UP	.05	GTTAAGGAGTCCATTGGGTTCATTTTTTCAGAGAGACAAAGGTTGCATCTTCTTGTTCCACATCTGTGCGGGAATGCCCTTGTAGCGATGATAATTCCAGGCAGGATTTAAACCAGTGACCATTGGGTTAGCGCCCCACTTTTCTGCCAACTGAGATATTGGTTCGATGGTGAGACAAGGTTGGAATTTCCTGTAGTGAGATCACGGCCATCTACCGTGTGGACACAAATGAATTGAATAAATAATGGCAGATAAGAAAGAAGACGATATTGGTCAAGGTGCAACAGAGGAAACAGAAGCTGAGAAGAGAGCACCAAACAGTCAAGCACATAGCTTTCTGATGGATCAAGAGTATATGGAAGAAGTGGAAGATAATCTTTTAAAACTGCTAGACGACTT…
Hs_transcript_21808	trna-binding protein	0	NA	Gast	UP	.001	TGGAAACGTCAAAGAACGAATTGTTATCTGTTGTTTGTAAAAAGAAGAAGGAAATGATTTTTATTGTGCTGGCTAAAATCAACGGTGAAATTATTGATTCGAAAGTACATCCAGACCTTGATGCAACAAAGTTAACGCAAGTATGTTTTGGTCAGTGGAAAGAAAAGTTGGAATCAGGTTCACCAAAGCACAAAAATCCAACATGCGACATAATGAATAAAAAAAGTTATGGTGGAAAACTCACTATAATTTATTCATGCATGGCTGATGGTCAAGAGAGAAAAAAAGTTGGAAAGCCGAAGAAATATGTCTTTTAAAAAGTTGTAAATTAAA
Hs_transcript_49300	methenyltetrahydrofolate synthase domain-containing	0	5-FTHF_cyc-lig 5-formyltetrahydrofolate cyclo-ligase family	Gono	UP	.05	ACTAAAAGTAAAATGACCGAAATAAAAAAGAAAGAATACCAACCGACTCGAGTTGATATTAACGACGAAAGTTTGACGCGTCATATAACCAACATCTCACTTCATGATCGTCCGTCGCGTCGTGATACATGTCAGGGCGATTTAAAGATGGCTATTCGTACAAAGATATGGGATTTAATGGAAAAAAGAAATTTCGTGAAAGATTACCCAAGACCATGCCATAACAAGATCCCAAACTTCAAACGATGCGGCATGGCTGCTACAAAGTTGAGTCGATTGCGTGAATTCAAAAAAGCCAAATGTGTAAAAATCAATCCTTCTCTCGCGCAAATGCACTTGAGATTTTTAACTTTGCAACATGGAAAAACATTATATGTTCCTTCGCCTTCACTAAGTGAG…
Hs_transcript_44760	---NA---	0	NA	Dact	UP	.05	TGTGTAATATTCACGCTGACTTGAGGAGTCATTTTGACTGGATCCACTTACGAATTGACTTCGGCAAATAAAACCTCATCCCAACGTAAGTTTTACTTCAAGGACGTGAAACCAAACCCGTGTCATACTTTTGGTTCCTTCGTGTTGTTGATATTATGAACAGATATAAATCAGCAAATTTAAATATGTGATCAAAATCAGAGAAAACGCACCTGCTCTTCTTTCGTTCAATTTACTTGGTTTTTCTTTTGTTAGCTTTCAGTTTTTAGTTTTAACAAAATACACTAACTTTCAAAAACAGTAATATTCTTCTGAGGAAAATTACGGATTTCCAAAGAGCACGATACACCATACCTTTTCATCCATTGCATGCTATGA
Hs_transcript_44767	39s ribosomal protein mitochondrial	1	NA	Gono	UP	.05	ATATAAATTATAGTACACAAAGGAAAGTATATAATATACAATACAATAAGTATACAATGTTGGCTCAGAAGCTCATGTCAAGGTTGTACCAGTGTAAAAGACATGTATATTGTATGCAACAAAATCAGTTGTCAACTTCCTTGCTCTCACTAGCTGGATCAAAGTATAGACTTCGAAATAACCAAGCAGCAGACGCGTTAGCCTATGGGCCTTTAACAGATCTTCCAGACTGGACATATGTTGACAACAAACCAACTTATATAACCCGTAAACGACAGATTCGACAGATGGAAAGGGTTAAAATGGCATCGCAAATTTATAATTTGACAAAGGAGATTGATAAACAAAAGCATGCCAATAAAGATAACATCGATTGAATAACAAGAAGTTAAAATTTAT…
Hs_transcript_44766	mediator of rna polymerase ii transcription subunit 24	0	Med24_N Mediator complex subunit 24 N-terminal	Gono	UP	.05	CCTCCTCCACTCCACCACAGATTTGCAAAACAATAACCAGAGCCACATTTTGGCTGCTGGAAAATACAATAGAAATCTACAAAGCGTTATACAATTGTATGAAAGATTTATCTCTACTAACACCAGACCCGGAGCTTTGTGTTCATATAATTCAAAAGTCACAGGATTGTTTGAAAAAATTGATATGCGAGAAAGCGTATGAAGATATGAATTTTATTGGAAAGTTGTTGTTTGGAGAGGAGGAAGTGTCAACATTGCAAATGCAAATGAGAGACTTGTTGTCATTTCAGTTGGAAAAAATAACATCTCACAATTTTTATGGCCTGTTTGAAACTCAATTAAAAGAATTTATGAAGTTGATAACCAGGTTTCTTAACACTTTACCAGAATTCACACAAG…
Hs_transcript_63043	retrotransposon-like family member (retr-1)-like	5	NA	Gono	DOWN	.05	AAGTTCCCACAAAGCAATGGCCTGGTGGAAAGGACGATACAAACAATAAAACGAACATTTCGAAAATGCAAATCTGATGGTTCTGATCCTCACCTCGCGCTATTGGCATTGCGTACCTCAGTCAATAGTGCTAACTCGTCTGCTGCTTACTCACTCATGAAACGGAACCTGCGAACATTGATTCCAACTGTGAATTCAACAAAAAGTCAATATGACAAACATGCTCGAGATTTACCAGCATTGCACATTGGTCAAACTGTAAGATTCCATCAAGGAAAGAATTGGGATCGTCTTGGCCAAGTCATGCAGACACATAAAACTCCACGGTCATATATACTTCAAACTGACAAGGATACAACGATCCGTCGTAACCGTCGTGATTTACTTCCATCGAAATCT…
Hs_transcript_63045	protein nkg7-like	0	PMP22_Claudin PMP-22/EMP/MP20/Claudin family	Gast	UP	.01	AAgaaGAAGAAGAAGAAGAATGaaaGTCCTAAAGAttaTACCCATTGTATGTGGCTTCTTTGCGTTCCTGTTTACTTGTGTGAGCGTTGGTGGTAATGCGTGGCTGACGGATAAATCAGGAGATGTTTTATACGGTCTGTGGAAAACGTGCAATGAACATTCCGGTTGTGAAAAACATCAAAAGGTCGAAGATTGGATCAAATCAACACGAGCTATGACTTTGCTTGCTCTTGTCTGCACATTGATCGGAATAATTTCATCAATAGTGAACATTTTCTGTACACATTTGGCAGTATCCATTGTTAAGTGTGTTGGGTACGGATTGTCAGTCATCTTCATGATCAGTGGGTTGGCGATATTTATGGACGAAACAACAGAACATGTTGACAAATATGGAAT…
Hs_transcript_54396	eukaryotic translation initiation factor 2 alpha kinase 1	11	TPD52 Tumour protein D52 family	Gono	UP	.01	CTAAAGTATATATTTTTTTAATCATATTTTAGCCTGCAAACATTTTTATCAATGTTCAAAATCAAGAAAAAATCCTTGTAAAGATTGGCGATTTTGGGCTAGCGAGACATGATAATAATCCGAAATCACCATCCGATTATCACGGCCCGTTCCGTTTTAGCTCGGCAGATTCGAATGACAATTCAGAATGGTCACAGAGTGGTAAACACCATCAAACTGCAGGTATTGGGACGACAACGTATGCCGCTCCTGAGCAGAAGGTCAGTCATGAGTATACCAACAAGGTGGACATATACAGTCTTGGAATTATATTATACGAGCTTATAAAGCCATTTGACACTGAGATGGAACGAATTCTCTCAATAAAGGCAGCACTGAAAGGAACCCTATGTCCAGATG…
Hs_transcript_48312	beclin 1-associated autophagy-related key regulator-like	7	Atg14 UV radiation resistance protein and autophagy-related subunit 14	Gono	UP	.05	GGAAAATGAAACCGAAGCTCCAGTTAACATTTTGGCATGTCTAGACCTTTGTCAGTTGCTGTTGAAAGCTGTCCATTATGTGGTAGAACAAGAAAACAATTTACATGCAAATCGTGCGTAAATTCTGGAAACTTTGTAACATCTAACGGTTGTAATAAAAAGAATAGCAGCAGAAGAGGAGAAGAAGAAAGGACCAAATGCAGTTATGCTGAAAAGTTGAAAAGACTCAAAGTTGTTGTTGCAGTCAGAGATGACTATCATGAAAGGATTGTCACATTGTTGGGGGGAAAAGGAACCGAAAACCAGTTTGAAGAGAAAGTACTGTTACAAGAAAGAGTCAAGATTCTTCATATTATACTTAAGGAAGCAAAGAGCCGAAATGAACATGCAAAAAAATCT…
Hs_transcript_48318	dyslexia susceptibility 1 candidate gene 1 protein partial	0	TPR_11 TPR repeat	Gono	UP	.05	CCaaaaaCAATGTTTATTTTGATCAAACTCGTACCAGAGGAGAGACTTAAGTGGTCGAAGGACTCAACTTTTAGtttTTGACCATCTGCAGAATGACTTTTATGATAATGCAGCATTCCTGACATCAGAATAGCATCTGTAGAAATATTTATATAGACGACAGTTTTCTATGTAGTTTATAAATAAAACAATTCGATACCATGTCCTATATCTTACCAACCAGAATGCCACATGTACTGGGAGAGAAGCGTAAGTGAATGATTCAACATGCCACTGGAAGTGAAAGACGTAGAATGGTCAGAAAATGAACAATACGTCACACTTAGAGTTCCTTTGAAAGGTGCTTCATCTAATAATGTTGATATTTTTTCGACAAGTACTTACATCAAGGTTAGCTAC…
Hs_transcript_39722	---NA---	0	NA	Gono	DOWN	.05	GCATGATCACGCCAGATGTTGCAGCTGGAAAGATAGCAGCAATGTCAACTGCAGCTGCGGAAGCCAGTTCAGCTACATCAAACACTGCTCGAATGATTCAAGAAAATTTATGGGGAAGAGGAGTACAAAGTCACGCTGGTACAGGAAAAGACAGTCATATGCAAGAATGGCAGAAATTCTTCGGTGAGCTACCTCATCATAGCGAGAAAGGGCTGACAATGGGTGACGAGCTCCATGGAGAAGATCATAATAAACATTATTTTGACCACGGAGAGCATGGAACAGGCGAGGACAATCATCACCACGTTTATGGACATCACACTGAGTATGGACATCATGACGAATGGGGATTCGGTGACACAGGACAATACGGTCACCATCATAAGTGGGAAGAAGGAC…
Hs_transcript_39727	multidrug resistance-associated protein 1-like	13	TIGR00957 MRP_assoc_pro: multi drug resistance-associated protein (MRP)	Gono	UP	.05	GAGTATcccTAGCTCGAGCTGTGTaTaaCaattCAGAtatATActtacTTGACGATCCACTGTCTGCCGTGGAcGCACATgTTGGaaaaCAtatttttGAAAACGTCATTGGTCCTAATGGTTTGCTGAAGAAtaaGACACGCCTACTGGTGACTCATAATTTGAGTTTTTTACCCCAAGTTGATCAAATCGTTGTGTTGAAGAAGCATCACATATCTGAGGTTGGTACGTATGATGAGCTTGTAAGAAATGATGGTGATTTTGCTGAGTTTCTACGAACCTATCATAGTGAAGGTGACAACGAGGAAGTACAAGATAATATTGTCGTGGATAGTCCGGTGAAACAAGCCAGCAAAGACATCTTGGATGTTCCGGATGTTAAGATAAAAGATTCGTCAA…
Hs_transcript_41684	28s ribosomal protein mitochondrial	1	L51_S25_CI-B8 Mitochondrial ribosomal protein L51 / S25 / CI-B8 domain	Gono	UP	.01	AGGCATACGTTATAAAATCCTGCATACATTTTAAAATCCTGCATAAATACCAAACAAAAAGAATGGCCAAAGGCAAATTTCCATTTCGTAGGACAATAGAATTCTTGAATAGTGGAAGAACTATTTTGCAGAAGAGGGTAAAGACTGTGTCAGTATCGTTCACTACAGAAAAAGCAAGTAAAGGGTTAAGAGATTTTGTGCTGCGTGATCTTCCAAGAGTGCAATACAAAAACCCAACGAAGCAATTTGTCTGCTTCAGAAACAAAGACGAATATCCTCATTTAACTTTGTTCTATGACGGGGGTGAACGGCAACTCATAGATGTCTACAACAAATCGGCGGATGAAATATTAAGTCTGTTAGATTTAGCTGCAGCTGCAACTGAAAGTGAGATTTTGC…
Hs_transcript_13994	mfs general substrate transporter	0	NA	Gast	UP	.01	ACAGCATCACAGAACGAAACAGTTGTAGTAAGCGAGACTCAAACATGTAATGATCAAGACAAAGCCCTAAATCTTTTGTTTGTTTGTGGTTGGCTGTTTCACAACATGGTCAAACTGGGTGCTGGTCCGGTAGTGGATCGAATTGGACCACAAATTTCACAATATATAGCATGCGTCTTCCTCCTGCTTTTCGGATTTACATTGGCATACGCAAAAGAAGGTTCTTTTAGTTTGTTTATTTTTTTGTTAATGTCACTTGTAATATAATATAGCAATTTCATGCCCAAAACGCCTCCATGACGCATATAACACCCGTATCGGGTAGTAAATGATACTTTCTACATGCAGATTTTCGGCGGGGCTTACCTAAATTGCAATATAGATAATCCAATATGTTTG…
Hs_transcript_13995	large neutral amino acids transporter small subunit 4-like	0	NA	Gast	UP	.01	GGGACCAACTGTGGATAAACTGTAAAGCGCCATTTTTGAATCCGGCTTACCGTTATCAACCATTTCAATGAGTTATGGTTGCTTAATGGTTGTGTTTATGGTAATGGTGACAACAATCTTCTTTCCGAGCAAATATGAACTCAGTGTTGTTATCGATGAGGATGTCAAAGATATGCTTAATCCCAACACAAAAAACAAGGATTTTGTGAAGTTTTTAAAGGAATTAACGGCGAGTTATCAAGGCGTAGTAACGTCGAGTTATAGTGCTTACAAAGACTCGATAGAAAAGTGGTTGATGGAGATGTCTGCTGATGAGCGAAGAAGCGAGTTAAGTTTAAGTTTGTCGCGTTCAATGGGATTTAGTTGGTCACAGTCGGAACTGTGTTCTTCAATGGATTC…
Hs_transcript_13996	solute carrier family 43 member 3	4	NA	Gast	UP	.01	ATTTGAACAGTTGTATCTTTCGGTTTCCGATTTTCCTGCTATATTTGCTTGGAAACGGTCTGATGTGGTGCAATGTATCttATTTTTACGCCTTACTATTCCCACCACAATATTATTGCTCTCTGTACGGATGCAGCAGTGTCGTATGTGGTTTGTTTTGTCTACTTCAGTATCCAATGTTATCCCTTGAGCAATCGTATTTCGAAAATCAACAATTTTATACAAATGTTGTTTTTCTTGGCTTGCTCGTGTTACCATTTTCACTACCCGCATATTTAAAATATTATTGTTGGCGATACGAAAAACAAGATGAATCACTGGTATTGGAAAATTCACACGAGAAGTTATAATTATGTTGAATATCATTTATGTAACATTTAACTCAGCTTATGTATTGTA…
Hs_transcript_13997	tpa: p-selectin	24	NA	Gast	UP	.01	GTCATGTGGGTGCTTTATGTACAGGAAACTGGACCATTAAAATATTTAATGTATAAAATATTGGTATTGTTGTCAGCTCTTTTATTGTTATAATAGTCACATTTCCACATGCTAGTGAACCTTTTTTGTTTGTTTACATATTCGAGAATAAAACAACGTATACACAGGATAAATATCTTTGTAAATAACGCTCTGATATATCGCATTATATAAACGGCTTTAATAACGGTGTAATGGCTCATGATGACTTCTCAGCTGACTTTGTTCGCCAAAATCTTTTATCCGTCCTAATTATTGTCACCTCCTTAAAAATTTTATTACTTAGTCATAACTATGGTCAGTCCAAAGTTTCGGATATTTTATGTGTTAAATACAATGAGCAGACATTCTTTTATTTTG…
Hs_transcript_54022	polycystin-1-like isoform x2	0	NA	Gono	UP	.05	GTTATTATTTTTTGTGTGTTGTTTACATAAGTGACCTCAGCTAGCGAAAATCCAACCATGGCGGGATCTCAAATAACATTTTCTCAAAAAGTTTTACAGGATTTAGCACAACATGAACTTTATACCAGCAACCTCCAGAGTTCCAGATTAATGCAACATAAAGATGGGATACTTTACATTTGGTCAGAACTTAAAAAATGTCTTTACACCAAACTATTTTATGGAATCACTAATGAGAGAACCCAGTCAGTGGAAAACGAAAGTACAAGATT
Hs_transcript_4577	btb poz domain-containing protein at4g08455-like	0	Pfam-B_16726	Gono	DOWN	.05	TTATGAAAGCTTTTTTTTAAAAATTGTGTTTAATACAGCTTGGTTTCAAAAGATGGCGATGAAAAAGGTAGAAATTCAGACAGAAGGATTAAAAGACGAAATTCTTTCCCTTTTTTTGAAAAACGACAAGAAAGTTATACTCTTCAGTGAGACAGAAGAATTCGAATTAAAGTTAAGTATGTCGGTAGCCATGCATTTTTCTCCTATAATAAAACAAACTTTACAAGCGTTTTCAAATCATGTTGATGTGGAAAATGCTTCTCAATCACCAAAACATCGCATTAACGTCAGCGAGTTTGATGAAGAAACCGTCGGACGTTTTGTTCAATATTTGCATGGACAAAGTTTGATGGATGCTTCGTTATCATGGAGCGATGCCGTTAACTTGTATAAGATAGG…
Hs_transcript_14401	predicted protein	1	NA	Gono	DOWN	.05	ACAAAGGCTGGGATTTATTCAAAAATTACGTCACATCTACCATCAACAAACATTCACCACTGAAGGAGAAAAATGTTCGGGGAAAGCCCAGTCCCTGGTTGACACGAGAAATACGTCAGTTGATGCACACAAGAGATTATCAACTACGCCGCTTCAAACAAACTAGCCTTGTTGCTCATTGGGACAATTATAAGAAACTCAGAAATACTGTAACAAAAAAGATACGTGCTGCAAAAGCAAACCACATCAAAAATGTATTTAAGCAATCCACTGACAAACCTAGCGACTTCTGGAAGCAAATCAAAAACTGCTATCCTACTAAGGGTACATGTGCTCCAAGTAAATTTTTCAAAATCAATGGGGAAAATGTATCGAATCCCAAATGTATATCAAATGCAT…
Hs_transcript_11224	superoxide dismutase	5	NA	Gono	UP	.05	AGTTTATACATTTCAGATCACTAAGTAGAAATAAAGAATGTTCAAATTAGCAAGTGCATTAATCTTAATAACATTACTGTCTGATCTCTCAATACAAAATCCAGTTGATGATATCTACATTGGGATAGAAAAACCTCAGGAGTATTTTGATCTTCCAAAGCTGCCATACAGTTACGATTCCATGCTGCCATGGATTGATGCTGAAACAATGAAGGTACACCACTCTGGTCATCACAGAGCTTATACCGCAAAGATGAATGCTGCATTGCAAGAATGGAGAGCTTCAGGTGAAGAAAATGAATTAGCAAAATCATCAATTTTGCATATTTTGAAGAATATTAATAAAGTACCTGAAAAATGGAGAACAGCAATAAGAAACAATGGAGGAGGGTACGTTAA…
Hs_transcript_20049	protein fam160a1-like	0	Pfam-B_6341	Gono	UP	.05	GGCTTTCACTTCTCATTCATGATGGGTTTTTAAAGTCAGTGCTTGCTCCAGCATTAAATCAGTCTTCCACTGATGCACAAATTGCTGTCATGGCTTATCTGGATCTCTTTCTTCGTTCAATCACTAACGAAAGAGTGATGGAAGTTTTTTTGAGAGTGCTTTTAACAGAAGCTTATGATAACAAACCTCTCATCGATCTGTTGATTTACCACATTAACTCTGAAGCGGTTCAGAGCTGTCAATGGTAGCCATGCAGTTGTTCAAGACATTGCTTGAACTGAATTGTGAAGACATAATTTTCCACCTAATTTTCAGATACCTGTTACCATGCCATCACATCTTACCCAATCAAAAACGAACTATCAAAGAAATGGATTTTTACTGTAAAAGTGCCACCAT…
Hs_transcript_11220	hypothetical protein Phep_3560	0	NA	Gono	DOWN	.01	CAGGCATTCATCTGATTATTTTTCTGAACACAGTAAAGACAAAGATTATTTTTTTGGAACAGGTTTCAGAAGAATTTGTTTACCGTGTTAAAAGAAGATATAATATACAGATCCTGAAGGCCTGGTACGAACAATGTCAGCCTCAGAAACTCATCTTCACTATCGAAGATCGTCGTCAAAAAATGAGGACGCGAGCCGAGTAGAAGCCGTACGTCGTAGTTCAAACGGAAGTAATGAATCTAACGGTAAAAAACAAGCGTCGTTGAATGAAATTCAAGATTTATACAGCGCTTTGCAAGATTTGGTAACAGCAAATGTGACGGCCACGCCTTTACCAACACGTAATCAAAATGTTCGAACCTCAACATCAGATGATGGGAAAGGAAGTCCGCAATTGGA…
Hs_transcript_42086	methylmalonic aciduria and homocystinuria type c protein homolog	0	Pfam-B_2797	Gono	UP	.001	TATGTTCTAAAACGAGTTGTTGAAAATGCGAAACAAAAACACAACTGGTGGATTAGGAATGATAAAATATAGAGAAAATAGTAACTTAGAAAAAAGAGAGATTCTGATAAAGTAGGTAGTCAAAAGTCTTATTGATTGTGCAAATCTTATAAAATATAGTCATATAAATCACTAACATATTTAAACTTAAATTCATGTTTTTTACAGTTTGCATTAAAAAGATATTTGTATTACTCAGGTTATGTCTGATCTAAAAACTGTTGAAGAAATCAAAGAAGCATTAAAAGCAAAAGCTGCAAAGAAAGGGTTGGAATTTTATCCTTTTTGTATTGGATGGTATAACGAACAAGTTAAAAATATATTTCATTTGCCATACTCTGAAAGCACTGTTGCATTTTG…
Hs_transcript_42087	cytosolic iron-sulfur protein assembly protein	0	WD40 WD domain	Gono	UP	.001	CAGTGAACTTTAATGTACCGTTATCAAATAATGGTAAATTAGAAAAGCAACAAAATAGTACACAACAAAAATAAACAATAGTCACTAGTAATTTACCATTACTATGCTATACTAAAAATGCTAAAAATTGAAATTATAAAGCCTAATATCATGCATCTAAGAAGATTTAGGTGCAGGATATTGATATAGCTTATTTTAGGTGTGTTTTGCACCACACATCATAGAAAAAACTCATGACCTGGCCTGTGTTTTGTAGTCATACTTTATGCACAAACAAAAGGAAAAATAATATGCTAGGTATTTCAATTATATGTTTTTCTTGTTCGTTCTTATTTTTGTAATATTTATTTTTCAGGATATTACATTTTTATTTATGTATTTTTTTATGTCTTATGTAAC…
Hs_transcript_8931	tudor domain-containing protein 3-like	2	DUF1767 Domain of unknown function (DUF1767)	Gono	UP	.05	TAGGTTACAAAAATGGAAACACAGTTAAAAAGTAAAGGCTGGAATTTATCTGTTGAGGGTTTAAAAAGCTGTATGGATGCATGCCAAAAGTCAAACCCAACAGTTAATGATATTATTAAAACAGCATTGGACAGTGATCTTAGGCATATAGGACAAAAAATTTTACCTGAAAACATTAATTCCGGTCAAATAGAAAGCATGAAAGGACCAATTGTATTACAACTTCAAAAAGTGCGTAATATAACAGCTCCATTGATTAACCAGGAATCGAGTGGTGCACCACGAATGATGAAGCTGACATTAACAGATGGCTGTACAACTTGTGTTGCAATAGAATTCAAAATGGTAAACTGTCTTAAACTGGATATGATTCCTGGAATTAAATTATGTTTGACATCA…
Hs_transcript_42089	protein vac14 homolog	2	Vac14_Fig4_bd Vacuolar protein 14 C-terminal Fig4p binding	Gono	UP	.01	GTGAGTTTATACTTGGAGAATTTCTTAAAGATATAAAGAAGAATCACACAAATGTAAATTACGCCGCCATGGTCAACAACCTGGTGCATCATTCACAATCAGAAGATGAGATTATCCAATTTACTGCCATCACATGGTTGAAAGAATTTGTTACGTTGTCAGGCAGAACTATGCTGCCATTTTGTGCTTTGATTTTGACATCTATACTGCCGTGTGTTTCATTTGATGCAAAAAAACAGCACATCAGAGAAGCAGCAAAGTCTGTTAACCAAGGTCTGATGCGTTTAATCACAACAGAGGATGATATAGATGGAACTGAAAAAGAAATATTATCAAAAGTTACTGCTGCTTCACAGTTAGATTTAGGTCGGGTAGTGGACGTTTTAACAAGACAGTTAT…
Hs_transcript_8937	hypothetical protein	0	NA	Gast	UP	.001	GTAGCATGGATATTTGTTGTTGTTTTGGCGTTGGTTGCGGCTGATCACTCAGAAAAACTGCAAGAAAGATTGGAGTGTATACAAACTGCAAAGGAATGTCGAACATAAACACTAAAGGAAAATGTAAGCCGAAAAGAAGTGTCAAGTCATTTAACGAAGGACCGTCCACTTAAAGCAACTATGAGGACAATACTTCGTAACGCTCGACCGACTTTAACAGGAGAATGGAGGCCGAAAGATTGTGACGATTGCTGTGAAGAGTTCTTAAAATGTATGAAATTTTAATTTGCAAGATATGCTTGCATAATAAAACCGCAGATGTTACA
Hs_transcript_20047	protein fam160a1-like	3	RAI16-like Retinoic acid induced 16-like protein	Gono	UP	.01	GCCAATAAATTATAGTGCTTATTATTTGTTGCAGCAAAAGAAATTTTTTTTGTCTAAAAAGGTTTTGACACCAAATATACATATACATTATATGGTGCGTTTGTTGAATCTTTGTTTTTTCTGTTCAAATATTTATGGGAATCACAAATGGGTTTTGTTCAGCTAGTATTGTTGTATGTTTTTGGATTGATGTATGATATCTGGAGTATCTCTGAATAGACAACCAAAAGTGTTATAGGATTGTGATTGGGGTATTCAGGTGAACTTGTATGCTAATAAAAACTAATAATATCTATTTTAAGACATATTGCAGATGGAATTAGATGCAACAAAAGAACTTGATAATCTTTGGACTGAAGCAAGTAGAATTTTACATGGAAATTCTGAAAATGGTGGAAA…
Hs_transcript_17697	PREDICTED: neurochondrin-like	0	Neurochondrin Neurochondrin	Gono	UP	.01	TAAAAAATGGAGACTTACCAAAAGTGTTTACAAGTTTTAAAATCAAACCAATCAGATAGTGAGAAACTAGCAGCGCTCATGGTTGTTTCCAAGCTATCTTCAAGTTTAACTCTTGACGAGAAGAATGTGTGTGATTTATTTCAAGCTGTCACACCCACATTTTTGATGAGATTGATCAAATCAAAAGCAAATAAAAGTGATGATACAAGTAAAATGCTCAAAGATGTGGCAGTAAGCATAATTTCGCTTTTTGTTCAGCTTATTCCTGATGTAGTTTTGAAGGAGGAACTGATATTTGAAGAAATTTTTGCTACAATAAGTGAAGATCATCATGAATGTATCGATGCTTGGATTGATGTCATCGTTTCCATTTCTTATCATGACAAAGGAAGAAGCCTT…
Hs_transcript_17696	predicted protein	0	NA	Gono	UP	.01	ATACTGCACCATGGCAATATGgattttactctgaaACCATTCAGCAttTTTtCTGGTGATGAGCGAATTtGTTTtCTTAAAGATGATAAAATTTACTTAAGTAACCTTGGACATACTGAAGTTTTTGATATCGCAGATGTTGATCATGTTTCATTGTGGGTGTCTGATGAACCGTATAATGAAAAAAAATTAGCTCTAAATCTAAAAGGCAACATCAATAAAACACTGATCAGTGTGGAGCAGAACAATGTTTATTGCGATCTTGCTACGTTAACTGTAAACACTGAATGGATGATGAAAGCTGCAGCATTACTCTGTGTAAATTTGACACGAAAGGGAAATGAGAGTGCACATTTGAGACTGTCACCAGTTTTACAACCTGTCAATAATAGTTGGGTT…
Hs_transcript_17695	bpti kunitz domain-containing protein 4-like	0	NA	Gast	UP	.001	AGTTTGAAGAAGTAGCTACGAGGTCAAGATGTACAAGTTTCTAGCTCTCGCAACGGTTTTGATGGTATGCACAGTTGCAAATGCCAAACCATCACGAATCGTTTTCCCAACTGACCCACCATGCTCCGGAGTAAACTGCAGAATGTATTGTCCATTTGGTTTTGAAACTGACTCAAATGGCTGCGAAATATGCAGGTGCCGAACAGAATGCCCACCAGTATGCAGAATATATTGTCCAAATGGAAACGTAAAAGATGCATATGGCTGTGACACCTGTAAATGTAAACCATTTTAAATTTGTTCAATAAACAAGTCAGAAAATAT
Hs_transcript_17694	bpti kunitz domain-containing protein 4-like	0	NA	Gast	UP	.001	TAGCTCTCGCAACGGGTTTTGATGGTATGCACAGTTGCAAATGCCAAACCATCACGAATCGTTTTCCCAACTGACCCACCATGCTCCGGAGTAAACTGCAGAATGTATTGTCCATTTGGTTTTGAAACTGACTCAAATGGCTGCGAAATATGCAGGTGCCGAACAGAATGCCCACCAGTATGCAGAATATATTGTCCAAATGGAAACGTAAAAGATGCATATGGCTGTGACACCTGTAAATGTAAACCATTTTAAATTTGTTCAATAAACAAGTCAGAAAATAT
Hs_transcript_17693	PREDICTED: uncharacterized protein LOC100212852	0	Synaphin Synaphin protein	Gono	DOWN	.05	CTTATCTTTTTCTTGTTTCAGGTAACACTGAAATACATTTATCCACCATGGAGAAAATGACACAGGTCATGGTTCAAAATAAAGCGGCTTCTATAAAAGCAGACGTGAAGAAAAATATGACAAGTATACTGGGAGAAAATGAAGAAGAAAAAGAAACAAAAGAGAGCAGGAAAAGACAGGATTCTGTCAAAGAAATGGAAGAGCAGAGAGAAAAAGCGAAACAAGAAAGAGATGAAGAACACAGAAAGAAAAATGAAGAACGTGAGAAATTACGAAGTAACATACGTGATAAATATAAACTGAAAGGTAGCAAACATTATGATGGACAATATCACCACACTTCTGCAACGGACTCTAAATTTGCGGAAAATACTGAAAATTTGCAATCAAAAAAGAAAG…
Hs_transcript_43420	nucleolar protein 8-like	2	NA	Gono	UP	.05	GAGTAAAGACGTTAATGGAACAACAACTTTCATCCTATAGAGTATTTGTTGGCGGATTGTTTCCTTCAGTTACAAAAGAAGATCTAAGTGGAAAGTTTAAAAGTTTTGGAAATGTGACTGATGTAGTTGTTATACAGCGAAAAGATGATGAGGGTCATGTTTCAAAGACGTTTGGTTATGTCAGTTTAGAAAGCACCTTGTCAAAGCTAAACAAATGTTTTGCATTATTTGGTGGAACCAAATGGAAGGGACATAGCTTAAAGGTGCAATTGGCTAAAGAAGATTTTATGGCAAGACTTGAGAAGGAGAGAAGTTATCCTGAGCAATTTATTAAAAAATCAAAAAGAAACCGTGTTGAACCAATGAAGAAATACGAGGAATTTGTGAGTAAATCATCTG…
Hs_transcript_43930	amyotrophic lateral sclerosis 2 chromosomal region candidate gene 8 protein homolog	0	NA	Gono	UP	.01	TAAGGTGTGGCGTGTTCCTGAATTAGTGTTGTCTGATCAAATACAGTCTAAACGTGAAAAGCGTCGAGTAAAACAAAAGTTACTTGCCAAGGTACGCGAGTACATTGCAGACGGAAAATTCACTCGTCGATATTACGTCACATTTCCGTTAATTAGTAAACATTTGAACCATCCGGTGTTGGATCCGGAGGCCGGCCAATTGAAAATACTCCATCCAAAGATCATTGAGAAAATATACGACCTCGTTAACGGAGGCATTTACGAGAAAAGGGTTATCAAATATATGCTGGAGAGTTTTGTGGAGGAGTTTCAGAAAGATCTCGGTATTGAAATACAGAGCACTGACAGAGCATTCCACCCAACTGACCGTGATATTAATAACCATGTAAGAAACGCACG…
Hs_transcript_24978	atpase	0	Inos-1-P_synth Myo-inositol-1-phosphate synthase	Dact	UP	.01	TAACATCAAGTGAATATTTTTTTTACAACAAAATGGTTGGAGCAAATATATTATTTTTCATATTCGTGCATGCAACATCTGGATCTGTTCTGCATAAAAATGGACAAGATGGCAACAAAGAAATTTCGAAGGATCAATTTGTCAAAATGTTTGTGAAAACAAATAAACTGTTGACAGATCAAGATTATCATCAACTACAGAGCAATCCAAACTTACCTTTACAATGTACAAAAAGTAAAGCATCAATTGGAGGAATGTTTGCGAGAGATCAGAATGGAAAATTAGCTCTTCTGTTTTATGTTAATAGAATTTCAGCAGCAGGTTGTTGGGGATATTATTTGCATCT
Hs_transcript_35208	polycomb group protein asxl1 isoform 2	10	HARE-HTH HB1	Gono	UP	.05	AGAAACTAAATATGTTTGATGTTGGAGATGAGGACTCAGATAGCAGTAGCGATGAATGTTATTTAAAAGAAGCTAGTAGATCTCGCAAAAGACGGAATACAGGACCCAAAAAACCCAAAAGTGAAACATTGACCTGGGCAGAAGCAGCAGAAATTGTATTATCAAATTATGACCACCCGTTACCACACAAAGAAATATTGCAATTAATTGAAGATGCAAATTTAAAGTCTATGGGACGAGGAAATTCGGCACCATTGGCTGTTTTGAATTCAATGTTAAATTCACATTCACGCGGGCCTGGTGCAACATTTTACAGAGCAGCATCTGGATCAGCTTGTTTTGGACTTAACGTAAGAATATGTTCAAGTGATAAAAGTGCTTAAATAAGTTTGACGTA
Hs_transcript_35209	predicted protein	0	NA	Gast	UP	.01	CGGTTGATGGGGGTACATCTTTCTTATCCAGTTTTTTTCAATGGAAAATTAAACAATAGAAAATCGGCTGGTCAGCATTTCATTTGATCGACAAACGATTCCAATATGAGGACGTTCGTTTTGATATTATGTATCGCCTTTGCTTTGAGTTTTATCGAAGCTAAAAAACTTTCACCGTTGGAAAGAAAATTAAAAGAGGAAGAGCAAGCCAGAAAGTCACATCAAGCTTGGATTAATTTATATAAACCTGTTAAAAGTAAGAATCCAAATGAAGAGGAAAAGGTAAACAGTCCTCCAATTGTTACTGCAGGAGCAGCCGGAGATTCAAGTAATTCAGGAGATTCACAAGCTGCCGCTGCCCCAGCTAAACCACAGGTTGTTGCTAACCCAAAAGAAGAA…
Hs_transcript_16920	tubulin alpha-1d chain	8	Tubulin Tubulin/FtsZ family	Gono	DOWN	.05	AAAACAGCGTTTAATGTTAGATCTACAACTAAGTCGTTACATCTAGTGTTAGTCAAAAATTAAAAATGCGTGAATGTATTTCTGTTCATGTCGGTCAAGCTGGTGTCCAAATTGGAAATGCATGCTGGGAATTATACTGCTTAGAGCATGGTATTCAGCCTGATGGACAGATGCCATCTGATACTACCCTTGGTGGTGGAGATGATTCGTTTAATACGTTCTTTAGTGAAACAGACAGTGGCAAACATGTGCCCAGGGCTGTCTTTGTAGACCTGGAACCAAGTGTAATTGATGAAGTCCGTATGGGTACATATCGATCATTGTTTCATCCTGAACAACTGATCTCTGGTAAAGAAGATGCAGCAAATAACTACGCACGTGGTCATTACACAATTGGAA…
Hs_transcript_24971	lysosomal alpha-glucosidase	4	NA	Gast	UP	.01	GTTTTACATTTAGAGGCGTGTAAGGATTATAACAACTTCTGTCATTACATGTCCAAATATGGCGCATGCTCATGGAACAACAACACAAAGACAACATGTCCACGAACATGTGGGATATGCTCAGTGGAATGTCCAAACATAGAAGCTTCTAAACGACGCGACTGTGGACATTATGGTATCACATATTTGGATTGCTACCACAAAGGATGTTGCTGGTCTCCATTGGAACAAAACTCGAAATATCCATGGTGCTTTTATCCCGAAGGCGTCACAAAAAAAGATTTATCTGATGAGGTCACACCGGATGAGAAATGCGAGGACACAAACGAATGGTGTCATTATCACACTCAAAGAGGTGGTTGCCACATAAGTGACTTCACAAAAAAAGTGTGTAGGAAA…
Hs_transcript_23654	wd repeat domain 8	1	Pfam-B_7400	Gono	UP	.01	GTAAATCTAAAGTCATGCGACCATATACAGACCAAATGACTATATATTTGTGCCAGAGATGAATTTTTCGTCTTTAGCTATAAAAGTTCTGTAATATTTTTTCAGTTTAGAAATTTCAAATTTTTCGAGTTTCCTTTATATATTGCGATCAAATATTATCTTTTAAAGGCTAATGCAACACAGTACCGTTTGGTGGTGCGAGATGTTAACACAGTTCAAATAAAGTGTTTATTCACGTGTCTTGATAGTATCAATTACATCGAGTGGTCATCAGATTCACAGTTTATATTATGTGGGTTATTTAAAAGAGGAATAATCCAGGTGTGGTCAGTTGAGAACACAGATTGGACTTGTAAAATTGATCATGGGTCAATGGGATTAACTGCTGTAAGATGGGCA…
Hs_transcript_19759	enhancer of yellow 2 transcription factor homolog	0	EnY2 Transcription factor e(y)2	Gono	UP	.05	TTAAAATCAATTTATTCATTCACATTCATACAATCAAATACCTGAATGTCGAAGTTTTTCAGCAAGTAGAAATTTCCGCGGCTCGAAAAAAGTAAATTATTTCGTATTCTAAGTTCGATTCTCAAAATTTTCACAAACTTTTTCGCGCGTGTTAGTTACCAAACTATCTTGAAATTGAAAGACTAGAACGTTTAAGGCAAAAAAATATGATGACGTATTCAAAAATATACACCACGTGACTATCTGTAATCTCGAATCAGAAGCAGATAAATATATGTTTATAAATATTCACATATCATCTTTCACGCTTTCACGTGACAAATCAAACAATAAAGAACCAATCAGAAGAGCGAATCAGAATGTACAACCAATGAAATTTCATGTTAAGGTTTTCCACTC…
Hs_transcript_23382	mannose receptor c type 1-like	0	Lectin_C Lectin C-type domain	Dact	UP	.01	GCACCGTGCGGAGTGTGCGTTAAAAATGGTGGGAGTTGTGCTGGGCGCAGATGCATATGTCCAGCGGGAATGACGGGCAAATCTTGTGAAAAAGATAAAAACGAATGCACTAACGAGAACGGAGGTTGTGAACAAGACTGCTTCAACACATTTGGAAGTTATTCATGTGGCTGCAGAGTCGGTTATAAATTGGATGTAGATGCAAAGTCGTGCAACGATGTGGATGAATGTGCTGGAAGTCATGGCTGTAAGTCACGCTGTGTAAACACTGCTGGAAGTTACTTCTGCGCATGCGAAGAAGGCGAAACACTTGGAAGAGACGGAAGAACATGTCATGATGCTAACCAGATATGTGAAATGGAAGATCGTGGTTGTGAATTCAAATGCAACAACGACGGG…
Hs_transcript_23383	mannose receptor c type 1-like	0	Lectin_C Lectin C-type domain	Dact	UP	.01	GCACCGTGCGGAGTGTGCGTTAAAAATGGTGGGAGTTGTGCTGGGCGCAGATGCATATGTCCAGCGGGAATGACGGGCAAATCTTGTGAAAAAGATAAAAACGAATGCACTAACGAGAACGGAGGTTGTGAACAAGACTGCTTCAACACATTTGGAAGTTATTCATGTGGCTGCAGAGTCGGTTATAAATTGGATGTAGATGCAAAGTCGTGCAACGATGTGGATGAATGTGCTGGAAGTCATGGCTGTAAGTCACGCTGTGTAAACACTGCTGGAAGTTACTTCTGCGCATGCGAAGAAGGCGAAACACTTGGAAGAGACGGAAGAACATGTCATGATGCTAACCAGATATGTGAAATGGAAGATCGTGGTTGTGAATTCAAATGCAACAACGACGGG…
Hs_transcript_42332	PREDICTED: uncharacterized protein LOC100213554	2	NA	Gono	DOWN	.01	TACTCACGAAGAACTTTATCCGCCCATGAAGATCTCCAATGCAGTTGATGAATCAATTGACTTGCCTGTAAAGATTGAAAAGAAGCAGTACCATCGTCCTGCTGCGCCTGTGGATGAGAACGCGAAACAAAAAGATGGCGTACCTGATGTTATGGAGATATCATATGATGACGACAATGGACAGAAGAAAACCATTACTGAAATTCTTGTTGATGGTAACGCTGTCAATAATACAAGTTTGACAAGGAATAATACAAATCCTGCGTTGCTGGAGACAAGTGCTGCGAATTATACAGGGACGTTAATAAACACAACATCAATAAAAGAATCTGAAAACATCACAGCGTCGCTAGCAGGAAACAAGACTGTAAATATAACGAACAGCTCAAACAGTGAAGA…
Hs_transcript_42330	nadh-dependent dehydrogenase	2	NA	Gast	UP	.01	GAAAACACAGATAGTCCATCAAAAGCATTAGTAAGAGATACCAAACCTAATAAAGTAAAAACGCAGGTTAATATTGTCAACGCTACGAAAGTCGAAGCAATGCTACACAATAAAACACTGGCTAACAACACAAAAATATTGAGTGGCGAAAAAAATGTAAGTCATGTGTCTAATGCCACCCGCGAGAGAGTGAAAACCTACCTAAGAAAGACCAAGGAGAGACTGATGATGGAAAAACTTCACACTCCAAAAGAAATTGAAGCAGTTTACACAGACCGTATAGATGGAGCAGAAACACAACGAGCTGTCCAAACTAACTTTGATGAAACTGAAACCAACATGCCGTACAAAGCATATTCGAATCATGACAATGTCAATGGCGATTGGTTTGACACAGGC…
Hs_transcript_52391	hydroxysteroid dehydrogenase-like protein 2- partial	3	SCP2 SCP-2 sterol transfer family	Gono	UP	.01	CGACGTATGTTGATAAATTACTATAATTTGAAAAAGGAATCATGAAAAGAGGAACCTGAAATCCAGTGAGAAACACATGCGCCCCAAACTTTCAATTCACGCTGATTATTCGTTTTGAACAACAGAATGGAAAGTATTTAGTTTTATATCATATCACCTTCGTTCTCAGGGCATTTGGCCTTAAACGGTTCAGTGACCCTGGGGACGAGGATGATGCCATTTTGCATTTGTAAGTGCATCCATATTTTTTCAAATTCAACTTTTTCGGCTTGAATTAGATTTATGGGGACACAATTTCCATTGGATTCAAGATTTCCCGTACTACAGCCGTTTTATATTTACAATGCAACATAGTATTACCAGTATTGCGATAGATACACTGCGGTGGAGGGCACACAG…
Hs_transcript_27775	cklf-like marvel transmembrane domain-containing protein 7-like	2	MARVEL Membrane-associating domain	Gono	DOWN	.05	AGAACCCGTCGATTTTTCCACGGACAACGACTTCTATATTATAATGTTCGTATACGTCTGTCACGTAAAATGGTAACCGCAGTAACGAGACGCACGTAATGCGTTCAATAAAAGACAGGAGGACCCGTGGATTTACTTGAATTTATTTGAATGGCTATCGACTAGTTTGTTGTATTGTTCGTTTCCTTTTAGAATGGAATCCACGCTTATACCGCAAGAACAACAGAGAGGGCCAAGCATTGAGTTTTTAAAAACACCATCCGGTGTGTTAATGTTAATAAATTTTATTCTTCTGTTCATATCTTGGTGTATTGTGGCAGGCTGGAGAGGAGCAATCGATGGAACATTATCCAATACAATAGAGAATGAAACAGGATTTTATTTATTTACTACTGTGTT…
Hs_transcript_43687	protein elys-like	0	ELYS Nuclear pore complex assembly	Gono	UP	.05	AGACATTGTTGTTTTTTGTGGGTTGGGAGGGGACCTCAATCTTCACAAGCTGAAATCTCAAGTGCTACTTCTTTAACGTTATATCAACTTTTGTTTGAACTGAAAGAAAAGCAGTCAGATAACACATACGTGTATAAGAATATTGAGTGTGTGATTAGACGATTTGATCACCAATTAACTTCTGATGTCCACCATATGGTTGATTCCAGATCTGTCGGTAGTCGAATCATCAGCATGAAAACATTAGAGCAACCTAGGTCAAATAAAAACAACTCTGATGTGTCTAATGGACACGATGAAGACAAAACTATCTGTTATGTTATATGGGAATCGCCTACTACCGATATTGACACCAGCATGTCATGCCATCTTGGAATATTTGATATAAATCGTTGGTAC…
Hs_transcript_56894	predicted protein	5	MNNL N terminus of Notch ligand	Gast	UP	.001	GTGCGTAACTGAAGCTACCATTTTAGAGGATGATTCTCATTGCTGTATTTCTTATTGCTACAGTCATACACGAAGGTTATGGTAAAGGCTATGTCGAAATAAATCTTAAAAGTCTCAGTAACCCAAAACATTTCGACAACGGAAAAGAATGTTGTGATACATGGCCTTGGAAAACATGCCGCGGAGAGTGTGATACCAAACTCTACTTATGTGTTACTGATTTTAACCAACCGTCTTCACGTATTTCGTGTAATGTTGGAAAACTAGAGAGCAAAACCTTCAGTGGGCAGAGTAGTATTGTATTCAAGAATGGTGATGATTTGGGGAAGGGTGTGACCAATCCAATGATCTTTTCGTTTCAGAAATGGCAGAGATTTTTAGAAGTGATGTTTACGACAT…
Hs_transcript_56895	tubulin polymerization-promoting protein family member 2-like	0	p25-alpha p25-alpha	Gast	UP	.01	AGTCGTTTTGTTATCCATTTACATCAGAAGCATTTTGAATAGAGAATTCTTTGTAGCTTCAAGGATTAAAGAATATATTACAACTTGTGTCCACGCAGAAATGGGGGGAGGGGGCTGGTTGAAGGGGTGAGAGAGAAGCTAAAAACAGCTAAAATTGTGCAGACACCCTTCAGGAATTTTCTCCTTTTAGGGCAAAAAAGATTCAATAAGGTATATTGCTAATTAGATATTTACTTATTATTTTTTAGAAAAGCTGAACGGAAGATACGCTATCAGCAATTCTTAAAGGGTTTGGAATTAATGGCGGAGAAAAAATATCCTGCAAATCCAAATGGATTTGAGAAGCTGCAACAAGCTATTCTAGATGGGTTAGGACCAAAAACGTCGAAAACAACGAAA…
Hs_transcript_7466	protein	1	NA	Gono	DOWN	.01	CCATGAAATAATATATTTATTGTATCGACAGTGTCATCATAAGTCAAGTGGAATCGAAAATCGCCAATTGAATAAAAGTTGTGAAACTTGTCAGTTCGAACCTTGTATCATATGTAACATGAACCAACGAAAAGTTACTGAAATTGAACAAAAACAAGTTCTCTTGCAAGATAAAGATTTGAAAGCAGAATGCTATTATGGAGATAAAGAACTAGAGTTAGACAGTGATTATAGAGATAAAACTGAATTTAAATCTTTTGTTGAAATTCCTTTAAAAGAAAGAATTAGTGATGACGATACTTCAGTACTAAATGGTGAAACGGCGCTTCAAGAAGAAACACGTATAGATATTATCACAGAAAATAATAATAACACAGTATTATTACAACAAACACGTTC…
Hs_transcript_7467	protein	1	NA	Gono	DOWN	.05	ACTTACCATTGACCAATATTTTCTTTTGTCGCAGGTGTAAGCCTGTTACCATGGTAGCAAAAAATCTCCATCCATATGCTATTTTGTTGACTCTAAGCATATAAGAAGTGAAGTATTTCATACTATCATCTCAGATGGAGTGTTAAAAAGACGACTTGTATTGACATAGCCATATAGAATGCATTTCTTCGAACAGAATATGTTTGTGGTCCGATGCTAGACGAAGATAAAATATACTCAAAACACCAATATATATATATATTTAAATTCATGCGAGACGAAATTTCATAGCGTTATTATATTGGAAATAGGTTGAATTTTCTAAAATAAATAAGAATTCTAAACGCTTTTTTATTATGGCATCGGTTATGGCAGAGCAGAAAAGTATAAATCATGAAA…
Hs_transcript_56722	lipopolysaccharide binding protein partial	10	LBP_BPI_CETP_C LBP / BPI / CETP family	Gono	DOWN	.001	ATATTTTCTCTTCATTGCTGGAGGGCAAGCTAAAAGGAGTTTTAAAATCTGCGTTGTGCAACGAGGGAAAGAATCTCATCGATCAGGAACTAAATAGATTCCTCCATAATTTTCCAGTACGACAGAATATTGAAAATTGGGCACTCATTGATTATTCTTTCGAAAAGACAATTGCAACCCATTCGTCATTGGATTTACTTTTAAGAGGCGAATTTTTGAACCCATACAAGCCTGCACTTGGCAAATTACCATCTGATTTATATGCCGCAACACCCAGCGTGCAAAAGATGGTCTATGTTTGGATCAGCGACTTTACTATTAACAGTGCTTGAAAGGTATTCCATGAATCTGGGTTACTAAAAAATGTTATTTCGCCTAAGATGACATCTGACTTGATAC…
Hs_transcript_30977	transmembrane protein 68	3	Acyltransferase Acyltransferase	Gono	UP	.05	CATTGGACTATCACAACAATAaCtaaaaaaaAAAAATGCTAAATCTAGCTCGTGGATATAGTGGACCTTGTCCTCTGTCCGATAAACATTACAAACTTTAAACACAACAATGTAGATCAAATAACGTGTCAATTTATTGAACATAAATGCAATCATTTGGAAATAACTGAACCAATGGAAACAATGGCCTTTATCACAGTTTTGGAATTTCTACTAGCTTTGATTGTGGATTGGTACACCCTTGTACTTACTGGTGTACTTGTTTTATTTTTTGTACCAGTGGTGGTTGTAATTCTTTTTTAATGCTGTGGCAGTATTTCTATATGCATATAAAAGTAGAAGGAAAGATAAATATAAAGAAAAGGGGTGTTGGGCAGAACATTTTTGGAATAGTGCTAG…
Hs_transcript_47305	dnaj homolog subfamily c member 9	1	DnaJ DnaJ domain	Gono	UP	.05	AGTTTTTTATAAAAATGGCATTCTTTGATGAAGTTGAAAAGAATTTTGGTAGCAAATGTTTCTATAAAGTGCTTGGTATAACAAAAGAGGCGGACAGCAAACAAATCAAAAAAGCCTATTATAAGCTTTCTTTACAATGTCACCCTGATCGAGCTTCAAGCGAAAACAAGGAAAACAATACTATCAAATTTCAAATTCTGACAAAAATTCACTCTGTTTTAAGTAATTCAGAGCAACGTGCTGTTTACGATGAGACGGGAGAATTGTTGGATGAAAGTGATATATGTACACAGGATCGTGACTGGGAATCATATTGGCGGCTTCTGTTTAAAAAAATTAGTAAGGCAGATATTGAAACGTTTCACAATGAATATAAAGATAGCGAAAAAGAAAAAGAGG…
Hs_transcript_52177	low quality protein: meckelin	0	Meckelin Meckelin (Transmembrane protein 67)	Gono	UP	.05	AACCATGAACATAGTAAATATAATATCAACGCTCTCTGTTACTTATATCGTAAGTGGAACAGTCATCATTCCCCTCTCAGATCCCACAAAATGTGCTGATACACAATATTTTCAATTTTCAAGTCTTCAGTGTATTGAATGTGGAGTAAATCAAATTAAAAGCAAAGAGTCACTAGCTTGTGCCTGCCAGAATGGTTACAAGTTTCAAGAAAATCGTGGAGGACCAACAATCACTTGCCAAGCTTGTGGTAACCAAGAAGTGACTTCTCATGATGGATGGGATTGTATTAAATGTCAAAGTGGTGGTTACGATCCTGGGACAAGGACATGTAGGGGATGTTCTGCTGGTCAAATAGCTGTTCAACGACAAGAAGATGGTACGTTTTATGCTGATCAACG…
Hs_transcript_57413	pkhd domain-containing transmembrane protein c17orf101 homolog	2	2OG-FeII_Oxy_3 2OG-Fe(II) oxygenase superfamily	Gono	UP	.001	TTCTGACGCAAAAGTTTAAAATGCTACAGCAATATGATGATATGGTTTTTATTGTTAATTTTTAAATTTATTTTTACAGAACAATGTCAATCTTGCGTAAGAGGAATGTTAAATTCGCTGAAGAGGAGAAAAAGAGTAAACCTTCTATCATTAAGAAGGTTCAGTTTGCTTTGGGATCGGTTATTTTCAAGAGGAGAGAAAATTCCAATATTTTACGAATTGAGCAGATGTCTGTGATCCCATACATCATTGCTTTTGTAGTTTTTTTGGCAATGTCTCGGTACCTTGTTGAATACATCCATCATATCAGTGATGATGGTGTCATAGCCAGTCGGGAAGATCAGTATACACGTTTATTTGTTGAAGTACCATGCTCCAACGATTATGACAAGCAATTTA…
Hs_transcript_52179	collagen triple helix repeat-containing protein	2	NA	Dact	UP	.05	CCTTATCTCACATTACTGGTCCGCCAGGAGAAAAGGGTGAACAAATAACCTGTCTAATCTGTCGTCAAATGCTTCAAACTGATGTTATTATTGCTCCTATGTTCTCCTATGAAAATAGCAATATGAAACGAGGAGAACCAGGCATAAAAGGAGAGCGGGGTTACTTGGGTATTAAAGGCGATCGAGGTGAAAAAGGTATCCAGGGAATAAAGGGAGAATTTGGTCAAGCAGGTTTTTCCGGATTAAAGGGCGAAAAAGGTGCAAAGGGCGAGCAAGGGATTCAAGGTCCGAAGGGTTGGTGAAGTAGGAGAAGAAGGTCCCATGGGTCCAGAAGGTTCTAATGGTCATTCCGGGAATAAAGGAGACCAAGGAGCTACAGGTG
Hs_transcript_52178	guanine deaminase	0	TMEM51 Transmembrane protein 51	Gast	UP	.01	TATTAAGTAAAAAGTTTTTTATGAGAAGTATACCAAATATATTGGCAGAAAGTCCTTGATTAACAAGAAGAATAAAGAAGTTGTTTAGAAAGAGAATGGTTAAATCAAAAAAGAATTTCAACAAATAATGGATGGTTTTGGTGTTGAAGACTTTGTTTATAAGGTTGGAATCATAGTCTCAGTGTTTATTGGTGTTGGTTTTTTACTGATTTTTCTAGTAATCTTGTTTATCATCTGGTTGAAACGCCAAGAGAGAAAAACAAGAAATGCTCGATTGTTAAGGCACAATACTCCTCAAGAAGAAGAGTCTCAGCAAACAAGTTTTGAAAACCATGATGTCGAAATAAAAAACGATTTGGTTTATTACTCTTTTAATAATCATACCGAGGTCAATAACAC…
Hs_transcript_18154	protein	1	EGF EGF-like domain	Gast	UP	.05	AAAGGATAGCTTTATGTTTCACAAAGAGTATGTATGGATaaGTAAACAACCAGGGACTGCGCATAAATAGGATACAATAAACATGGTGTCGTTGCGTGTATTTTTATTGGCTTTAAATTGTTGCATACTAATAAGCATCACGTGTGGACTTAAATTAAAAACCCAGGAAAAACTTAAACGACTGCGTGCAAAACACACAAATATATACAAAGACTTTATAAGAGAAAAACATAACGGCACAACGTTAGATATAATAGGCAATGCACCGATAGCAAACAACACAAAGCGTGAGTATGTGTATTACCCAGAAGAGGGTGGTCATAGAAGACATATGCACGGTCACTTCCACGGTTTTCATCACTTTCATGATATGGGAGGTTACGGCGGTGGTGGTGACGG…
Hs_transcript_18157	PREDICTED: uncharacterized protein LOC100198749	2	NA	Gono	UP	.05	CTTTTCAGTGTTTTTTCACATCTGTCCATTTTTAAATTTACTTAATTTTTCAATATTTCAAGAGATATATAAAATCCTCATATTTTTAGCCGCGTACTTGTTAATTTTGCGTTTGTACGGGAAACCTGTATGAGTCTTAAAATCTGATCGGACCTTGTTGAATCTCTCAAATCAAAAAAAATAGAGAACCTTCTACAATCTCCTAAATAAACTACAATTTGGATCAAAAATATTTATTCGTCCTAAAATCTACTAAAATTGTTTATGATGGCATCCATATTTTATATTTATATGTCAAAAATTTGAGCAGATAAATATTATGCAACACGACTGATGAAATATATTTACATAACTAATGCAATTCAAAATGGACAGTCTCTAACATTTGAAAAGACTTGA…
Hs_transcript_18408	pcna-interacting partner-like	0	NA	Gono	UP	.05	GTTGGCGAATTTTTGCCTACGTCAGAAGTCATTGGTATTCCATGCCAATCACCAGCTATTCCTGCTCAGCTGCACCTTCAAAGAATCGTTGTGGGATATTTTCAGTTAATTGTAAATACACGCGATGAGATTGCACTGGCTCGTGTCATTGACGCGCCGACACGTGGTGTTGACCATAGAGCTTTCACAGAAATCCGCAAATTGTCGCACACCAAAGGAATGCCGATGTATCAGGTCGTGTCGTCATTCGTACGTCAAGTCAACCTCGCCGGTAAGGGGTACGCGCCCAGCGAGGGTCACGTGTTATTTCAACATAGAACGGCATTACAAGAATTTATGGAGCTAATGGACAAGCTGCAAACGGTAGTTGACGAAGCTGATAATTTCCTTGCAGCTTTC…
Hs_transcript_18404	---NA---	0	NA	Gono	UP	.05	AAAACAATTTTTAAAAGGAATAATAACACTATAGCTGAAAAGTGAAAACAAGAAATGAACTGAAAGTACACAACGTAAAAATACAGCTTTCAAAGCAAAAATGTTTGCACAATCTCGTGTGGCTAATGATCTCGCACGTCTTGTCTTTCATTTTTGTCTCGTCAGCCTGGGCTCTCTGGAAATGAGGTTTGTAGACTCGCACGGACGTGAAGGCTCTGTTCACAACACAGTTTTGATAATGATCGTGTAATGTTTAAACAGCTGACCAAGAGTGTGCGCTTGGTGGAATAGTATAATGAGCCAGTGAAAAAATTGAAACTTGATTGATTCGACTGCTTCATAGTCAACTAGTAACTAAACAAAAAACGAGAAAAAACGTACGCCTTTTATAGAAAAAAT…
Hs_transcript_10179	PREDICTED: uncharacterized protein LOC101240594	1	WIF WIF domain	Gono	DOWN	.01	ATCTAGTCACTCTAATGTAATGATTGGAGTCGAGTTGATATCAGCTTCGTTGTAAAGACTTGATCCAACACTCAAAGTAAACAAATATAACCAGAGGTTATACATAATAAGCAACAAGAAGCTAGAGAGAGCAAAGACAAAGAGATCAATCTATACCTTCCTTTACTGGAGAAGACACGTAAAGTATTATGGAGATAAAAAGTTCCTTGAGCATTTTTGGGTTATTTCTCTTGCTTGATATTCGAATTATCACTTGTAACTTGGATGTATTAGTTAGCGGTGAAGAAATGCAGAAATTGTTGTTTGGGTCGGAAAGCGACATCAAAATTGTGGAGAATGGAAATCTCTCAAATATTTTGAAGCGAAATCTTTCGGCGTTTCTACCACCGATACAACCAA…
Hs_transcript_21399	armadillo repeat containing 5	3	Arm Armadillo/beta-catenin-like repeat	Gono	UP	.01	GCCAAACGAATAGAATCCATCTTAGAGAAGTGTTCAGACAACAGTGTACTTAGCAGAACAGCACGTTTGATGGCCAATTTAGCCAAGGATGATATATTCCTCTCTTCTTTTCAAACCAAACAAACTCTTGATGCTTTAAGTAAGTATGCCTGCTCTGACAGTATCAAATGTCAAAAATCCTTTCTGAGAGCCTTACGTATAATTGGGTCCAACTCTAAATCCGCCAAAATTCTAGCAGAGAGTAATTTTTTCCCAAAATTACTAAAGTTACTGGAATCAGCTGATAACGAAGTCTTCATGTTGTGTCTACGAATGATTTGTGAATTACTGAAAACACAAGCGGTTGAAATGTGTTACCGGTTAATTGAAAGCACCACACTAAACAAAATATTACAACTG…
Hs_transcript_21398	gtp-binding nuclear protein ran-like	6	Ras Ras family	Gono	UP	.05	CTGAAACTGCTTTGAACCAGTTTACAGCCATCTTTTTAAAACAAGATTGTGTCGAAATTAGGATTCGTATAATACGAGAAAGAATTTATCCATCTTTATCTTTAGAATCCTCATCAAAAAGGAAATATTATATTAACCTAGCATTATGGCAACTGAAAAACCCAAGCCAGTCGCAACATTTAAGTTAGTTCTCGTTGGAGATGGTGGCACAGGAAAGACAACGTTTGTAAAGCGTCATTTGACTGGTGAATTTGAAAAAAAATATATTGCCACACTTGGTGTCGAGGTTCATCCTTTAATGTTTTATACAAACTTTGGACCTATTCAATACAACTGTTGGGACACTGCTGGCCAGGAAAAATTTGGTGGATTAAGAGACGGTTATTATATTCAAGGACA…
Hs_transcript_10172	vimentin-type intermediate filament-associated coiled-coil protein isoform 1	5	NA	Gono	UP	.001	TCCAAGGGGAACGCCATCTCACTTCGAATAACCGAATTATTCGAATAAGTGCAGGTTCGAATAACCGGGAGTCTACTGTAATCCTAAAAAAAATTACCCACTTTTTTAAAAGTTGTTATTTAGATCTGTGAAAAATGCCACACTGGTTTAATCTAAAAAAGTATTATCTATAGTGCTGAAAAAAAAGCTTTAAATTTCTGAAGAATTTAATCAATATATAATTTGTCTTGATGCCGTAGATCTCAGCAGAACTTTAAAGGATGGCTAATATGTTCTAATTATAAATTCAATTTACCCATTCAGCTATATACAGTGTTTTACATAAAAAGCTAACAAAAATGAATAAAAAAATCTTTCATAAACAAAAAAAATGGTGCATCTTGTTATAATGTTGTCTCA…
Hs_transcript_39038	predicted protein	7	NA	Dact	UP	.01	GTATTACAAAAGATATTGTCATGAACGGCGCTGAGACAGAAAATTTTCAAGTAGAAGAGAAGGTTGCGTCAAAAAATCGATCAAACATACACAAAACAATTAACGTTGTCTTGATTGTCATCATTGTTATCGTTTTAATTGCTTTTGTTGCTTATGCAATTGCAAAGGATAAAAAATGTGAATGTATGGAAAGAGACAAAAAGCGAGCTTCAAAAAATGAGTTCACATGTAAAGATAAAACAATAAAAATTGAACCACATGCCAATGATGAAAATGACATCTTTCGTGAATTAAATTTGAAAGAAATCAACACGGTTGTTGGTTACATAGAGCGCAACTTTGTGATACGACGAATGCAAGATGGACATAGTATTCAAATGGTTCAATTTATTAACACTG…
Hs_transcript_21392	isoform d	15	Pfam-B_584	Gono	UP	.05	CCAGAACAAAGTCGTCGAGATGATTTAGAAGCCTTAGGACACATGTTTATGTACTTCTTGAGAGGTAGTTTACCATGGCAAGGACTAAAGGCTGATACGTTAAAGGAAAGATACCAAAAAATAGGCGACACAAAACGATCAACGCCTATCGAAGTGTTATGCGAAAGCTTCCCAGAAGAATGGGCTACATACTTGAGATACGTTAGAAGATTGGATTTTTTTGAAACACCTGATTATGACTACCTGTATGGACTTTTTCGAAACCTCTATGATAAAAAAGGTTATCATGACAATGGAGAGTTCGATTGGACCCACAAGACAATTCCGACGCCAGTTGAAAAGACTCCCAGCACCAATCTAAAAATTCCTGCAGT
Hs_transcript_39421	minichromosome maintenance 2	11	MCM MCM2/3/5 family	Gono	UP	.01	CCAAGGTTTTCGCGGGAAAGTAACGATCTGTTGTCAATCATCAGCTGTATTGAGGAAATTGCTGCTGTCAGGTTGTTATACAAAAACAAGATACCATACTACCAAAATGTCTGATGATGCAAGTACTCCCCCACGACGTGGAGATGAAAGCCCAAGAACAGGCCTTGTTACATCAAGTCCTGGCAGGGATGACTTAGCTCCGTTTGAAGATGAAACTGATGCTCTTCTTGGAAATGATGTTGGTGATCAGGAGGAAGAAGACGGAGAAGAACTCTTTGGTGATCGTATGGAAGATGATTACCGTCCCATACCACAACTTGATACATATGACCAATCTGTGCTTGATGATGAGGAGCAAAGTGAGATTGGTATTGAAGAAAGAGTTGAAGCTGAACGACT…
Hs_transcript_21023	alcohol dehydrogenase	3	TIGR02824 quinone_pig3: putative NAD(P)H quinone oxidoreductase	Gono	UP	.05	ACGATGAAACAAACTGTGTGGTTGTTGAAACGCATGCATGTGGTGTGAATTATGCGGATGTGATTATTCGTTGGGGATTATATGAGTCTGCCAAAAAATATGTGGGTTGGCCCATAACACCTGGCTTTGAATTTAGTGGAATAATTAAAAAAGTTGGTGAAAATGTTAAAGATTTCAAAGTTGGTGATAAGGTTGCTGGCGTTTCCATGTTTGGTGGATATTCACAGAAGATATTTGTTCCTGCTAATCAAATTCAGAAGATACCTGATAACATTAGTATGTCTGAAGCTGCTGGTTTTATTGCTGTGGGCTTGACAGCATGGTATGCAATATTTGAGCTATGTAAACTGCGTAAAGGTGATAGCGTATTGATACACTCTGCTGCAGGCGGTGTGGGCA…
Hs_transcript_61372	---NA---	0	NA	Gono	DOWN	.05	aggggaaaaaTGTACCAAATATTAATATTGCCTAGTGTAGCACTCTCGTCCCCAGGGATGTTTTATAGCGAAAAGGCAAAAATCTCTGATAACGAGGGTGGCTAGTATGCTTATTCCATGACTCTATTTGGCTTCTTAAGAACAAAAGAGAAACTTTACCAAATATCAATATTGCCTAGTCTAGCACTCTCGATTCCAGGGATTTTTTATCTATATGGCATGTGGGAAGACGGCGATGAATCCCTAAAACCGAGGCTGGCTAGTATGTTTATTCCATGACTTTATTTAGTTTCTTACGAACAAAGAAAAAACTTCACTAAATATTAATACTGAACTTCTACTTTTTATTTTGCACTCCTTGTGCTTACCTAACAAATGAACAAATAACGCTTTCTTCAG…
Hs_transcript_21027	predicted protein	2	TIGR00894 2A0114euk: Na(+)-dependent inorganic phosphate cotransporter	Gast	UP	.05	TTTTTTAGGTTTTCTTGGTATTTTGTGGTACATATTATGGGCGTTTATAATTTATGATACGCCATCCACTCATCCTGGTATAACTTCAAGAGAACGAAATTACATAGAAAAATCTATAGCTGAGAAACCTTTTGATCCATTGACTGAATCACCACCATGGAAAGCGATCTTCACATCTGTTCCTATGTGGGCAATCATTGTTGGTCATTTTGGTGCATGCTGGGGATATTACACTTTGTTTACACAGATGCCAACCTACTTAAAAGATGTTCAACATTTAGATATTaaa
Hs_transcript_51232	zinc c2h2 type family protein	2	zf-H2C2_2 Zinc-finger double domain	Gono	UP	.05	TCTATTTCATTCGAGTAGCTTTTGCTAAAACTAGCAGCCTCCCTGTATTGGTATTTTATTTAAGAGTTATATTTTGTACTCTTTGTGATTAGAAAATAAATATTGTTTTTGTCTAGTCATATATACCATGCTTTAATTTCTATTATAATTTAGAATAGAAAAACCATAGCTAGCTAGACTAAATGATTGAAAGTGGCCATGGACAATTATTCTTTTATACATTCCCAAAATTTGGTGCAAAATAGTGGTACTGGTAAAAACACATCAGCATTGAATTTTGTGGTATCTCATGGCAAAACACCTGAATATGTCGAAGATAAGAAAGATCATCGTCCTTTCCAGTGTGACACATGTGGGAACCGGTTTCGTCAACAATGCCATCTTCAACAACACATAAGG…
Hs_transcript_63015	GA28416	2	NA	Gono	UP	.01	GTTCATCAACTTTTCttttGaAAGTAAATAAATGACAAATTGGGAAAATTATGAACGCTACTTCGCTATACGCACAATTGTCGCAAAAAGTTTTATTCATAACTGACAAGACCGAGGAAGGAATCCTTAAGGAATTCATGAGAAGTGATAAAGGATTTTTTAAACTGAGATCATTATTACTTTGCAGATCATGTCGACAACTATGCGTAGACCCACTTAGCTCAGAATTTTGTCAGCATTTATTGTGTCAACAGTGCTTTCAAGAAGATCAAACATGTGGCTATGGATGTAAATGGTGTAAAAGTAAAGAAAATTTGATGGCAGATACAAGCAGCAAAATATTAGTCGGTTTGTATAAAAACTTATGCGCCATATTGCATGATTTTGTTACCGGATCGA…
Hs_transcript_29001	voltage-gated sodium channel	4	NA	Gono	DOWN	.01	GTTGTTTATATAAACCGCTGTTATAATTTAACTGATTTATGCTTCTTCGCGTCATATaGAAAACTTATAAAGCTACGTCACATTTATAAAGCTACGTCACATATGTGTCTATCATAGAAACCTTATCTGTATGACTTTTATAAAACTCTGACTGGAAAAATTAATTAATTTTCACATGGAATATATATACATATATAGATAAATAAATGAATAAATAAATACATAAATACATAAAGGGGAAGTTGCATGGTTTGCGTTAGCTGAATAAAGGAGAAGTTATTTTCCAGTACAATTACCTATTCAGGTTAAAAGAAAGAGAGAGAGAAAGAAATCGATACAATCTATTTATATAGACGTCACAGTAGGGCACAATATAGTTAGGAAAGTTGATATATGTAT…
Hs_transcript_7566	---NA---	0	NA	Gono	DOWN	.01	TTTAACATCAAGCACCAGCAGGTATGTGTAAATATGCAGTTTGTGATGGAATTTATTCATTACAACCCGATTGTAAGAAAAACAACCGATTAAAACGTTATGATGGAAGAACAGCAAAATAGCATATTATAAACATGAAAGTCTTTTTTGTTCTATGGTAATAGTTGTTATGATTGTTATAAATAAATATATATAAAAATGAGTAAAATTTGAAAAACAAGAAAGAGAAGATTGCTGTAATAATATCTCCTATATAATTTGGAAAAAGTCCG
Hs_transcript_16648	3 -5 exoribonuclease 1-like	2	RNase_T Exonuclease	Gono	UP	.01	GGTTCAAGTTGACAGCGCACCATTGTTTAAAACTGTTTTACGTAGATTTGAAGAATGGTTGAACCAACAAATAAAACCTAAGGAAACATTCTGTATTAGCACAGATGGACCGTGGGACATCGATCGTTTTTTAAAACAGCAATGCAAGCGCTTAAACATTCAAATTCCGCATTATTTTCATCGCTGGGTGAACGTACGAAAACATTTTTACAATTACTACAAGATAAAACAAGTCAATGTTGAACTCATGTTACAGCATCTTGGAATGGAGTTTGAAGGGCGTCCTCATTGTGGAATTGATGACTCACGCAACATAGCTCGTATTTTAATTCAACTGAAAAAAGATGGTGCAGACATGTGCATCAATGAGACGTTTAGGTAACATTGCCATGCGCCTAA…
Hs_transcript_25738	palmitoyltransferase zdhhc3-like	2	NA	Gono	UP	.01	GATTACAGTAAATTATGTGGAAAAGATAACATTGTTACTTAAATGGCTttgggTTTTTCGGCGTGATCCATGCGGAATATTGTGTATCCTTGTAACATACATCACACTTTTATATGCTGACTATTGCATTGTTACACACGTCATTCTGCCAACACTGTCTGACACGTTATGGGGAAGTTTACATGTACTTATATTCAATTTTCTATTATTTTTGATCATTTATTCGCATTTGAAGGCTTCACTAGGTGACCCTGGATGTGTACCCTTTCCAGAAGTAGCAGTGGATTTTTCAGAAGCAAGAAGGTCTAGCAGAAAACGAAAGGATGTGACAAACGATGATTGGACAATGTGCAAGTTTTGTGAAATGTATCGTCCACCTCGATCTCATCATTGCAGAGT…
Hs_transcript_34123	protein spindly-like	3	TIGR02168 SMC_prok_B: chromosome segregation protein SMC	Gono	UP	.01	aaaGaaAaaTCTATTCACTCACAACaaCAAGAATTTgaggcatatcaaaaacaagtctcaaaaagaAACGAGACAGATGAAGAAGAGTTaaGAAATCaaTttaaaaaggactttaatttaCTTaaGaaagaaaaaGATACAGTATTGAATGATCTTGATCAGGCTCAATTAAGAGAGAGACATGCTAATACAAAGATAATTCAGTTAGAAGAAAAGATACACGAACTTCAAGCTGATAATCAAAAGAAAGTCCAACATGTCACAACTGAGGACAGCAACTCCGAAGTGTTTCAACTTCATGAAAAGATATTTTTACTAGAAGAAGAATGTGAACAAAATAATGCAAAGATTCAAGAATTGCAAAATGAAAATCAAACTCTCTCACTAGACTTACGTGCC…
Hs_transcript_34120	---NA---	0	Thymosin Thymosin beta-4 family	Gono	DOWN	.05	CGTTTAGTTTTGTGATCAAAACCTTCCAATCGCAGTAATGGCTGACAGTAAACCAGACGTCAAAGAAGTTGAATCTTTCGACAAAACGAAATTAAAGAAAACTGAGACTAAAGAAAAGAATCCTTTACCAACGAAAGAAACAATCGAGCAAGAAAAGACAGCATAATTTAATGATTGTGCTAAATATATTTGTAAATTATTGTCAAAAATCGTTCATCGCATACACAAACCATCTTTGGTTTTCGTTACGTGAAAGATCTCTGAAGAAATGTAATTTATTATCATGAAATAGCTAGATTGAATAC
Hs_transcript_51159	allorecognition 1	0	NA	Gono	DOWN	.01	TTTCTATTTAGTTTTTTTTCCAATGTTAATAATGTTATTATGGTGTTATTATAGGTACTCCAAAAATTTGCGGCGTAAGATTAAAATCTAATTACACTGTTGTTGAAAATTCCACCATCACGTTCACACAAGATGTATGTGCGCACCCTAAACCTGTGGCAGAATGGAAACTAGACCAGGAAAAATTATACAAGAAACCATCGAATACAAGTTTAATAAACACGGAACAAAGAAAGTACAGATTTACTTATCAAACACGAAAGTTGACACGCAATGATTGTGGAGCAAAATTTATTCTGAAGGCAACTAATGCGATGGGAAGTGTTGAAGAGACTGTAAAAGTAGATGTTATTTTTAAACCCCCTGCAGTTTTTATTAAATCAATATCTCGACACAATG…
Hs_transcript_37113	multiple inositol polyphosphate phosphatase 1-like	3	His_Phos_2 Histidine phosphatase superfamily (branch 2)	Gono	UP	.001	TGATAATACAATGGAGAGATTTTAattttaAAAAAACTTCTAAGAAAACATAAGATGGCAAACGTTTGCGTAAAAACATTTATTTTACTCTATCATCCAATCATTTTATCAAATCAATGTAAAAAATGTCAGAGCAACCAGAATCTAATATTAACATCTGCGTAGAATAACATATTTTCAAGGTGTACAGTCCCTCTTCATCACACATTattaatCTATTGCtttAtaatttcaaaaagattTttggaataacttaaaaacctttatgagaATATCAAGGAACAAAATTTAAAGAAAACATAAAAGGTATAACTATTTAAACAGAAAACACAAGAAACAGAATTGTAAGTGGAAAATTGCAATAATTATAGGAAACAGTTTTTTACCAATATAATATTC…
Hs_transcript_38636	ankyrin repeat and zinc finger domain-containing protein 1-like isoform x1	1	Ank_2 Ankyrin repeats (3 copies)	Gono	UP	.05	TAATCAAATTGATAATGAAGAGCATGAAAATTATACAGAAGTTGTTACCATTGCCAAGCTGTTCAAGTGTATTTGACCAGTCAGCAAAAAAACTTACCAATGGCATGAAATTATATGAAGGTTTAAAACAAGGAAAATTAATGCTACCAGAGAATGAATTTATGGTAAATAGTGAAAACCTAGAGGTCTTACCAATTCAAGATGATGTGATGCATGCTGGGATGCAATGTTCAATTTGCAAAGTGAAATTTGATAATAATTTATTACAGAGAGAACATTACAAACTTGACTGGCATAGATTCAATGCTAAACAGAAACTGCTAGCAAAGCGACCCATCAGTGAAGAAGAATTTAATTACCAAATATCTGGTGAATTATCAAGTATATCGGGGTCAGATT…
Hs_transcript_59708	rab gtpase	4	Ras Ras family	Gono	UP	.05	GAAAAATGTCATCACCAAAAACAGTAGTCCCATCTGTCTATAAAGTTGTTTTGATTGGTGAAACTGAGGTTGGCAAGTCCTCAACGTTTATTCGGTTTCGAGATGGAAAATTTGAAGAATACATAAATTCCACTATTGGATTGGATCATACCACAAGAGAAGTATCTTTCGAAACAAAAAGTGGAGCTAGTAAAAAAGTACAGGTGTGTTCACGTTTTTTTAATCACTAACTCCATTTTTTTCCTTGGCCTCGT
Hs_transcript_59703	predicted protein	0	Plant_NMP1 Plant nuclear matrix protein 1 (NMP1)	Gono	UP	.001	GTATAACAATTAATTACAGTAGATTGAAAACAATAATACAATCACAATTAACAATTTTGAGCTTTCTTCCTTACAATAGATCTTTGCAAAATATTTGAGGTATTTCGAAGTTTTTCTATTATATCTTTGTTTTTCACATTATCTTTGCCAATTATTAACTCTTTCTTTAAATCATTCATCAAGAAATCAGTGGACATATTTAATGAAGACAAGCTAGTGTTTAATTTTTGATAATTTTGCATAATAGTATGCACAGATTTAACAGTTGGTCCAAATTCTGACAGATGAGGTTTTTGTTTATGACACCACGTCTCAATTTCGTTCTCATGACAGTGCAAAAAGCTGTCAATTATCTGTGAAAATGTTTTCATTGATAAATCAATCTTTCGGCAATAATTT…
Hs_transcript_23892	galactosylgalactosylxylosylprotein 3-beta-glucuronosyltransferase 3-like	2	Glyco_transf_43 Glycosyltransferase family 43	Gast	UP	.05	AGCGATAGTATTTTTTAACGAAATCAAAAAACAATCACAAACATTGGCGTAATGACGCTACGTCGAAACGTAATTACACTATTGATATGGATAAGTGTAGTTACGATATTTACGATACATGTAATATTAACGCGTCGAAAGGATGAGGCGAAGCATGGAAATGTTATTGAAAGAAGTATAGACGATTTAGTTAAAAGAACCGAAGATCTCGATAAAAAATTATTCTTTGAGTCGGCTGATACCACACCGAAGCGAGAACAATGCGTTACACATCACGAGTACAAGCAAACGGTAAACGAAATTAAAGATGGCACTACGAAGCTGAAATCAGAGAAATTAAAACTCATAAACCGAATTGGAGAACTTCAGGACGAAATAAGCAGCTTGCAAGCTGACAAA…
Hs_transcript_23898	4-hydroxyphenylpyruvate dioxygenase-like	5	TIGR01263 4HPPD: 4-hydroxyphenylpyruvate dioxygenase	Gono	UP	.05	GAAAAAGAAAAAATGCAGGAGTACGATAAAAAGCACTCGTAAGTCTTTGTGTGCGTGCGGGCGAGTACGCATGCGATCGCACTTGTCTCAAGGAATGGCCTGTATTAAGGAGATTAAAATATATAGATATTTTTACCATGTATTTTACAGAAATGAGATTGCATCATCTTAATATTATTACCAAGGATGTTGTAACAGCAAAGAAAAAGTTATCAATTTTGTATGGTTTCAGATATTATGGGTTTATACAGCATTCCAAAAGGGATGTAATTCTTGTTTTAATGCAAAACAACATATTTCTGACCATAACAGGAAAGCCTGATGTAAGTGTGGACACTATTGATGACATTGCATTTTGTGTTGACTCTGTGCACCAATGTTGTGAAGATGTTGTAGCTT…
Hs_transcript_30479	nose resistant to fluoxetine protein 6-like	1	Pfam-B_18703	Gast	UP	.05	CAGCAAGTTTCAATACTTTGGAGCATACATCGTCACTATTGTTGGTTGTCTACTTTGCTTTATTGTCAACGCCTCTCTCTATGGCGCAAATGATTATCCAGCTCTTATTTCAGCTGCAACCTATCCGGGAAATCCTAGGGGTGGTAAAATTAGCGAGGCGCAAGACACGATATACATCAAGCCATATACTCGCATTGCCCCTTATTTGATTGGTCTATTTTTGGGTTATGTGCTGTCAAGAAAAATATTGATAAAATTTAAATTTAAAAAGTTAATCTACCTTGGTTGTTGGCTTGTGGCGTTCCTCGTGGCGTACGGTGTGATCTATGGCACTTATGGTGTGTTTAAGAAAGATGGCACCTTCTTGACTAATGCTCAAAATATAATGTATGGCTCTCT…
Hs_transcript_60295	af162688_1matrix metalloproteinase	9	Peptidase_M10 Matrixin	Gono	DOWN	.01	TTGCAAGCTAAAAGTAGAATACAAAAGAGGACGATAGTAATGTTGCAATCATTCTGTTATACAGGAGTACTGGACGCTGCTACGCAAAAACAAATGACTATCCCAAGATGCGCCCATTCTGATCCAAAGATCAAGATAACACGCGCAAGAAGATATGTGCATCAAGGGACAAGATGGCGGAAGAGTTTGTTGACATGGAGATTGGAAGGGCGTGGTCGAACTTTGAGTCGAAGTATTATTCGGAGAGTGATGAGTAAAGCCATGGGCTACTGGAGTCGTTCTACAAACATTAATTTTAAAGAAACGGCCAGTAGTAAACCCGATATTTGGGTCAAATTTACACGGTATCACCATGGTGATCCATATTCATTCGATGGTCCAGGTGGTACGCTGGCTCAT…
Hs_transcript_8348	protein	0	MFS_2 MFS/sugar transport protein	Gono	DOWN	.05	AAAGAAAACGCGACAATTTTAGGGTTATACAATAAGAAGAGAAACAAGATCTCAAATCAAACAGAATGGCTTCCGCATCCTTCCAAGTGGAAGAGTGCGAACCATACACTGGACCTCCATTACGTCTAAAACAAAAGATATTTTATGGCGTTGGTCATGTTTTGAACGATTTATGTGCAAATTGTTGGTTTAGCTATATGCTAGTATACATGAGCAAGGTTGCAGGATTAACAGAATCTACAGCTGGCCTTTTAATGCTGATTGGTCAAATAGCTGATGGACTATCCACCTTAATAGTTGGGTACGGCTGTGATAGGACCAGAATTAGATGGTACGGGAAACGCAAGCTCTGGCATGGCATAGGTACCATATGTGTATTGATTAGTTTTCCTTTTATAT…
Hs_transcript_17339	---NA---	0	NA	Gast	UP	.001	ATGTTGTGGAGAAAGCTGATCACGGCATGGAAGCAGAATCAACTTAGTTTTGTCAAGATGGTGTGCAAAAGAAGTTGGTTGATGTTGGTGGTGTTGTTTTGTGTACTAGAAGCAGAAAATTGTCAAGCGAAGCAAGCTCAGGCCCCATCGATTGGGTTCAAATTAATACAAAAAAGTTACGTCACAAGGAGTATTTTCCGAATAAGGCGTGAGATAGACTTCTTAAAAAATGTGTTTAGAAGTCGTGTGCAGACAGCTGCTGCAACAAAGCGTAATCTAAAAATATTTCATGATGTAATGCGAGAAGACGGTTGGCTGCAGAAAGAAGGCTTCATATCAGACAAATATATAGAAGCTTCCAACAAAGATGAAAAAGTAATGTTTGTGAAGTGTTTCAGA…
Hs_transcript_8341	PREDICTED: uncharacterized protein LOC101746992	3	RVT_1 Reverse transcriptase (RNA-dependent DNA polymerase)	Dact	UP	.01	CCAGGGACTTCTTGACGAGACAGCACCCCTCCTTGTTGATAGCACTGATTATACACGGAGCATTTCGACCAACAATACATTCAGCACGATTGATTAACGATTTCAATCTCTTTTGTTGGGTGTTAGTGTAGAGAAGCTTCACAGTGCTGCGGTACGTCAGGATTGGTTGCACCATCATTGTAAATATATAATATGCAGAATCCGTCGTCAAGTAGTGTTGTAGGCGTTTTAATAACTTCAGACGTCCACTGGCTTCCTTGTACACATGGTCAAAATTACTATTGAAGTTCAGGTACTGGCCAACGATATTGCCAAGGTATTTGTATTGTGGAACATTGCTGATTGACTGTCCACGGTAGGAAACGTCAAGATGATTATCAGTTGTTGATAATCTTTTTC…
Hs_transcript_1421	---NA---	0	NA	Gast	UP	.001	AATGGAATGTTGCGATTTTCTTTGATTATAACATGCATTTAAATTTGTTTCCTTGCGTACCTGTTACACTTTTTGCAGGAATAGAGGGATCAAAAATAAGCGTAATTTATCAAGATGATTCTAAAACGCCTGGTAACCAACCTTATTATCAGATTCTTATGAAAATATGAAGACTTACCATTATTAAATAACGGACTGGACACAAGGAGGTTATCAAAACTTATAAGGAACGAGTGCCACATATTCTTAAAGACTACTTGAACGAGTCTTGAGGTTGATCCACAGCGTAGGTAAAAATATTTCAAACTAGAAAAAAAATTTATAAACTACGTTATGTAATTTTCTTTTTCTTGCATTTTTAGGTACAGAAACATGAAGATTCTTATTGTCATTTCATCT…
Hs_transcript_26554	coatamer subunit protein	0	NA	Dact	UP	.05	AGTGTTTACTTGATCGATAGGTTTTAGCCTCTGTTTAACGGAAGTGTTTGCATCTTGGGATGCATCCGAAGTGAAAAAACACAGTAATCATGGAGACGCCGACTGGTGGCATTGTCATTGTTCATGATGGATTTCCAATGCTGACTAGAGTCCACGCTGGAAATCAATCCTTCAACGTGAAGAGAACAACTAAAATATTGACAGAAAACTCTTACAGTAATTATGTAAATAAACAAAATACCACATTGTCACACCTCATTTCACATGATCGTAGGTTTATTACAAATGATTCTTTACCCAGGTATTTTAATCACGGGCTATATCTACCAACGCATACTCCTCTTCAAGATTTTCACCGAATGAATTATGGTCCGGTAACTTGCCCGTGTCCCGCAAGAA…
Hs_transcript_26555	coatamer subunit protein	0	NA	Dact	UP	.05	TATGGCTTCTATATTTAGAATCATGTCTGAAAAAGTGTAACATTCATTATTCTCATGTCGGGATGAGAAAATATTGTGATTAGATTTCACTGTTCTGTAATATATTTTGGAGAGCGTAGCTTGTTTTACTGCTAAAACAGAATATAATAAAAATGTAGATAGACGACGTTTCTATTTTTGGAAAATAACAATAAAAAAGTGCTAAATTTATTACAGAAATATAACTATAATAATCTTTCTGATAGGACAACTATGTATATCTCTTGAATATCGATTTTTCAGCGGACTTTATATTAAATACATTTACAATTTGTAAAGATGTAGAGTAAGTAGCATCAATTGCGAAGATGTTACTTGAACCGTTTAGTTGCTCCTTTAAGTGTAAACACTTTGATCTAT…
Hs_transcript_54257	nuclear cap binding protein subunit 80kda-like	2	MIF4G_like MIF4G like	Gono	UP	.05	GAAAACTGATAGAACTAGCCAAGTAACAACTTTTAAAGATGTCTGACCATAGAAAGCGTTACAGAGACTACGATAATGACAGTTCAAGAGACAGAAAAAGACCTAGATCTGGTCCTTTGAATGTTGAAGACCGATTAGAATCCTTGATTACTAGAGTTGGTGAGAAGAGTACATCTTCTTTGGAAAGCAATTTAGAAGCACTTGCTAATGTTCTCGAAACAGACATGCAGAGTCATAAACAAAGGATATTGCAAATCTTGTGTACCTGTGTTACAAATCATCCTGAAAAAGCAACTATATATTCCACATTAGTTGGATTATTAAACGAGAAAAGCTTCGAATTTGGTGGTGAGTTTCTGGAGCTTATCCTGAATAACTTAAATGATGTGATCCATTCTG…
Hs_transcript_59373	dna-(apurinic or apyrimidinic site) lyase 2-like	7	TIGR00633 xth: exodeoxyribonuclease III (xth)	Gono	UP	.01	AGGTAGAGCAGTGATAACAGTTCACGAAACTGAGAGTGGCAATCATGTTCATATCTTTAACCTTTACTGTCCACGTGCTGATATTGACAATGAAGAGAGATATAAATACAAGATGAATTTTTATGCATGTTTGGAAGCTAGATGTAAAGCTTTAATACGTGCTGGAAAACACGTGATTGTAGCTGGCGATTTGAATGTTTCTCACAAACGTATCGACCATTGTGATCCTGATGAGGATTTCGATCAAAATGTTGCTCGTGTATGGTTTGACCAGTTTTTGAACGGTTGCACCCAACAGAACACCGGTGACCGTCAGAATGAAGAGGAGAGTGAAGAAAGTTTTGACGAAACGTTCCAAAACAAATCAGTATGTTTCGCAACAGGTGTTTTGATAGACAC…
Hs_transcript_6785	meiosis-specific transcription factor mei4-like	4	Fork_head Fork head domain	Gono	DOWN	.001	GTTGCCATTTTATTTATACAAAATAACATCGAGGAATTATCTCCTCGACTTGATAAATTAGCAAAAGTTTAACGAAAAATAAATCTTGATGAAGCTTGATATGTCGTCGATGAGTCCGTCATTACAAAGACAATTCAGCATATCGCCGACACCTACAGTTAAAAGTGAGGTAATGCCAAGTAAAAAGCCGACCTTTTTCTCAATTGATCAAATTTTGGGCAAACATGACGCAGAAGGTTCAGACGACGAAGTTTTTGTGAACGAATATAACGATGATGACAGCTATGACGGCGACAAAAGTGACGTTAATATTGACGGCGCCGATATTGAAATGTCTAGTGAACTAGATGAGAATAATAATGAAATTGAAAAAATCTCAAACGACAAGAAGGATAATAA…
Hs_transcript_6780	fibrinogen c domain-containing protein 1-like	0	Fibrinogen_C Fibrinogen beta and gamma chains	Gast	UP	.001	CGTTATATTAGTTTCTGATTGGTTTAATTTAAACGCGTTAATAACAGATGCATTTATTTGTTAAAAATTTCTTGTACAAAATTCGTGCTTAGATTCTCCATTTGAAACAGTGGTAACTTCAATACTTTGTTACAAACATGGAGGCAAAATTATTGCTATGCGGTTTGTTAGCGCTTATCTTAGTGCATGCCATTGTAGCACAAACTTGCCAATGCGTAAATGGTTTGAATGGGCGAGATGGTCGTGATGGTATGCCAGGAAGAGATGGTAGAGACTGCATGAATATTACACTGAGCGGAGGGGCTAGTGGAAGTGGTCGACCTGGACGAGATGGAGCTCGAGGAAGAGATGGCCCACAAGGACCAAGAGGATACAGGGGCCCACAAGGACCAAAAGGAG…
Hs_transcript_6781	tenascin isoform x4	0	Fibrinogen_C Fibrinogen beta and gamma chains	Gast	UP	.001	GTGTGTTTGAACTTGGTGATGAAAGCACAAAATATAGAATCAAGTTGGCCGGCTACAGCGGAAATGGAGGTGATTGGATGAAACATTATAACAACATGAAATTCTGCACATTTGACAATGACAATGATGCTTACTCGGGTGACAGCGCTTTAAATTACGGAGCGTTTTGGCATGGTGCTGGCTCTAGCTATCCTTACAATCCAAATTATCCTTATTCATTTGTGCAAAAGTTTTCCAAAGGAACCTATCAACCTCATGTGAAAGCTTTTACAGCTGCCATCGTTGGAACCACCAAATATGTTACTCGAGTCGAGATGAAAATCAGGAGAAAATAAAGATGTGAAATTTTCAAATATATATGTACGACTAAATTAATTTCAATTTCGATTCGTGCATGG
Hs_transcript_6782	fibrinogen c domain-containing protein 1-like	4	Collagen Collagen triple helix repeat (20 copies)	Gast	UP	.001	ATCTACTTGTATGCCAAATTTAGACTTAGCAACCACATTCACCTTCGTATCTGATTGGTTAAAAGTTTGTTGTAATGTAAAGTTTTTAACTTGATTTTTTGTACATTTGACATTGTTAAACAGAACACGATTGCCAAAGAGAAATTGTCAGTATGCATGCATTTTATGTTTTGTTTGCTGTTTGTATCTGTCAAAGATTTATTGCTGTCAATGCAGAACTCTGCAGATGTGCAAATGGTCTACCAGGAAGAGATGGTCGTGATGGGCTCTCTGGACGAGACGGAAGAGACTGTAATATAACCATGGCAACGTTAGGCTTCACTGGTGGCGTTGGTGCAAGAGGACCACCTGGAGCAAATGGTATTAACGGATCACCTGGACCACAGGGTCCACCTGGAG…
Hs_transcript_2060	mam and ldl-receptor class a domain-containing protein c10orf112-like	1	MAM MAM domain	Gono	DOWN	.05	GCGATTCCAAGGTTATAAGAACTACATAGCGTACGATGGCATCAAATTTGTCGACTGTGCCTTACCAAAGAAAAATGGTGGCGTTTGCAATCGTAGACAAGTGTCTTGTGACAATGGCGCTTGTATTTATCCAGAACAGAGATGTGCGACTTCTCAAACGACTGTGGTGATAAGAGCGACGAGAAGCCAGCCATCTGTCAAAAGTTTGTAGAAAGATGCGACTTTGAGAAAGACACGTGCAACTGGTATCAAGACCAAAGCGACGACTTCGACTGGACAAGATCTGCTGGAAGTACTGGTTCCTCTGCTACTGGACCGGGTACTGATCACACCACCGGTCATCGCCTCGGTTACTACATGTACATTGAGACATCTGCACCTAGAAAAACCAACGACACT…
Hs_transcript_14679	m protein repeat protein	0	NA	Gono	DOWN	.01	GAAGGCCACTCGCAAGCTGATTTGAGCACAAAAAGACGTTTCATAACTCGATATGAGTTATGAAACAAAAGTCCTATTTTTCTCTACTTATCGTGTTGTTATGTCCGATATGATGGCTATGTCTAGTTTTTGAAGAGAACTTTCACATTCCTGGATGACACCAGCGGTGAACTGTCTCTTTGAAATCCAGTATTCAAGTTTATGATCAATCTCTCTCAGCTGCTTCACAGCTCTTTCTCGTTCAGCTGACTTTTTCAACCATAGCTTTCTCATGTCTTCTTTAGGGTAGCTTTGTTTAGCTTCTACCCTATTTACCAAAGCACTAAAACTTTCTATTGGTCTTGGCTTTGGTAACTCAAACTGCTTAGGCATTTGCCCAAGGTCAGTGTTGTCGTATTC…
Hs_transcript_30663	protein misato homolog 1-like	0	Misat_Tub_SegII Misato Segment II tubulin-like domain	Gono	UP	.05	AATTACACGAAACCTATGTCTGGAATGACTGCAAGTAAAATTCAGCAGCTTTTACAAAGGTATTTTAATTTGTTTTGTTTCTTGAGGAAGGGGTTAGGGAATACTTTTTCTTCAATCAAAGTAGATAATTACCTTTTGTATTTAACAAAACTTTATTAGTTGATAATTCAAATTAAATAAAAGTGTTTTTTATGTTACTTAAAAATACTAACAGGATAATAATGATAATAAAATATGACTAACAACAATCTATTTTGTACAAGGTGTAAACTATTATTTTTGTCCAATGAATAAAATTGGACCTTAAGTTTACTTTATTCTAGGTAAAAATCTTGAAACTAAAATAGGGTATATTTCTGATAATGTCCTCTCAGGAAATAATAACATTTCAAGTTGGAA…
Hs_transcript_30662	protein kti12 homolog	4	KTI12 Chromatin associated protein KTI12	Gono	UP	.001	TTTAAGAAAATACAAAATGCCGCTGATTGTTGTGTGTGGTTATCCTTCCTCTGGTAAAACAGAAATTAGTAACAAGATAAAACATTTCATTGAGACAGAAAAACAAAAAACAGTAAAGATTGTCAGTGAAAATAAAATAGTGGAAGCTACAAAGAATAAAGTTTTTGCAAGTTCTGTAGAAGAGAAAATAGTACGTTCTGCTTTGCGTGGAGACGTTGAACGGTACATATCTCGTGACAGTGTAGTAATATTGGATGGGTTAAACTATATTAAAAGTTTTCGTTATGAACTTCATTGTGTTGTAAAAGCTGAGAAAACACTGCACTGTGTTGTGTACTGTGGTATACCAAAAGAAACCTGTTTTAAATGGAATGAGTTACGACCTGAAAATGAAAAGTA…
Hs_transcript_41306	ubiquinone biosynthesis monooxygenase coq6-like	2	TIGR01989 COQ6: ubiquinone biosynthesis monooxygenase COQ6	Gono	UP	.05	ATGCAAACCTGCGATTATGATTATAATCAGTCTGCTGTTGTTGCAACATTAAAAATATCATCAAAAGATACAAAGAATCAAACTGCTTGGCAAAGATTTCTTCAAAATGGTCCAATTGCTCTTTTACCAATAGATGATAACTACAACAGTTTGGTTTGGTCAACTTCCAAAGAGCATGCAAAGCTGCTAATGAATCTCTCAGAGGATGAATTTGTAGAGAGTATAAACAATGTAATTCAATCTTCACACGAAACAAATACTCTCGTTGATACCGTTGCCAGTTATGCAAAATATTTAATCACTACCATTCAGCCAGGTCGATACGCTTCTAATTTTCTTGTTTCACCACCTATCGTTACTGAATTGCAAGATAAAAGTCGTGGGATGTTTCCACTGGGT…
Hs_transcript_1780	phosphatidylinositol-4-phosphate 5-kinase family protein	9	NA	Gono	DOWN	.05	AGAAATGTTTTGAATGCGATGAAAAAAATGAAGTTGGCCGCAAAAACTGTAAATCTTGTGGCAAGGTGTTTGATAAAAAGAAAACATTAAGCCAGACTATTCCAGTTGGAAAAACAAATGTGACTGCACAAAAAAACATTATCCAGAAAAGGGTGTGTAGCATATGTTCTGGCTTTCTGACATTGTAACTTTGTTTTCGTATATGGCTTTTGTTTGGATTACCAGTAAATATGCCAGTTATGCACCACATTTTTTGTGTCTGCACAGTTATGAAAAGTGATTCATTGATTTAAACATATTTGAATCATGATTATTATTATTGATTAAAAAGCATATTTAATATCATTTAGCTTCTCGGACTCAATCAGCAACACAACTATAACTCTTTTGTTGTGTACA…
Hs_transcript_8696	---NA---	0	NA	Gono	DOWN	.01	ACATCAGCGCTTTAAACTTTTTGTTTTTCATAAATTATTTTTTCTTTTTTTTCTTGAGTAGGAGGAGTTAGAACGTCAAAAAATCCGACGTTTTCAAAGTCATTTTTTTATTTTCTGTATGTTATTAATTTTCAAACATTGTTTTATTTATTTATTTTTAGAAAAAACAACGGCATCAGAAAATTCTACAACAGCTGTCGGAATTAAATTCACACACGACGCTTATACCCGACATAGCGCAAATACCTAATTTAAATTTCCCGACAACTCCTGCTAGTCCGACACCAAGTCTCGATAGTGTCGGTTCCGTAGAAGACGACACAAGATCGTCGTGTTTAATGAACAGTAAAAAAAGAAAGCGAACGCACATGTCACCTTCGCCGACAGCATACGACTGTA…
Hs_transcript_41305	coenzyme q6 homolog	9	TIGR01989 COQ6: ubiquinone biosynthesis monooxygenase COQ6	Gono	UP	.05	GAAATGAACACAGCATCGACAATTCGATGTATATCAAAAAATGGAATTAAAAGTTTATTCTCACCTCTTGTACAAAGAGGTGTAAAAATATCTGCCTACAATGCAAATTATGCTGATGTTGTCATTGCTGGGGGTGGTATGGTTGGAACATCACTGGCTTGTGCGTTAGGTTGTTCTGCTGCATTCAAAAATCAAAGCATATGTCTTCTTGAAGCTAGTCCAGTTACTGTAAAAAAAGATTGGACCAGTGTCCCATATGAAAACCGTGTTTCTGCCATTACACCAGGATCAAAATCTTTTTTCGAAGGTATTGATGTCTGGGACAAGATCTCTGCTAGAAGATATCATCCATTTCAACATATGCATGTGTGGGACAGCAGTTCATCAGGGAGTATATCT…
Hs_transcript_44156	---NA---	0	NA	Gono	DOWN	.05	GTTGAAGAAAAAAATAACCATTGAGCATGGAAAGATACTTTGTTTAAAAAATTCAACAGAAATGTTTTTATAATTAAAAACGGCACAAACCACAAAATAATTAACAACAATATCTTCTCCATAATCGCCATTCTTTATAATTGATGGGTAAATAACACATGACTTTGAAATAGTTTTCTTTGCTCATTCTTATTTAAAAAGCGAGAAGACAACACTTTGCGATATTTTTTACGAAAACAACACCGCAACAAGTCAAGACATGATTTGGCAAGCTGACTATGAACTTAAAAAAAATATATTTTGTGTGTTGGGATAATAAGAAAAGCGTATATCAGCATCGCTGTTATGGTTAATTCGCTTATCTTATGTTTATAATTGGCATTAACTTTTAAACAAATT…
Hs_transcript_20810	vascular endothelial growth factor receptor	3	NA	Gast	UP	.05	CTTCATCTATTGCTGGTGTAATCGTTTTGATATTTGCGCTTATGTACGCATGGAATCGCCGTGCAAAAAAGCGTTTTCGTAACTTGTTTTTGTTGACAAATACATCGACAAAGTTTGATCCAGACAAGTCAATTTTGGAACAGTGTAATAACTTACCTTATGACGAAAACTTCGAATTTCCGAGGAAAATATTAACTTTGGTGCGAGTGTTGGGAGAGGGTGCATTTGGTGAAGTATACATGGCAACAGCAGAAGGAATGGAGGGTTTTAGGCCAAGAAAGAGACGTCAGGCAGCGAATTTTCTGAAAAAAAATGGTATCAAGAAGAAAGAAGAAAATCATTGTTGCTGTTAAGTCACTTAAAGGAAACGCTACAGAGACAGAATACAAGGACTTGGCT…
Hs_transcript_32404	ganglioside gm2 activator-like isoform 1	0	E1_DerP2_DerF2 ML domain	Gast	UP	.001	GTGAAGACAAGCAAGCAGGAAGATGTATTCATGCTTTGTCTTTTTACTTTTGGTGGCAGCTGTTACAGCTTTTAAGTCGAAAACATGTGGAGGTGATTACGCAGAGCTTAGAATCAATGATATCAGCGATCCCTTGATTCTACGAGAAGGTCAGACTGTACATGCAGATTTCAGAGTTGACATCAGAAAAGTTTTCCCAACATCTGTTCGCGCCAAAATTACACTAAAGAGAAAAGTTTGGTTTGCCTGGGTACCAGTCCCCTGTTTTAGCGGAGTTGGTTCATGCACTCACACTGTCACATGTGACATGATTAACAAAATGCAAGCACAAAATGGTGGAGATATCCAATATCCATGTCCATCTCAACCGCGCGTCGTCAGCAGGAAAATAAGTTATCA…
Hs_transcript_7926	thymidine kinase	3	TK Thymidine kinase	Gono	UP	.01	ACAAAGCAGGTCAACAAGAGATTTCAGGATTTCCATCCATCACATACATTGGCCTAATGCAACATGTCCCTGTTTAATTTATCCAGCGTCTCTGGTTTCCGTCAACATCACAGTATGCATCAACATCAAAAGAAGGGTCAATTGCAGGTCATATTTGGGCCAATGTTTTCTGGAAAAACGACGGAACTTTTAAGAAGAATAAAGAGATATCAAGTTGCGACCTACTCTTGTTTAGTCATAAAATACGAAAATGATAATCGTTACGACAATGTTGGTGTGTCAACACATGACCGCCAAACATACCAAGCTGTCTCATGCAGTAAACTCAGTGATGTCATGCAAATTGCTATGAAATATGAAGTCATTGGTGTGGATGAGGGACAGTTTTTTCCTGATATA…
Hs_transcript_7922	---NA---	0	NA	Gast	UP	.05	TGCACGTATCGTCCGTTTTGTGTAGAAGTCTATACCGCATAATCAATGATCGATATTAAATCATATATTAAAGGAAATAAAATATATTTGACACATAAGGGTAAAGTTTGCGATGCTAAGGCCAAGTGATGATCGAGGATGAACTTTTTTATTACCCGCCTTTTATACCTTGTCACTGCGCATGCGCATTAAACCTGAAAACCCGACGTTAGGTCGAAGTGCAGAATTGGAAAAGAAACTTTGTTTCCGTCCACCTGGTGTTATATTCCCTGTAGCGTATACATATAGCTTTTCATTTCACTTTGTAAAAAATTAAATTTTATTGAAAAGAAGTGAGGAAAAAT
Hs_transcript_62106	26s proteasome non-atpase regulatory subunit 5-like	2	Proteasom_PSMB Proteasome non-ATPase 26S subunit	Gono	UP	.001	GCAGCGTTGAGCGGTGAAGAAGGAGAAATGTCATCCTCGTGTGATGTTTTGGTTGAACAGTTTAACTTGTGCTCAGCTAGTAAAGAAACTTTAGCCGATAGTTTGGGGAAGTTAAGAGCAGTATCTACAGGAGATATTAAAAGGTTTAATATTATTTCTACACAGATAAATGTCGAACTGCTTCTATCGATTATTACAGAATATTCTTCAACATCCGACTCTGGAATTGTTGGCGATGCTTGCAATCTCTTGACAAAGATTTTTGGAAATATGTCAGCGTCCAATGTTTTGCAGAAATATGGGACATATGTTATCTCAAGTCTTTCTTTAAAATGTGTAGAATTTCAAAACCTCTGCTTGCAACAAATTGCCCGCTTGGCAGAAGAAGATGAACATTTT…
Hs_transcript_33310	regulatory factor 6	10	NA	Gast	UP	.001	TCATTATCAGAAATCAGAAATTTTGTGCAGTCTTTAGAAGCATGGCTTCAGGATGGTTTAAAAGATGGGAATACTATGCTAATAGAAAATAAACTCCAAGTCGCACGGAGGTTTGTCCAAGCAGTTAAAAGACAAGTTTCTTTTCTCCATCTTGCTCAATCGTTCCGGGAAGTATTATCCGATAAAACAATAGCCTCCAATCTACTCAATGAACTTGACAGTATGGATATCAAATCCATTGGAGCACAAGCTATTTACACAACAGTTGACTGCAGTCAGGACCAAAATGATCTACACGAAGAATATCTGCGAGAATTAAAAGAACTTTTGCGTGGAGAAGCTTCAGTCGAAACTTATATCGAGTGGTTGGAAGGAATTTATCAAACCCAAGTATTAAAG…
Hs_transcript_33311	regulatory factor 6	10	NA	Gast	UP	.001	CAAAACATTTGGGCAGTGTACGAATAACACGTGATGAATTCATACTGACTACGATTCCAATTGTTTTACGTAGCATTCAACAGTTTATGCAGACATTTTTGGCTCTTGCCTAATTGAACAGTTGACATTGCTGCAAAGGCTTCCCTTCATTAAAATTTTTGGTTGCCGTTGAAAGAGACTTAGGGACGCAATTAATCTGGAGAAATTCTGAGTATCAATTTTAATGTTTGTTTAATGTCTAGATCTGCGAGAATTAAAAGAACTTTTGCGTGGAGAAGCTTCAGTCGAAACTTATATCGAGTGGTTGGAAGGAATTTATCAAACCCAAGTATTAAAGTTCTGCGAAACAGATTATGTATCGTTCAAACTCCGCGCACAAGAATTTTTATTATCCTGGTC…
Hs_transcript_9569	vomeronasal type-2 receptor 26-like	0	7tm_3 7 transmembrane sweet-taste receptor of 3 GCPR	Gono	DOWN	.05	TCCTATTTTTAAGAATTGTTCATAAAATGGGTTTATCCGAACTTGACTGGATTGTCCTTGAATATTATTCCTTTGCGTTTCATTGCTTTTACACAAACAAAACAAATGTGAAAAGTAATAGCATCTTAAAAAAAGTTAAAGTGAACAAGGGAATGTGGTTTGTTTGCCGTGACTTGTATCGGGAATGGAGTATATTTCCAAAGATGCATTGCACCAAACAATACTGTCCACCAGGATATGAAAAAAATCTCACTGTCATAAATGAAACTGCATTATATTATCGCAATTGGAAATGTAATCCTTGTGCAAATGGAAAAATCAAACCTAAAAACGGGACGGAGGGTTGCATAAAGTGCAATAACAGAACGATTCCCAATACGGACCGCACCCTATGTGTTC…
Hs_transcript_33315	major facilitator superfamily domain-containing protein 8- partial	2	MFS_1 Major Facilitator Superfamily	Gono	DOWN	.05	ATTAGGTGATAAAGGTGTCTACATATCAACTCTTAGATTGTACCTTAACCTTTATACTGCGCCTGCATTTGCCAGTATATTGATTGCAATAGCAAATATAGCCATTGTGATTGGATGGTATCAAGAATTTCATGTAGATATATACAAGGATCATGAAGGAGATGAGAGTATCAATAAATACAAAAAACTTCTACGAGCCCATGGATTACAAAACACAAAAGCTGACCCAATTGCAATCATCGCAACCCTCGTCCTTTATTTTGTTGGACAGAGTGCGTTTGGTCTTTATGAAACAATATTAACGCCATTAGCTATGGATGAATTAGCATGGAATGGAGAAGAAACTGCTTTGTATGTTGGTCTTCTTTTCCTTGCTGCTGGAATAATAGCTGTTTTTAC…
Hs_transcript_45689	elmo domain-containing protein 3-like	2	ELMO_CED12 ELMO/CED-12 family	Gono	UP	.01	AGAATACTAATATTAAAAACCATGATATATATGTAATTGGTGCACCAGACAGACAGTAATGGGAACAGAAGATGACGAAGTCATCACTGGGTTAGATGCTGCTGGTGAGGAAGCCTTCAGAAATTTAACACAAGAACAAAAAGTTGAAGACATAGGTGATGATGAGTTTGATTATGATGAACACGAACTGCGTTACACAAGCAAAGAGGGTGACAAGGTTCCAAGCAACAGTGCAACTGAAGAAACTAAAAATAACAATTCCGTAAATGAACCTAACCAACCTGAAATAATACATCAGTCTGATTCTGAAAATGTCACAATACCAACTGTAAATGCAGAAGAAGGGATAGAAGAACCTATGAATGAGATTGTTGCATGTATTGACAATCAGGACAATGA…
Hs_transcript_45687	39s ribosomal protein mitochondrial-like	4	Ribosomal_L9_N Ribosomal protein L9	Gono	UP	.001	ATTTTTAGAAATTAAGTAAAAAACAACAAGATGCTCAGATCTTTAGCTGGTGCAGTGAGATGTGTGTTGGAACCATCTGTTTTAATACAAAGCAGAAATTATGCTATTGCCAAACGAAAGTTAATCAGAAAAGAATATTTTGTCTACAAACCAAAAATGAAATCCAGATATAAAGGCAACCCCTTTCCTAGGTTGAAGTTGATCTTGCTAGAAGATGTCGAAAACATTGGTATGAAAGGAGATTTAGTTGAAGTTAAGCGAGGCAGAGGTAGACTTGATTTAATACCAAATAAATTGGCTGTTTACGCCACTGAGGAAAACTTGAACAAATTTGGTATAGATCCCGAAAAAATCGCTGTTAGCACGCCCAAGGTGCCTCAAAACGTATTAAAATATCTG…
Hs_transcript_9567	---NA---	0	NA	Gast	UP	.01	CGCGCTGAAAGTGGATCTTCGGCTGGTTAGCTACATAAAAAAATATTTCGAAACTTTGAAGTTAAAAATTAATTTCTTAAACTTTGCTTTGACAATGCTATGCAAACTCTGTAATTGATTTTATTGTCACTGTTTTGTCTCATACTTTTTACAGCATAATGTCATTTTTAAATTTTTAACGCTCGCCTCAGATTACGTGACTATGACTAGCGTTTTATTGAGGAATGCCCGCTGCTGACGTCAGCAGGAAAGTCGTTTATCGCTATATATTATCGCGTATTATCTTTAACGACGGTATTTTTTATGTAACTCTTTCTTCTTTATAAAAAAATACAAAAAAAAGAAAAAAAACGTGTATATTAAAAATTGCACTGATTATAGATTTACTAAGAAACTTTA…
Hs_transcript_2206	tgf receptor-1 precursor	23	NA	Gono	UP	.05	CAATAATAATAAGTCAGACGAAAATGGCGGAGTTCAAGAGGTGTATGATTCACTGTTTGTTATTATTGTATTTGACTTTTAAACAGTTCAAAACAGTTTTTGGTAATGGAGGGCTTGGTAATGGACAATGTTATTGTAATAACGAAAATACAAAGTTGCGAGGGGTTGATGGTGGTACCTGTATAAACAATGTCTGTCCACGCAATCCCAAACTTCACGAATGTTATACAGTGTTGCACAAAAATGGTCATATGGAAAAAGGGTGCATTAGATTGACTCATTGTTTTGAGATCAAAAATGCACACAAACATGAAAGATTGATTAATTGCTGTAAAGGTGACATGTGTAACAAAAATGTAGGAAAAGATGATCTGGAATTTATCGAAGATCATCATTTAC…
Hs_transcript_30935	low quality protein: ataxin-3-like	1	Josephin Josephin	Gono	UP	.05	GAAGGACTTGTAGGATTTATTCTTTTTATATCAAGCTCTTGAGGAGTAATTTTGTTGTGGATGTAAATGTGCGAATGGCAAGGAAATGGAGTCAATATTTCATGAAAAACAGGAAGGAGCTTTGTGTGCACAACATTGTTTGAATTCACTACTACAAGGGTCTTATTTTAATGCTGTAGATTTAGCAACCATTGCTAAAAACTTGGATGACGCTGAGCACCAAAGGATGGCAGAAGGTAGTGTAAACTCAATAGAATATTATAATTTTATGCAACAGCCTTCTTCAAACATGGATGATAGTGGATATTTTTCCATTCAAGTTATTTGTAAAGCTTTGGAGGTGTGGAACTTAGAAATGATACAATATAATAGTCTAGCTGCTGAGCAAACACGACAAAA…
Hs_transcript_26754	tpa_exp: rna-binding protein lark	1	RRM_1 RNA recognition motif. (a.k.a. RRM	Gono	UP	.05	TCGCCAACAGTCCGCCAAGTCAAGTTCGTCTGAAAGATTTCTCCGCTAAGCTGTGATCTCCACAAATTTCACATATCGACTGTTCATTCTCTATCTAAAAAAACATGCCGCAGAAAGTTTACGTTGGTAATCTGCCTGATAATTGTCCTCCAGACCAACTGCGAGATTTATTTGGTGGATATGGTAACATAAAAGAACTAGACGTCATAAAAAATTTCGCCTTTGTTCATTTTGATGCCGAAGAAGATGCAGATCGTGCTGTCCGTGACTTAGATAATACAAAAATGCTTGGCCAAGTTATAAAAGTTCGTATGTCCAACAGTCAGAAATCTCGGGAACATGATAGAAGACCACATCGTCGCTCAGGGCCAAATGGACCTAATAAGTCGAATAATGTCC…
Hs_transcript_2203	thap domain-containing protein 2	4	NA	Gono	DOWN	.05	TCTGTGTGTTTTCGTTTTTTACATTCTGACGTGAATATAAAGACTGTTGGTACAGCATCTGACAACAATCTTCTACGCGGGGTGGTACCAAGTAGTTCCGCCTAAAACGCGATATAATATTTAAATATAACCCCCGTCTAAAATGCAATAAGAATTATTCCTTGTTTTAACAAAATTTGTTTAGCAAATACTGAATCAAAAAGTGTGAAAAATATTATGGATGATTCCCTTACTTGCAGGTCTCTCTGGAAACACTCTGATTTAAAATGCTTTGATCAAATAAAAAAGCCTGAATGTTTTGGCAAGTCTCCATCACATCGTATGTTTTGCAACCATTTCTTGCGCAAGGTTTTGTTGTTTTTCGCTGAAGGAACTCTGTGGAAGCTCTGGTCTTTTTCA…
Hs_transcript_30936	low quality protein: ataxin-3-like	1	Josephin Josephin	Gono	UP	.05	TACTTTTACCACCCAGCTGTTAAGTAACATGTGTTTTATGTGGCAGGAAGAAAAATGGCGTACTTTGATGTACTTAAAATTATATAGATAGTCCTGGAAGTCCTGAAAAAATGGAGTCAATATTTCATGAAAAACAGGAAGGAGCTTTGTGTGCACAACATTGTTTGAATTCACTACTACAAGGGTCTTATTTTAATGCTGTAGATTTAGCAACCATTGCTAAAAACTTGGATGACGCTGAGCACCAAAGGATGGCAGAAGGTAGTGTAAACTCAATAGAATATTATAATTTTATGCAACAGCCTTCTTCAAACATGGATGATAGTGGATATTTTTCCATTCAAGTTATTTGTAAAGCTTTGGAGGTGTGGAACTTAGAAATGATACAATATAATAGTC…
Hs_transcript_44018	---NA---	0	NA	Gono	UP	.05	GTTACCTTATTCTTTGATGACTGATGAGCCAACGAGGGTTTGGCCACCGTTTTCGGCGATACCGAAGTGGTGGACGGTGCATCGGATGAATTTGACGCTGTTGTTGTTACAGCAGGGTCACTCATAATTTATACACCACCACTTAAAACTTTTAAATAGGTTGATCATTAATTATGATCACTTACATTTGGGTATGAATAAAAAATAATTTATACAAAAAATATTTTTATCATCAGTTGCCAGTCGGTTTTTTCTCTTTCTTAAATTTTACCTTGCATTTTCATAACACTGAATATAAAGTGTGTAAAAAACGGAACGAAACAAAGTAAAGATTGTATCACCTTCTCTGCACATTTGAGACATTGCTCAATCTAAATACTACGATTTAATTTGCAAGCC…
Hs_transcript_55259	hypothetical protein GUITHDRAFT_43593 partial	0	Pfam-B_6456	Dact	UP	.05	ACAACAACAACATGAGTCATTCAATGGTATTTGTTTTGGTGCTTGTCATAAACTCGGCTGTATGTGCGCCAATCTCATTGAAAGATCTTGATAAATTGTTAGCCGACGTAGAAATGTTAGCCAATGGAGACGCTCAACGTTTGACGAGTGGAGATGCCCAGCGCTTGACGAGTGGAGATGCGCAACGCTTGACGAGTGGAGATGCGCAACGCTTGACGAGTGGAGATGCGCAACGCTTGACGAGTGGAGATGCGCAACGCTTGACGAGTGGAGATGCGCAACGCTTGACGAGTGGAGATGCGCAACGCTTGACGAGTGGAGATGCGCAACGCTTGACGAGTGGAGATGCGCAACGCTTGACGAGTGGAGATGCGCAACGCTTGACGAGTGGAGATGCGC…
Hs_transcript_26753	tpa_exp: rna-binding protein lark	1	RRM_1 RNA recognition motif. (a.k.a. RRM	Gono	UP	.01	TCTGAAAGATTTCTCCGCTAAGCTATCTCCACAAATTTCACATATCGACTGTTCATTCTCTATCTAAAAAAACATGCCGCAGAAAGTTTACGTTGGTAATCTGCCTGATAATTGTCCTCCAGACCAACTGCGAGATTTATTTGGTGGATATGGTAACATAAAAGAACTAGACGTCATAAAAAATTTCGCCTTTGTTCATTTTGATGCCGAAGAAGATGCAGATCGTGCTGTCCGTGACTTAGATAATACAAAAATGCTTGGCCAAGTTATAAAAGTTCGTATGTCCAACAGTCAGAAATCTCGGGAACATGATAGAAGACCACATCGTCGCTCAGGGCCAAATGGACCTAATAAGTCGAATAATGTCCCGCGTATTCCACCACTTAATGGGCTAGGTGG…
Hs_transcript_15670	coiled-coil domain-containing protein 85a	0	NA	Gono	UP	.05	AAGACATAGAGCTAAATAAACCATGGTTCCATTAAATTGTTTATTTTCAAGATGATGCAGGAGGTGGTTAGTATGAAGTGAATAATACTCTGGCTTTTTTATTGCAACTTGTTGAATGTCATGATAAAGGAAGAACAAGATTCCTTACTATTATCTGGAGCCAACGCTTCAGCAGAGGTTCACTCAATCAAAAAAAGTTCGCCTTCACCAGTTCAAAATCTAAACGATGACATGGAAGGTAAAAATGTACAAGATGTAAACCCGGAGGAATTGAGACAGCAGGGAAGCTTGTCACCAGCTAGCTCAACTGCGAGCATTCATGATACTAACTTCTTAAATGACAGAGTGAGATGCCTTGAAAGTGAAAAGTTGGCTCTAATGATAGATCACAACAATTTA…
Hs_transcript_15677	atonal homolog 8-like	1	HLH Helix-loop-helix DNA-binding domain	Gono	DOWN	.05	AGCTGTACCATTTCTTCATATTATTACTTAGAGGTATTTTAGGATCGGCGATGAAAAACTTACGAAACCCATGGAAAAGTTAATTACTGAAAAACGAAAAATGATTGTTGATTTTCCAAAACAAATTGCAAAAGAATTCAATGGCTTTGACGGTAACAACAACAAAGTAGAAGAGAAAGAGATAAGATTTCCATTTATTGAAATCCCATCAGTCCATATCAAAAATGGTGTCTCTGAAAATGTGACGAATAAGTTGGCGAAGAAATATAAACGAAAAAGAAAAAATTTGGATCAACTTTTATCTCAGGTGGAAGCAAAGAGAAGAAAAGAGCAGGATTTAGAATTACAAACGACAACAACGACGATAACAGATGAAACAACAGCAAAAAGTAACAGCCC…
Hs_transcript_15676	suppression of tumorigenicity 1 precursor	1	DAN DAN domain	Gast	UP	.05	TGTTCATTCGTTTTAACGCTTTCATCTACTTCAATGATATTTGAAGTAACAGCTACGAGGAAACAAACAGAACACGATTTGTTGTTAAGTCAAGTTGCTGCGAAGATTTCTGCTGATGGATTTGTATCTGAAAACAGCAGGAAAGCATTATCCTTGTTGATGTCGGTAAAAGGGATTGAATGTCATGGTGTGCATTTTAAACAAACAGTCAGACATGAAGATTGTGCTACTCACTTGATATCGAACAAAATATGCTTCGGCTCATGCTTTTCAAAAACAAAACCAATTATCGTTGGCCAGAAATTATTGCCACCTGAGATTAATACTTGTAATCCAGGTGTTGTAGTCGATGAGTACGTGAAGATGAAATGTTTGAAGGGGAGCATCCATCTAAAGAAG…
Hs_transcript_15675	suppression of tumorigenicity 1 precursor	1	DAN DAN domain	Gast	UP	.001	ACATCCACAAGTGTTCATTCGTTTTAACGCTTTCATCTACTTAGACATGATGTGGAGTTACATGTTCTGTTTCGCTTTTTATACAGCAATGATATTTGAAGTAACAGCTACGAGGAAACAAACAGAACACGATTTGTTGTTAAGTCAAGTTGCTGCGAAGATTTCTGCTGATGGATTTGTATCTGAAAACAGCAGGAAAGCATTATCCTTGTTGATGTCGGTAAAAGGGATTGAATGTCATGGTGTGCATTTTAAACAAACAGTCAGACATGAAGATTGTGCTACTCACTTGATATCGAACAAAATATGCTTCGGCTCATGCTTTTCAAAAACAAAACCAATTATCGTTGGCCAGAAATTATTGCCACCTGAGATTAATACTTGTAATCCAGGTGTTGT…
Hs_transcript_15674	amyotrophic lateral sclerosis 2 chromosomal region candidate gene 8	0	ALS2CR8 Amyotrophic lateral sclerosis 2 chromosomal region candidate gene 8	Gono	UP	.001	GGTCGGAGAGCAACTGTAATGGAATGTGAACATGGCCCACGTAAAAGAAGTAATGCACTTAAAAGGATGCTCCAGCATCATGGTCAAAAACATGCTTTAAAGAAAATCCCCAATTTGACTTGTCCTGCAAGGCTTTTTGTAAAGAAAGTACGCAAATTTCCACAATATCGCGTGCCAACAGATGCTGATCCAAAGTTATTAAGGCAACTACAGGAGCAGTCATTAAAATTGGTTCGGCAAGCTGGTTTTCATACTGGTGAAATAAGGTTATATATGCAATTACCTTTACCCACTGCACATCGTTATCATAATGTTGGACATTGCATGGAAGCTTTCAGAAAAGAAATAGAAGAGCCTGATGACTTATTAATGGAATCTATTGATGTTGATAGTCGTGTT…
Hs_transcript_15679	predicted protein	3	Dynamin_N Dynamin family	Gono	UP	.05	AACACGAATTTAAAAACAGAACGGTTGGAGAGAACAGGGCAAGTTTGATTTGATTTGACAATTTTACAAGTTGACAAGGATGCCGTCCGCTAAAACTCGAACCTCTGCTAACTCTACCGAATCTGTCGGAATAAGTATCAACGAAAAAATTCTAAGAGAATGTCATCGGCTTTATACAGAGGCTGAAAAAGGATTAATTCCTATTGGTGAGTCAGTAGGAATACCTTTGCTTGCTCCTCGTAAAAAAATTACAGTCATGTTAATGGGAAATCATTCAGCTGGAAAGAGCTCTTTTGTTAATTGGTACGTTGAAGAGCATATACAGAAAACTGGTGTTGCTATTGAAACTCAGGGCTTCACAGTAGTAACTAGTGGAAAGAAAAGGGAATCTCTGCTGGG…
Hs_transcript_15678	PREDICTED: uncharacterized protein LOC100199350	3	Dynamin_N Dynamin family	Gono	UP	.05	AACACGAATTTAAAAACAGAACGGTTGGAGAGAACAGGGCAAGTTTGATTTGATTTGACAATTTTACAAGTTGACAAGGATGCCGTCCGCTAAAACTCGAACCTCTGCTAACTCTACCGAATCTGTCGGAATAAGTATCAACGAAAAAATTCTAAGAGAATGTCATCGGCTTTATACAGAGGCTGAAAAAGGTAAAGATTAATTCCTATTGGTGAGTCAGTAGGAATACCTTTGCTTGCTCCTCGTAAAAAAATTACAGTCATGTTAATGGGAAATCATTCAGCTGGAAAGAGCTCTTTTGTTAATTGGTACGTTGAAGAGCATATACAGAAAACTGGTGTTGCTATTGAAACTCAGGGCTTCACAGTAGTAACTAGTGGAAAGAAAAGGGAATCTCTG…
Hs_transcript_10957	rhotekin isoform x3	2	Anillin Cell division protein anillin	Gono	UP	.05	AAAAAAACAATAGCAGAAGATTCAGTCAAAGGTTCACAGGACGTATTCATCTTATTACGCAAGTGAAGTGCGAACTTATATGGCCAAATTAGACATGGCTGATGACTTACAACAGAAGATTGATGATCAGATTCGTATGAGAGAAGGTGCAATGAAACTAATGACAGCATGCAGTACATTGAACCAAGCATTGGAAACAAGTAAAAATTTACTAACAATCAATGCAAGAATTCTAGGCTTGATGTCAGCTCTGCAGAAACAGAAAAAACAACATGTTTTAGAAGAGTATAACCGTCAGCGAAGCTCAGCATGTTCTGACTCACTAGTAGATGTATGCACTGGAAGAGTTGCGCTTTCAGATATTCGAGTTCCTCTTATGTGGAGAGATAATGTACACTT…
Hs_transcript_10950	---NA---	0	NA	Gono	UP	.05	GAGAGATTGTTAAAATTTATCAGAAGCTAAAAAAAATCACCCATGATGGAGAACGCTTCCGCTGGGTTGTATATGTTCAAGATAATAAACAACAGTCTTGTGGGTGAGGTAGAATTTAAATAATATATTCATTCCTGCAGAATTTTGTTCATTATAGCTATAAGAGAAGTTACGCTATTAAATTACACAATTGTTCATAAATAGAAATGATAATGCTAAAAAGCGTTTAAGTTGAATCTTCTGTCTTGTCATAAGTATAATTTTCAACTAAATGCAAGTATTCACAATAAAAATAATAGCACGTTTTTTTATATAAATACTGTTCATAACATAACTCTTTTCGGTATATACAATAAAATTTACAACACATATATTACGTAATATATACAATAAGAAATC…
Hs_transcript_10952	---NA---	0	fn3 Fibronectin type III domain	Gono	UP	.01	AGTAGAGACTATATGAAAACCATTTATACAAGAGTACTGTTCTGGGGAATAAGAGTGTCGCTGAAGGAAGACCTTTCTACAGGTAAGGTCACCAAACGAATGTCCTCGCGTTGTATCCTTCTTAACCTTGGTAAATTCTTCGTCCTCCTCAGAACATAATAAAGCAAGGTTGAGAAAAAAATAAAGAGAACTGAAAACACACACATCAACACAGTCTCCACCACAACTTGCGAGTTTTCTGTTTTCCTGTTGTTTTGACTAAAATAGTTGCTTATGAGGTCGCTACGTGCACCAAGTCGACAGCCATACAGGTTGCAGGCAGATACCACTACGTAGTAGGAACTCGAACGTAATAAAGGCATCAATATAGTGGAGTGGTTCGATTGTAAAATAATCTTT…
Hs_transcript_58020	serine threonine-protein kinase nek2	15	Pkinase Protein kinase domain	Gono	UP	.001	TATAACATAAAAACTACACTAATAGTGATTATTAGGAGGTATGCCAAGTAACAAGCTAGAGGACTATCAAGTCCTCTCGACCATTGGTACTGGTGCGTATGGTACATGTCGGAAGATTCAAAGAAAGTCAGATGGCAAGATTCGTGTTTGGAAAGAATTAGATTATGGCACAATGAGTGATGCTGAAAAACAGTTGCTTGTTTCTGAAGTAAATCTATTGCGTGAGTTAAAACATGAAAATATTGTTCGTTATCATGACCGTATCATTGATAAAGTATCAACAAAAATATACATCATAATGGAATATTGTGAGGGTGGCGATCTTGCCGCTCTCGTATTAAAACATAAAAAAGAAAGGAAGTATATTGATGAACCATTCATTTGGAAGGTGCTGTACCA…
Hs_transcript_18360	muscle-specific protein 20-like	0	Calponin Calponin family repeat	Gono	DOWN	.001	AATGGAAAACATTAGTAATTTTCTTGAAGCTTGTGTCAACAACGGTTGCGTGAAGAATGACATGTTCCAAACTGTAGCTTTATATGAAGCTACCAATATGGCGCAGGTGATTGATGGAATATTTGCACTCGGTAGAAAAGCTGCTAAAATTGGTTTACCTGGAATTGGACCAAAAGAATCTGAAAAGAACGTGAGAGGATTTACAGAAGAGCAACTGAAAGCAGGACGAGAAGGTCATATTGGATTACAAGCGGGCTACAACAAGGGAGCCAGTCAGGCTGGACAAAATTTTGGCAAAACCAGAGCTATTATTGATTAACTTATTTATATGTATATTGTATGATTAACTTAAATGCTTAAAACCTTTTTTTTATATATATAGTTATTTCCAGGACCTCG…
Hs_transcript_18368	brd3a protein	0	NA	Gono	UP	.01	AACTTGCTTTGTTGTCATCACGTGATGATTCGTCACGATTATTCTTTGCGGGGGATATTGGCAGAAAGTTGATAAAGAAAGAGCTTTCTTCGTTGCCCTTCATGAATGGAGGACGCCGAAGAAAAGATAAATGGTTCAGTTATATCCTCAGCAATCCATGGAAGTGGATACCCTGTCAGCTGAGAAGTCACTTCAAAATGACGCTAAAAGCATACAAGAGTGCATGAACATTAAACCCATTGCGACAATATCAGAACCATCAAATGCACTAGCAGGCAACGATACTTCAGAAAATAAGCCTCCTCAAGTAATAGCTGGAAATCCTGTTGGGTTACCGTCATTCGTCGCTGAAATAAAAACCGAGAGCGAAGGGAAGCCCACCACTCCCTTGATTCAGAA…
Hs_transcript_7783	---NA---	0	NA	Gono	DOWN	.01	AAGTATTTTTCGATTATATTTTGTTCAGATATGACTAAATATTGATCACAGTCTGAATCAGTTGTCGGATGTTATAAAAGAAACAAAGTTGTGGCTAAAATGTTTTCTTGCTACCAGCATTTCTACATTAGTAGCTTGAATTGAGTTCAGAATGCCAATGTCCGCGTAAAAACCATTTAGTTCAGCTTTACAGCAACTTTTAGCACTCGCTTTAAGGTTTTTGAAAGCCGAACAAGTTGTCAAACTTGTAATCATACGTTTCGAACTATAAAAATTCTCAAAAGTCGTGTGAAAATCAAAAAACACAACAATTTGTGTTAATCACGTGTCAAAACTTTGTACAACAAATCCTCTCGGTGAAAAAAGGGTCTGGTGTACGTTTCAAGTTCTAATCATATT…
Hs_transcript_3556	heat shock 70 kda protein 12a	0	Pfam-B_5682	Gono	DOWN	.01	ACGTTACATTAAGAAAATATAATAAGCACACATGGAAAAACCAGATTGCTTTGTTGATTGTAATACGCTTTGATCGAAAGACTTTAAAGTTTAGTAGATCTCGAAGTAGTATTATTAGCTATAATACTTTAAATGATGGATATCTTTGATCGCATTAAAATTGTGGTAGCTATCGATTTTGGCAACACATACAGTGGATATGCTTACTCGTACGCTTACGATAAAAGCACCATCCATTTAAACAGAGCTTGGGCGAACAACGCCTTTAAAACACCAACCATTATATTATTCGATGCCAACCAAAACTTTAAAGCCTTTGGTCGACACGCTGAGAAGTTTATGTGTGAGAATCCTGAATATGATGGATATTATTTTCAAAGATTTAAAATGAAACTTAAC…
Hs_transcript_3557	probable glucosamine 6-phosphate n-acetyltransferase-like	1	Acetyltransf_7 Acetyltransferase (GNAT) domain	Gono	UP	.01	AGATAATTTTACACTTGGTGTATAAACAACACAGACTGGTCATTTTAATAAAATTTTCTATAACAGCCAAGAAAAAATGGTTGAATATTTATTTAATAAAAGTATATTAAAAGATTTAGACTATACAAACTGTGAAGTGACCATAAAGCATAGTATTTCATTTGCCAATCCGGGCACTGGTTTAAGTATGCGACCTTTATGTAGATCTGACCATGCTAAAGGATATATGGATCTGCTTTCACAGTTAACACAAGTTGGGAATACTTCTGAAGGTATGTTCATTCAACGCTTTGATGAAATGAAAGATTGTAAGAACTCCTATTATGTTGTGGTTATTGAAGATGAGCAAGCAGGTAGAATTGCTGCTTCTGGTACTCTCACAGTAGAACAGCAATTAAA…
Hs_transcript_3007	signal transducing adapter molecule 1- partial	1	NA	Gono	UP	.01	AAAGACGTTTTTTCTTGTTTTCTTAAATATCAAAAGATGGTTTAAAATATATTACTCGCCGTCTTCAGCATCAAATACCACACATCTCCATGCAAGCGTTGTCGTTACTTTCAGCTTGTGTTGAAAACTGTGGTAAGCCTTTCCGTTTGGAAATATGCTCCAGGGATTGGACGAATGAAGCAAAGCAAGTGATTACAAGGGGACATGAAAAAGTGTCTATGCGACTCAGAGAACTTATTCAAAAGTGGGCGGAAGATTTCAAAGATGATCCACAGTTGAATCTAATGGTTCAGTTTTACAAGAAGTTAAAAGCTGATGGATTTGCATTTCAATCTTCGTCATCGTTATCAgAGGGGAGTAGCAAAAGTGTTGTGTCtaactcaaaaaaaacaggAAGAT…
Hs_transcript_45423	scythe-like partial	2	NA	Gono	UP	.05	ATGTTGCAGTGGACAAACAAAGACTTATTTTCCGTGGAAAGGTTCTTCATGATGATAAAAAAATAAAGGAATATGGTGTGGATGGTTGCGTTATTCATCTAGTAGAAAGAGCCCCACCTCCTCCAGCTAATCGTGAGAGAAGTCAACCGAACGTCTCGTCTCAACAATCATCTAATCAAAATGTTGGTAATGGAGGAGTGCCAGTATACATTGGAGCATTAAACACATCTGCAGACAATCTTAATGGGGTTGCTCAGCATTTAGTAGATAGTTTGGTATCACAATTTGGTGCTGGAAATGTATCTGCTAGCCAAAGGGGCAACAGTCTGAATGTTAACATCAATGTTCACACACAGAATTCTGGAAAGATCTGACGTTCAGAACCGAATAGGAACAGCC…
Hs_transcript_42430	hypothetical protein CGI_10019787	0	NA	Gono	DOWN	.01	TGCAATGACCCCTGGGGTCACTTTTGTCCATATTTAATATTGTTATTCCATATTTAAGGAATGAGaaaaaaacTGCTTTTGTCTCAACATTTTTATTCCGGATTGTACCAATGTTGTGACACATCTACTACGTTTGGTTTTAATCACGCTAGGAATGTAGTAGCCATGTCGTAAATAACTGCTCGCGATTTGTTGTGTCGTTATATGTGTTTGCGATGTTAGGATATATGTTGTCAGAAAAAACAAGCGCTACAAATTGCTTAAACTAAGATTCTTGTATTGACAACTCGAGTTATTGGAATTTAAAAAAAAAACATTCGTTTTAAAACTGTAAGAATATACAGGGTTTTTATGACGTAATGTTAATTTTGCTCCCTCTTATGTTTATGTAACGGGAGT…
Hs_transcript_48109	serine threonine-protein kinase plk4- partial	12	Pkinase Protein kinase domain	Gono	UP	.01	AGCATCCAAAATTTTGTTGCAAGTTGTTATTGGTCTATTATATCTACATTCTCATGGTATCTTGCATAGAGATTTATCACTAGGTAATCTGTTGTTGACAAAGGAAATGGATGTGAAAATTGCTGATTTTGGTCTGGCAGCAAAGTTAAACATGCCATCGGAAAAACACTACACAATGTGTGGAACTCCCAATTACATTTCACCTGAAATTGCTACCAGAAGTCCACATGGTCTTGAATCAGATGTTTGGAGTTTAGGTTGCATGTTGTATACGCTACTTGTTGGCGAGCCTCCATTTGATACTGACCATGTGACAAGCACGTTAAACAAAGTTGTGTTAGCAGAATACAAACTACCAGAG
Hs_transcript_49513	organic cation transporter	6	TIGR00898 2A0119: cation transport protein	Dact	UP	.05	AGGTTTGTCAACGGGATGGTGTACTACGGAATTTCCTTAGCTTCTGACGATCTTGGTGGCAACATGTATCGTGATTTCGTATTAACAAGCTTGGTTGAAATACCAGGAAATATACTTGTGATTGTGCTGTCGAATAGGTACGGTCGAAAAAAAGCAACTACAGGATCCATGTTTATTACTGCTTTCTCTTTACTTGTGGTAGCCATCATTCCAGGAAGAACAGAAAACCATGCATATAACTGGTCACGTGTAAGCTTTGGCATGCTGGGAAAATTATTCATTACCACAGCATTTGATTCTGTCTACATTTTAGCTGCTGAACTATATCCAACGGTAGTAAGGTCTCAAGCGATGGCCCTTCTCTCAGTTGTTAGCAGAGTAGGTGCTGCTTCTGCGCCA…
Hs_transcript_49512	---NA---	0	NA	Dact	UP	.05	CTCCCAGTATTTTGGTTTCGTTAATTAGaAAAAAAAACGAAAAAATAATATTCCAAAATATATACATCACAAAAACTTTGACTCTTCCCAGTTTAATCAAAGTTAGAAGTTTATTCTATCTACAAATCCTAGAACACCAAAATATAAAAGACAAAACACTAACTAATATCATCTATATGACATAGTTTTAAACCACTCTTTCATTACACCATCTATTTATACTATACAGTTTGAATTTTATCAGCGGGGAAGTGACTCAGATTTAAAGGGTAAAGAGGCACAAAATTCAAAATTTGTCTCGCATAGTTGGAGTAGAAAGAACATTTAGAATGTCAAACACCATGGAAAGGTCCGAACAGATAATTTTGAATAAGGGTTGACTCACAAATGGAAAACCGT…
Hs_transcript_49517	ring finger protein 168	2	zf-C3HC4 Zinc finger	Gono	UP	.01	TTTTTCTAGCAAAAAGGCCTTTAAGCCTTTAAATAAGAAACCATAAAAAATCACAAAAATTCATATTTAGTGCAAAAAGCGTTTAACTGAATGGTGCAGCACAGACAATTCTAACGCAGAAGCTTAAACATCTAAACAATAGAAATATTTACGATGGAAAGAAAGCGGAAGTATAGAAAAAGAAAATCTTCGCTTGACAACAATATTAACGAGAATCAGTCATACACAGATTTTTTATGTCCTATATGTTTACAAATATTAATTGAACCTGTGCAGATGCCCTGCAAACATGAACTCTGTATGCAATGTTTCAAGTTGCATGTGGAAACTACTAGTTTACAATGTCCAATGTGTCGTCTTCGTATTTCTGTTTGGATTCGAAGAAATAACCAAAACCTG…
Hs_transcript_49516	pre-mrna-splicing factor atp-dependent rna helicase dhx16-like	2	TIGR01967 DEAH_box_HrpA: ATP-dependent helicase HrpA	Gono	UP	.01	CGTGGAATATTGCGTCAGTTATTGCACGGTTGTACGGAACATTTAGATATATTATATATAAAAAAGAGTTGACAGGTGTATAATAACATAAGGTGTTGATTCTATATTTACATGTACTCTTTTGATCAGTTTCTTTTTTCCTTCCAGGGTAGAGAAATAAATTCATTAAAGAAAAAAAGTTAAAATGGCGTCAGATACTGGATTACATAATTGGGTTTCGGATAAACTTCACGAAAGCATGGGCATGTCAGACAAGCATGCAGTCGATTATTTGATAAGTCTTGCCAAAAAGACAAAAGATATAGACAAGTATATTTCAACGTTGGGTGTAGTTTTAGGAGATGATCATAATTTCGACAATGTAGCAAAGGAGATATGGAATAAAATTCCTCGAAGAGA…
Hs_transcript_49515	pre-mrna-splicing factor atp-dependent rna helicase dhx16-like	0	TIGR01967 DEAH_box_HrpA: ATP-dependent helicase HrpA	Gono	UP	.05	ACCTGTATTACCATAAAGGGATAAAAGGAAGTAGAAAAAATTAACAAAGAAGTATCATTTGATAACATAAAAATATTGCGTAATTGGAATTCCTTTTTGGAATGAAATTGAAGTTTCATAGTAGTACCTAAGGGTTTGGGTTTAGAATAAGAGAATCCCAACAAGCTTTAAAAGCAAAATTTTTTAGCAACAAACGTAAAAAAAATCTTTTCAAATGATTGATGAATCAGGAGAAATAATCTTAAAATCTAATCAATGGACTAATTTCAGGGGTTTTTTCCAATTCAGTTAGGATCAGCCAAATATTCAAGTTAGTATTTTTTCCTATAGATATATTTGGAAAAAAAGTTGTGTGGCAATCATTCTCTGTATTCATTCTTTCCTGCAAAATATAATTAT…
Hs_transcript_49518	ring finger protein 168	2	zf-C3HC4 Zinc finger	Gono	UP	.01	TTTTTCTAGCAAAAAGGCCTTTAAGCCTTTAAATAAGAAACCATAAAAAATCACAAAAATTCATATTTAGTGCAAAAAGCGTTTAACTGAATGGTGCAGCACAGACAATTCTAACGCAGAAGCTTAAACATCTAAACAATAGAAGTAATATTGGTATTTTGTTTGGTAATGTATACATGTATACTTAACTGAGCTAATTACCAAAAAAGTTCCAGATATTTACGATGGAAAGAAAGCGGAAGTATAGAAAAAGAAAATCTTCGCTTGACAACAATATTAACGAGAATCAGTCATACACAGATTTTTTATGTCCTATATGTTTACAAATATTAATTGAACCTGTGCAGATGCCCTGCAAACATGAACTCTGTATGCAATGTTTCAAGTTGCATGTGGAAA…
Hs_transcript_31323	tyrosinase-like protein tyr-3-like	0	ShK ShK domain-like	Gono	DOWN	.001	ATCATGCTTTTTATATTTGTGATCGGATTAATTGCTGCTGTTAATTCTGCAGTCGTACCATGCAAAGACAGAAGCAATCAATGTGCTTACTACAAATCAACTGGATGGTATGTATGTGGTGTGGGAAGTTATATGTATGATTATTGCAAAAAGACTTGTGGTTACTGCAATGGAAGATCAATCCCACTTCCACCAGCGGGTTGTCATGACTTTGAAAAGAATTGTCCAATGTGGGTGAAGAATGGATACTGTACGTCGAATACGAAGTTCATGTCGAAGTACTGTTGCAAAGCTTGTAAAGCTCCCGTGACCACAAGAGCAACAACCACAACCACAATGCCTCCACCTCTTAAATGCCGAGATGTATCACCTTCGTTTTGTCAGACACAAGGATTTGGT…
Hs_transcript_18092	histone deacetylase 11	1	Hist_deacetyl Histone deacetylase domain	Gono	UP	.05	GACGTTTTTTATCAAAAAAAGAAATGAAAATATGTCAATGAAGAGCGTTTCTTCTTGTACAAGCACTGAAAAGTATAAAAGCAAGCTGTATACTGAGGTAAAAATAGATCAAAAGCCAATCATATATGATGATATTTACAACATATCATTTTGTGGTTTGGAAAAACTTCATCCATTTGATTCTGGAAAATGGGGAAAAATTGTGACAATCTTAATCGACAAAGGTTTTATGCAACGTAAGCATATCATCAAACCAGAAGAGGCAGCAGAGGAAGATTTACTATTTGTGCATACAAAAAGATACATCAATAGTTTGAAGTACAGCTTCAATGTTGCCATGATAACTGAGATACCACCTGTTTCATTGGTTCCAAACTTTATAGTGCAAAGAGTGCTTTT…
Hs_transcript_43217	brca1-associated ring domain protein 1-like isoform x2	0	Ank_4 Ankyrin repeats (many copies)	Gono	UP	.01	AAAAAAAAATACTTTAAGAAAAATATGAATGATGTTATAGTTGATTGGTCAAATACAAAAGAAGCCCTGGAAAAGCTGGTGTCACTTTTTAAATGTGTATCGTGCAAATCCATCTTGAAAGAACCATGTTCATTTGATATATGTAATCATTACTTCTGCAAGCAATGTGCATTACAGCTTGTTAATAATGCTTTGAAATGTCCCCAGTGCGATGCAGTGCTGTGGAAAGAACACATGCAGATCAGTTTAAAAATCCCAGAAGTGCTTAGCATTTGTAACAAGCTGAAGGGTTTAATCAACTGCAATGACAGTGGCACTGAGGTGGTTGAAGCAGAAAAGAAGGATGCAGAAGGAGAAGAAAAAGAAGAAGAAGAAAAAAAGGACAATTTAAAGAAGAGG…
Hs_transcript_43214	decaprenyl-diphosphate synthase subunit 1-like	7	TIGR02749 prenyl_cyano: solanesyl diphosphate synthase	Gono	UP	.05	CGCACAGCTTGGAAACACCAAAGCTGTGGAATATTTTGCGCACATCATAGATAATCTTGTCAAAGGTGAATTGATGCAGCTAGTTGCAAAGGATGATATCAATGAACGCTTTAACCACTACTTATCTAAAACGTTTCGCAAAACTGCTTCATTAGTTGCGTATAGCTGTAAATCCGTTGCACTTATGGGTGGCGGCGATGAAACACTTCAACAAACAGCGTTTGATTATGGTAAAAATATAGGAATAGCTTTTCAGTTGGTAGACGATGCTTTGGATTTTGTATCAACATCAGAAACAATGGGAAAATTGACAGGCGTTGATTTGAATCTTGGTTTGGCGACAGCTCCTGTGTTATTCGCAGCAGAAAAGTATCCAGACTTACATGTTCTAATTGGTCG…
Hs_transcript_43215	decaprenyl-diphosphate synthase subunit 1	0	TIGR02749 prenyl_cyano: solanesyl diphosphate synthase	Gono	UP	.001	TTTAGCAATTATTATAAAAATGTTTAATATAGGTTGTGAGTGTGTCATGGCGCAATCGAAACATAAATTTTTATCCCATTTATATTTAAAAACACTATTTCAACCTACCATTTATCAAATCACGCAACAATACAGATGTCAACAAAACAGTGTGAAAAATATTCAAGAAAAATCTGATCCAGTAGTTCTGACGAAAAATGATTTAGCCTCTCTACACCAAGACATAAAGAAGGAACTGTCAACCAGGTTGGGAGTCCTAAGTGACTGCTGTCATTATTATTTCGATGAACAAGGCAAGTTGTTTCGACCAATGGCTGTAACATTGGTAGGGAGAGCTTGTAATGCACATCTTCGAAAAAATAGCTCTTTGTTACAAAGTCAAAAGCGCATGGCAATGAT…
Hs_transcript_36898	protein spinster homolog 1-like	1	MFS_1 Major Facilitator Superfamily	Gono	UP	.05	ACTAACTAGGAAAAAATATGGCACACCCTGTGTAATTTAACAAGCAGAAATGGTAAACAATATTTTTGTACGTACTGAGTCATTAGAAAAGACAGAAGAAGGCCAACAAGATAGCACAAATCCAAGTACCGATGCTGAAATAAAAACTGTGATGCCTGCACGACAAAAAGTGTCAGGGCGAGCCATAATCACACTTGCAGTGCTTGTGTACATAAACTTACTGAATTACATGGATCGCTTCACAGTATCAAGTGTTTTAGTCGACATACAGCATTGGTTTAACATTGAAAAAAAGAAAGCTGGACTTTTGCAAACTATATTTGTGTGTGCTTATATGGTGTTTGCACCAATATTTGGTTATCTTGGTGATCGCTTTTCGAGGAAGTATGTCATGGCATT…
Hs_transcript_36899	acyl-coenzyme a amino acid n-acyltransferase 2-like isoform x3	3	BAAT_C BAAT / Acyl-CoA thioester hydrolase C terminal	Gono	UP	.01	ATTTTGTAAAAGAACATAATTTTCAGGTTGATAAGACTAACAAAAAACAACCAATCGTAGAAGGTGTGGTCCTTAGATGCTGTTCTGCGCCAGGAGTTACACGACATGAAGTAAAACATGGTTCTGTGAGAGGTACAATTTTTAAACCTCCTGGTAAAGGTCCTTTCAAAGGGGTTATTGATGTGTATGGCAGTGCTGGAGGTATAGTTGAAAGTCGAGCAGCTCTCCTGGCGTCGCATGGTTTTATTGCATTTACATTACCACATCATCGATACAGAGACCTCCCAAAAGAATTACATGATGTGTCGATTGAGTATTTTATTGAAGCCATAGATTATTTCTCTTCACTGGATGCTGTTCAACCTGGTATTGGAATGATTGGGATTTCATCAGGTGGTT…
Hs_transcript_43746	39s ribosomal protein mitochondrial-like	1	TIGR01071 rplO_bact: ribosomal protein L15	Gono	UP	.05	CAGGTAAAAGACAAAGGATAGTATATAGAACTTTTCTTCAACGTCATGGTATTAAATGAAATAACAAAGACAGTATGTCATGTCGAAAGAAATTTGAAATATTTAAAGGATATGCCGAGAGTGGGTGTAAACAATATTAGAGATTTCAAAGGTGCCTTTAAAAAGAAAAAACGTGTAGGGCGTGGTCCTGGATCCGGTAAAGGGAAGACTGCTGGAAAAGGTCACAAAGGTCAAGGTCAAAGGGGAACGTTACCTCGCATAGGATTTGAAGGTGGACAGACACCCTTTTATCGGTTAGTTCCGAAACATGGATTTACTAATAAACGTTTCAAAAAAGAATACAATCCCGTCCATCTGAACACAATACAGTACTTCATTGATAGCAAGCGTATCGATCCG…
Hs_transcript_61586	26s protease regulatory subunit 4-like	1	TIGR01242 26Sp45: 26S proteasome subunit P45 family	Gono	UP	.05	CAGTAACACCACACAGAAACTGTCGCCTAAAGTTGTTGAAAATGGAAAGGATCAAGGATTACTTACTAATGGAAGAAGAATTTATACAAAATCAAGAACGATTAAAACCACAGGAAGAAAAACACGAGGAAGAAAGAAGCAAAGTTGACGATCTTCGAGGCACACCTATGTCTGTTGGTTCGCTGGAAGAAATAATAGACGACAATCATGCCATCGTTTCAACGTCTGTCGGCTCCGAACATTACGTCAGTATTTTATCGTTTGTAGACAAAGACTTGTTGGAGCCTGGGTGTTCAGTGCTTCTCAATCACAAGGTGCACGCAGTTGTTGGGGTTTTGGGCGACGACACGGATCCAATGGTCAGTGTAATGAAACTAGACAAAGCACCACAAGAATCGT…
Hs_transcript_34498	sarcosine oxidase subunit beta	5	NA	Gono	DOWN	.01	CATCAACAACAAAAACTAAAACAACCTATTTTTTCATTGTCCTTCTACCTAAGTGGATTTCTCCACCGGCTTTATCGACTAGTTTATTTATAATAATACGGAGAGTGTGTGTGTGTCTGTGACAAGCAAAGTGGATGTGTCCATTTTCCTTATGATGTCGCCTAAAAATGCACGTTGCACGTTGCCTTCTACTATAACAAGGCAAAGGAACAAATTTCGGGAGGGACAACGCTTCACGATGAGGTCAAACAGGAAGTCAGGGAAGATGGAAATAGGATCAAAACAAGGCGGTTCAACAAGCATTTGAACCAACTATTAAAGGACGCTATCATGCAAAAAATCACGCCTTATATAGACATGCGCGTTAAGGTTGTGTACAGCTTCAGCTGTGATACTTAC…
Hs_transcript_34499	predicted protein	4	NA	Gono	DOWN	.01	AAATGGGTGGAATACATGTCAAAGGAAACTGGAAGACATAAATCATGCACTCTGTGGACATGGTGGTGAACGCGTTATAAGTGATGGTAAGAAGGAGCGGAAAGTGGATGGGTATGAGCCTATCACAAAAACCGTTTACGAGTACAACGGCTGCAGGTGGTACGGATGCCCCTGTCAGCCTGGGAGAACCAAAGCGGACAGGACTCGTTACACTGCAACCCAGTCTGAGGAAAGGATGATATTGGAACAGGGCTACAACCTCGTCACGGCCTGGGAATGTAAGAAACCACCCAAAATGAAGAGGTATTTTCAGAAGGGATTTAGACCATATCTTCATTACATTGTATTTGATTTTGAGGCCCTCTTACTACCGTTAAATTACCAGCAAACCTCTTATCT…
Hs_transcript_36890	---NA---	0	NA	Gono	DOWN	.001	GCTTGATTGGTGCATATTTAGTTCATTATTTCTTAAGCATAAAAGTTTAGCGAACATCAGTTTGAAAATCCTTTCTTTGTCATAAGAGATAATGTCCCTTTCACAAATAAGAGGAGAAGGATCTCTAAACGTGACTACTagactttttttataaCAAAAgGAAGTGTTATGGCGAACAAGGAAACGTTTAATGCCGCTGACAGAGAAAACTTATCACCTGTGTTAAAATAACCTCGTATCGTGATGGAGAAAGTTACCAAATGATAAATTTTGGTATCTGTGCATCAACACATTTACCAGAAAACAATACATTGAGTTACTGTGATGGCAACACCAAGCCATTCAAAATACTATAACAATTGTGTTGTTAATAAAGCTGTTCCGCGTGCTTGGATGTAA…
Hs_transcript_49478	protein	0	NA	Gast	UP	.01	AATGTAAAAAAAACACATTTTGCTTTGTTATTAGATATTATAAAGATGCTTTGCATTGAGAATGGATAAACGAGTCATAATCATATTTGTCTTACTTATCTACGTTGGTGACACATCAACTGTGCAAGGTAACATATTCAAGAATCTATTAAATTTTTTCACCGGGAACGAGGAAAATGATGTGGCCGAAAGACAAAAAAGAATAACGACGGATGAAGGTAATAAAGCCATAGGGCTTGAAGTACGAGGATTTCGCAATGGAGAGAAAGATGAAGAAGAGGCTGATTTGAGAAGAAGTGTCAACGAAGAACTTACAGAAATATATAACACGGCCAGTCATACAGAAAAAAGTAGTGAAAAGAAGCTTAAAACGCGCAGCGTACACGATAATGAAGCCAG…
Hs_transcript_57620	cklf-like marvel transmembrane domain-containing protein 7-like	0	MARVEL Membrane-associating domain	Gono	DOWN	.001	CACATAGGAAAAAACACAGCTGGGAAAGTTCTGTAAAAGGCTAGGGAAGTCGGGGCGGTTTCAAAATGTCATCCGACGAAGAAAATCAAAAACCAGCTAAGAATAATGAGTCGAGTAGTGAACAGGGTGGAAGGTTTGATTGCAAGTTTATCAAAAAACCATCAGGATTCCTCATGTTTATTAACATGTTCTTAGCATTTGTCTCTATGTGTATGATGTCTGGCTGGTTGGGTGATGTGCGTTATCGCAGTGGGCGTTGGAATTTCTTCATGTACGCCTGCACCCACACATGGGTGGCGTTACTTATCATGATCATCCTACGGTTGTTAAAAGTTCCTTCGTGTTGCGCCATCATTAACTGGCATTTAACGTTTGCATTGAATGTGGTCGTCTTGATCA…
Hs_transcript_57626	inositol monophosphatase 3-like	0	Inositol_P Inositol monophosphatase family	Gono	UP	.05	GAATTACATTTAAACACATTTTAAAATGCAGTGCTACCCAAGTTTTAGAATTTCTCGCACAGAAATGATGTTTGGTGGGCTAATTTTGTTTCTAATGATATTATATCTAAAAAGTACATTTACTCCAGCTGAAGTAGTTGTACCAGCATCAAAGGTTGAATTTCAAACTGTAAGTTTAACAGAACTACTGGTTGCTGCTATTGAGGCTGCTGAACGTGGTGGAAACATGGTTCGTAAGGTTAAAGAGGAGAAAAAGTTGGAGGTGAAGAGCAAGGGTAAAACGTTTGAAGGTGCAGATGATCCTGTTACCTTGGGTGATATGATGTCTCACAAACAAATGTACTACAGCTTGCTACAGATGTTTCCAGACCTACATATTGTATCAGAAGAGAAGTCAAA…
Hs_transcript_57627	nucleoporin nup43-like	0	NA	Gono	UP	.001	TGTGAAGGAGTACAGATGAGGTTCAGTTACAGATATGGTCTTTATGAGCCCAAGCATGTTATTGTGTAGCTCAAGTTTAGGAGATGTTTCGTTAGTTGCTGTACGCGACCTGGGATTGAACGAGGTGCAAAAATGGCCAAAACTACATCAGTATGAAGCAACTAGAGAACCGTCGGTTTGTTGTTGCATAGCAACAAGCAACAACGAGATTATCACAGGCGGTGAAGACGGCAGGATTAACCTGTTGCTTGTCGACCGCAAGAAGCCCGTGCGTGTACTAGAGAATGCCGATAGTTCGAACATCACTGGCATTCAATTTCTAACAACAAATGAGATCGTTTCCGTCAACACTACGGGACAATTAAAGTTATGGGATATACGCCAACCTGAAATAGATAA…
Hs_transcript_4789	sco-spondin- partial	0	VWA von Willebrand factor type A domain	Gono	DOWN	.05	GAAAAAAAATAGTTTATACCAATCATAATAACATTTTTCTCATTAGATCAATATGGCAAATATGAAACACGTTGTATTGTTACTTGCAATAATGGCAGCAAGAAGTAAAGGTCAGTTAGTTCCATGTTCTACTGCAACGCTATCATTTGCAGTCACTGTGGATGGCTCGTCCAGCGTTGATGCGAATCAATTTCAACAACAAAAAGATTTTATTAAGCGACTCATTACCCGAATTGATGTGTCTGGAAACAGCAATGCTGGGCTTGTACAGTTTGCAAGTAGTAGTCAAATACATATCAGATGTAACGACGCTGCTACATCGGGTGCTTTTAATACACTGGTAGATGGAGTCAACATCATGACTGGTGCAACTTGTATCAAGTGCGGTTTAGACAAAGC…
Hs_transcript_57628	nucleoporin nup43	0	WD40 WD domain	Gono	UP	.001	GAAAGATTTAGATAAAATAAACTTTTACGAGGAGCAGAACATGGCTCAAGAAAATGCTACCTTTAGTTTTATTGGTCAAAAGATATCAAAAATATGTTGGTGTGCACGCAATCATAGTTCGACAAACACGAACCATTTCATAACTGGTAGTTACGATGACAAAACAAACTTTTTGACATATTGGAATATCCCAGATGAAGGAGTTGGCTCTGAACCAGAAATGATGAATAATCTACAAGTTGATGGTTCAGTTACAGATATGGTCTTTATGAGCCCAAGCATGTTATTGTGTAGCTCAAGTTTAGGAGATGTTTCGTTAGTTGCTGTACGCGACCTGGGATTGAACGAGGTGCAAAAATGGCCAAAACTACATCAGTATGAAGCAACTAGAGAACCGTC…
Hs_transcript_18898	histidinol-phosphate aminotransferase 1	0	NA	Gono	DOWN	.05	CAGACGCATTGACCTACCGGAATTGCATGTGTTCTGCCAAGTTTCCTTAGTTACAAAATTATTTTGGAAATTTCCTGGTACTATACGAATAAAGCGTGATGAGATGACTTTAGCAGCTCTGTTAGCAGATCTATTGATGCCAGCCTGCGCTTTTGCATCTGAGTGAGTGAAAAAAAGACTGATGGAAAATACGTCAGAACAGGTAAAACTAACATCATGTAAATTAAGTTGTCTGTTTTCAAGGTTAACAAGAAACACATCTTTGAGATTAGCTTCAAATGCC
Hs_transcript_28271	glucose-6-phosphatase 3-like	0	PAP2 PAP2 superfamily	Gono	UP	.05	CTTTCACATACTAATGAAACATTTGAGTCATCTTTAAAAATCTTGGTATATGCTACCACACTTTTCGTCACCGCATAAACTTCCCCCTCCAATAGGGTTCTAATGGGGATGATGGGGAATAACAAACAACTACCCAAAACAAAACAAATATTCACTTCTTTTTGCATTTCTTTGGAATAATATAATCACACAACATCTCAAATAAACATTTACTTGCGATGACGTAACAAGGAAGTAGGCAGAACTTTATAAATGCTATCACGTAGAACGTTAAAATGCTTTTTTGAGGAATATCAAAAGATTCGATGAAATAAACTAAAGGGCATATTACAAACATACCAACGACACTGAAGCATCCCGGAAGTTTTCCTTCTAATATTACATCTTTAGCCTGAGGAC…
Hs_transcript_4529	atp gtp binding protein	9	Peptidase_M16 Insulinase (Peptidase family M16)	Gono	UP	.05	GTTCATTTATCCCAAAATTCTTGTGATGAGTCACTAAGGAGTACACAACAATCATTAAATAAATAAGACATATCTTCTATCTTCTCTGCCTAACGAATAATGAGTAATCAAAAATCTTTTTACTCCCACATACGATTTACGAAAATGAACATCGCTCAATGAACATTCAAATATTATTTTTTCATAGATCTGGTTTTATATTTTGTTTATTCTAAACTTTCAAAGCTAAACTTTACCACATATAAGTAGGATATAGGCTTGTCAGCATCTATGCTTTTTAATGGTAGAGTTTAACTGGAAACGTGTTTTAGTAATATTTTTCATAAATATTTGTGTTAGCTCTTCTTAATGTTTATTTAAGGCCTTCAATCAACTGTGTGTGATCATTTTTTGGATGTA…
Hs_transcript_59574	mitochondrial uncoupling protein 3	1	Mito_carr Mitochondrial carrier protein	Gast	UP	.05	CAAAGATCTAGTACATACAATAAAGTTTCTTCGAAAACTTAAATTGATCAAAATGGCTTCAACACCACAGGTAGTATCAACAACTTCGACTCAGAAAACAATAACAATGGAGCCACCACCACTGTATAGGCCTTCCAGTACTTTTACAAAAATGGTAGCAGCAAGTTTGTCAGCGTCTATGGCAGAAATAGTAACAATACCGGTTGATACAGCTAAAGTAAGGCTACAGATGCAAGGTGAGAACACAAACACAAAGGGAAGTAAACAGCTAAAATATCGAGGCATGATACACACGATGATAACAATTGCAAAGGAAGAAGGGCCACGAAGTATGTACAAGGGCTTAACTGCTGGAATACACAGGCAAATATGTTTTTGTGGAATACGTATAGGGTTATA…
Hs_transcript_53962	histone-lysine n-methyltransferase prdm9	2	zf-C2H2 Zinc finger	Gono	UP	.05	AACTGCTTGTCTGGTATGGAAATGCATATGGACGTGAGTTACGTGAACAGTTTCAGTGTCCCATAAAAACATTACCTATCGAAGGCGATGTTTATTACGGAGCTATAGAAAGTAATAAAGAGATTGACTGTCAATCAGAAAGTATATCTGGAGAAATGGAACTTGGAAAATGGAAGCTAAAACAAAGCTACGTCAAAACTGGAGTAACAGAAAGTGAATGTGATAACACAGAGATAGAGTTGAATTTCACCTGTAAGTCATGCGGAGCTATGTTTGACTCCCTATATTACCTACAACGACACAACCAGTTTGTTTGTCCGGCATCATCAAAAGTCCGATGTTATGTCTGTTCAAAGCGTTTCAACAGCTTGTATTCGTTGGAAAGACACAAAAAGAGAG…
Hs_transcript_53965	protein	0	NA	Gono	UP	.05	TTTAGATGGAGAACATCTACATTTTTCCACGAAGCACAGTCATGCGCCATGAACACCTTTAAAAGAAAACGAAGGAAAGAAAAGTATGAAATGAAAGGCAAGAAAGTTAGGCCAGCTGAAACAGGAGAAATGTACATCAACATGCGCAGTATCTTTTACAACGGAGTAAAAGACGAGAAAAATTCTCAAAAAGATATAAATGTCAAAACCGAGCAAAAACACCATGCTGTTTATCACACAGAAATATACCAAACATTTTTGTACATTCAAAAGCGTGTTTATTTACTTTCTGCAGTGATTGGTGACACGAAACGACCGTTTAATACATGCAAGGGCTACCTAGGACTGCTTGTGTGGGTCATGAATTTGTGTATACATTTTGCTTTTGATTTTTACGAA…
Hs_transcript_53966	protein	0	NA	Gono	UP	.05	TTTAGATGGAGAACATCTACATTTTTCCACGAAGCACAGTCATGCGCCATGAACACCTTTAAAAGAAAACGAAGGAAAGAAAAGTATGAAATGAAAGGGCAAGAAAGTTAGGCCAGCTGAAACAGGAGAAATGTACATCAACATGCGCAGTATCTTTTACAACGGAGTAAAAGACGAGAAAAATTCTCAAAAAGATATAAATGTCAAAACCGAGCAAAAACACCATGCTGTTTATCACACAGAAATATACCAAACATTTTTGTACATTCAAAAGCGTGTTTATTTACTTTCTGCAGTGATTGGTGACACGAAACGACCGTTTAATACATGCAAGGGCTACCTAGGACTGCTTGTGTGGGTCATGAATTTGTGTATACATTTTGCTTTTGATTTTTACGA…
Hs_transcript_19947	chromosome transmission fidelity protein 18 homolog	0	NA	Gono	UP	.01	AGGTGAACACGAAATTGTACAGTGAAAGCGAGAAGCAAATGTTTGCTAGTTTGGTTGATGTTATGATCGCATGTAATCTGACCTATCGCCAAGAAAGAAATCCAGAGGGACAGTATACGTACTTACTTGAACCAAACATAGAAGAACTGACCAcGTTTACCGGCTTGCCGCAGCACCGTCACTTACCGTACGGCACAAAAcacTAATAGCTCGTGAAGTGGACTTGGAGaaaactGAGGAGGGCTGAGAAAGTTATGAAAGCGTCAGAAGAATTGAATATGTAAGtggggtCTTATaaccaaAaagCaAAaaTGTAATCCTTGAAGaaaGCAGTATGTG
Hs_transcript_19949	chromosome transmission fidelity protein 18 homolog	2	TIGR00602 rad24: checkpoint protein rad24	Gono	UP	.01	GCAAAACAAGTGGCAAGCACATGCTTCTAGAAATAACCTAAATCTGTTATCTGTTCCCTTTGACCAACTAAAAGCAGAGGTGATTGAAAAGCGACATTTAAGATCAATGCAAAGGTTGGAATCTTCATCTGCTAACATTGAAAGAAATGCAGAAAAATGTGAGTTTAAAGCCGAAGAACTTTGGGTGGAAAAATATACACCAAAAAAATACACAGAACTACTCAGTGATGATGGAACAAACCGTCATCTTTTAAGATGGTTAAAACTCTGGGATGATGTTGTGTTTAAAAAAGGAACAAAAACAAGCAAGAGGCAAAAGAAGGTGGCAGAGAAAAAAGAACAACAACAAACAAATGTGAAAGATGGTAAACCTACGTTCCAAAAATATGATTTCGAGGA…
Hs_transcript_19948	chromosome transmission fidelity protein 18 homolog	3	NA	Gono	UP	.01	GTTCAGAGTTTAAACCAAAGAAATTAAAACTTGGCGACTCACCAAAGAAAATCAATTCAACAAAAGATGACATATCAGATCTGCTGGCGAATCTGAAGTCAGACATCAATGAGCTTCCTGTCAATGATGCTCAGCAAAACATAACTCGTAAGCGTGTATTTCGAAGACCTGTTCTCGGAGAAGATTCTTTAAACGTGACAAGTACTGAAGGTGATAGAGTTTTTTTAAAACTACATGCGGATGACGATGGTAAGCCGATTGAGCAAAACAAGTGGCAAGCACATGCTTCTAGAAATAACCTAAATCTGTTATCTATTCCCTTTGACCAACTAAAAGCAGAGGTGATTGAAAAGCGACATTTAAGATCAATGCAAAGGTTGGAATCTTCATCTGCTAACA…
Hs_transcript_24015	abc transporter g family member 22-like	6	TIGR00955 3a01204: pigment precursor permease	Gono	UP	.01	GTTATGGGTGGTGGTTTGTTTGTGACTGGTTGCTCGGGAGGAGAGAAAAAACGTTGTAGCATTGGTGTTGAATTGATAACGAACCCTTCTTTGCTTATTTTGGATGAGCCAACTTCTGGATTGGATTCTTCAACAGCTTGTAACCTAATTAACACTGTAAAAAAACTTGCTCAAACTCAGAATCGTGCGGTAGTGACTACCATTCATCAACCTTCGAGTCATGTCTTTCATATGTTTGATAAAATCTTACTTCTCTGCAATGGAAGGATAGCTTATTATGGAAAGTTATCAGGCGTCTTAAAATTCTTTGAGCACATAGGAATGCCATGTCATATAAATTGGAATCCAGCTGACTTCATCATGGAGCAGCTATCTGCCGAAAAGAAAGTACAAGATAAA…
Hs_transcript_20254	frizzled homolog 10	6	Frizzled Frizzled/Smoothened family membrane region	Gono	DOWN	.05	CGATAGCAGTAGTGTATGTAGGTCTGTGATAAACAGAAAACGAAGTTCAAAAAATATCTTATGTATGGTTGTGTTGATATCCTGCTGTTAGTTAACGTAAGCAAACAAATTATCCTTCATCGAATTTTTCATCAATTCCGATTTGAAAAGAGCGCATAAAAAAGCTTTCTGTAAGGTACAACCAACTTTTATCGCCGCCATGTTGGCCAACTTTCTAACCGTCCTTGTTATCGTATCAATTTATAGTGACATTAGCGTGTTATCGTTACTTATCGATGAAGGAAAATGCGTAAAATTGGAAGTTGAGTTATGCAGTGATATAAACTACAACATGACGTTAATGCCAAACGTCAAAATGAATGTCGACAAAATGGATGAAGCGACACGACGTGTTAGTGA…
Hs_transcript_20257	tpa_inf: secreted peptide prohormone-15	1	NA	Gono	UP	.05	GCAAAAATGTCTGTTAAAGTGAAGAAAGAACTTCCATCATGCAAGGTTGCCATCGAACCACTTCCAAATTTAGATCTACGATGTTTCTTAAATAACGAAAAAACACTACACTTGAAAACAATAATGTTTTTGGAAATACTACTCCAACGGCTGAGATTGAAAGCTCTTTTGTCCCAGACATTGTCAGTGATATCAAAGAAACTGATACTCCaaaCGCACCAAATGAAATTGCTACAAATGAATTTGAtACTTTTTCTTGTGACCTTTCCACAGAAGCGCAACTACTTGGTGAGACAGATGACATTTCTGTAACCAGCCATAACATCAATGAAGATGCATTATTATATGGTGATGAGAGCAACCAGGGAGTGAATGATGATTTTAAACAAACAAGTGATT…
Hs_transcript_20256	low quality protein: zinc finger protein xfin	2	NA	Gono	UP	.001	GAAATATAAATTATGTTTAACATGCAAATCGATCCTGAAAAGATTGTAGAGTTTTCTATCCAGGGCGGCACGCCTTACTATCGGGTTCGATGGCATGATGCATGGGTAGAGGAAGAATCTCTTTCACACACGTGGCAACATTTGATTGATAACTTTTGGAAGATTCAATCAGAACAACACAGCACTACAAAGTATGCGCAAAACACAAACAAATTATTGCCCAACTTTTCCAGTCTTTTGTCTAATAGTTGCATCACACAAGATGATAACCAACATTCCATGAATAGTAATCTTACTGAGTTAAGAAGTACTACTGTTCATCCAACAACTGCAACCACACTCTCTTTCAATAGCAGTTTCCATTACCCACAGGATAGCAGTCATCACGAGCAAAATAAT…
Hs_transcript_20253	kinesin family member 20a-like	8	TIGR02168 SMC_prok_B: chromosome segregation protein SMC	Gono	UP	.05	AACAGGCACATGGCTGCCaCAAAATTGAACCAGATGTCaagtaGAAGTCACTGCATTTTTACAATTAAATTGTTAAAGATTGTGGATGTCGATGAGCCTCACGTAGCCAGAATAAGCAGACTCTCAATTGTGGATCTTGCCGGTTCAGAGAGATATTGTAAAACCAAGGCTGATGGAGAGCAGCTTAAAGAAGCCAGTAATATCAACACCTCTATTATGACACTTGGAAAATGTATCAGCACCTTGCGTTATAACCAACTTCATCCCAATCATCCAACTATTGTCCCTTTTCGAGAAAGCAAATTGACTCGACTGTTTCAAAGTTTTTTTCTTGGGAAAGGGAAAGCCTCAATGATTGTGAATGTAAGCCAATGTGCTTCGTTATTTGATGAGACATAT…
Hs_transcript_60762	ankyrin	0	NA	Gono	UP	.05	GGGTCTTATTTGTGGTTGGAAGTATTTTTTTCTTACTAATTCTAATATTTGTTTTTATAATCTTAGAAGCATTTTAGGCATTTTAAGCAAAATCCAACCCCCAATGCTCTTATAAACTAGGTTCTTATAAAAAGTGTATACTTTTAAAATTTTTTTATATAGTGATAATAACAAAGCATAACAAAAACACCATGTTTGCAAGAGAAAATGTTTTTTGTTGTACATTAAATCTGCCAGAAGAaTTaAAAAAAAAATATCAATACTGTTGCTAAGATTAATTCTGATTCATCCGAACATGCTTGGCTAGACTGTTTAGATATTATTGGCGACTTTGATGGTTACCTCTGTAATGCAATAGAAGGAGAAGATTGTCCATTTCCAAGTCGTCGTTGGACATTT…
Hs_transcript_20258	kinesin family member 20a-like	5	Kinesin Kinesin motor domain	Gono	UP	.001	CTAATATACGTCAAAGAAAAGAGCCTATGAAAGTATTTTTAAGAATTAGGCCTTTTACTGCCAAAGAGATAAGTGCTAAAGAAAATCAAGGTTGCATCAAGTCGAAAAACTATGAATCAGTCGAGCTTCATGCTCCAACAGACTCATTCTCTTTCAAATCAAGTACTCGTGGCTTGTCTAACCAAAGCTATGAGTTTTCATTTACACACGTTTTTCAAGACAATACACAACAAAAGGAATTTTTTGACGAAACTATGTTACCATTTGTCAAAGACATTTTAGATGGTCAGAATGGCTTGGTGTTTACATATGGAGTAACTAACTCTGGAAAGACATACACTATACAAGGGTCACCAAAAGATGGTGGCATTTTGCCAAGGGCATTGGATGTAATATTTA…
Hs_transcript_57008	---NA---	0	NA	Gono	UP	.05	AGAtaaaaaccTTCCGTCAACTATACAGTAAAGaaaaaaTTGAAGAAATCAATTCTCTTTTCGATAACGTGTTTGATTTTCAGACAACTAAATTAAACAAGATTCACAGAGTTACAAGAAACACATTCAACCGTTTCATGAAGAAACAATTTTTAGATAGTCTTTCGGATGAAAACAGTTCGTGAAAGCATTGAGGTCAAAACAGAGATGGTGGAAAATAATGCATTTACGAATATGAAAATCGAATGTAATTTATTTTTTGTAAATAAACTTGTATAAAAATAATTATAATTAAAATAGGAAAGATAAAATGAATATTGCTCCAT
Hs_transcript_28019	zinc finger protein	2	Requiem_N N-terminal domain of DPF2/REQ.	Gono	UP	.05	ATTTTGTTAACTATTTTTTGACATGTTTTATGCGCAAAACTATATTTTTAGTTCTAAGTACTAAATTTTAAAATGGCGACTACTGTACCTCCGAAACATTTATACCGAGAAGCAATGGAGCAAGTTCATACTTACAACTCAAAGTTACTACTTGATCGAAGACTACGCATGCCATATATTGACAACCAGACAGGACTTGCTCAACAAGATTGTCATTTGTGGGTTAGTCGGGTGCAGCGCTGTGCCCCGCTACGAGATGGTCAAGTATACAGCTACCCGTCAAGACGATGGAGGGTGCGAAAAAGACCTGATTTTGTTGGCTCGTCTAAAAATGCTGACAAGCCAAAAACTGAGGATGATACTCCTGAAGAGGAGAAGCCGACAAGCAGTGTGATTATT…
Hs_transcript_37232	cell wall protein pry3-like	3	CAP Cysteine-rich secretory protein family	Gono	DOWN	.001	TGTGTCTGTCGGTGTTGGTCGAAACATTTTGATCCTGTAAGAAAGAGTTCCCAAAGTTGAAGATGGGACTTTATACCACTTTACTTTTAAATGCATTCATTTGCATTGCTGCTATTGAATGCGTTATGGAAAAAGAGTCGTGGATAATTGAGGCAGCTAAAACATTGAATGCTCATAATGAAAAACGCAGACTTCATATCGATACTCCAGACCTTAAACAAGGCTTTAGACAAGCCGTAAATGCAAAAAATTGTGCTATTAGAATGTTCCGGGAGAATCTTGATCCAAGTCAACACCCTTGTAATCCTGGAAGTGTAGAAGAGGGTGAAAATATATATGTTGGTAGTTCCGACATATCATCTGGCATTGCACGTGATCTTGGACCAGCAATGCAACAAT…
Hs_transcript_28015	protein	8	p450 Cytochrome P450	Gono	UP	.001	GTAATGTTGTGTGTGTTCTTTAAGTGAACAGTGTTTTGGATTACAGATCAAAATGGCGTTCGATGCAGCGACATATATTTTGATTGCTATACCAATAGTATTATACATACTATACTGGCTAGCATATGGTCGGTTTAAATCTACCAAATATGTTGGTCCAGGAATTGTACCGTTTTTGGGGAATTATTGGGACTTGCGGCAAAGTGGCTTCAATTTACATACTCTACTGGAATTTTACTACAAAAAATATGGCAAGGTGTACGATTTCCACTATCAAGGCGAACCCGTTACTGTTGTTGGTGAAGAAAGCATTGCAAAAGAAATTTTGGGGAAAAAATTTCAACATTTTCAAAATAGAAAATTTTTCATTGATCTTCCATGGCCATGTGACAACATGAT…
Hs_transcript_28013	60s ribosome subunit biogenesis protein nip7 homolog	3	UPF0113 Uncharacterised protein family (UPF0113)	Gono	UP	.001	GGAAATAGTAAATAAAAAAATGTGTTTGGTTCTTTATGCCAAAAAATGCACTAGCCTATAGCTACAGCTACAATTCCCCATAATATAATTGTATGACATGATTTTTATAATATAGCTACATATATTTATAAAAAAAAGTCATGCGTCCCCTTACTGAAGAAGAAACGAAAGCTGTGTTTGAAAAATTAACCAAATATATTGGAGAAAATGTAAAATGTCTCATTGATAGACCAGATGGATTATATTGTTTTCGACTGCACAAAGATCGTGTCTATTATGTGAAAGAAGAAATTATGAAAAAGGCTACAAATGTTGGGCGAGACAATCTTGTATCAGTGGGAACTTGTTTTGGAAAGTTTACAAACAGTGGAAAGTATAAACTTCAAATAACTGCACTGG…
Hs_transcript_65800	low density lipo protein 2-like	0	NA	Gast	UP	.001	AAGAGATGGATAACGCCACTGCCCTGTGTGACAAAATCTGTTTGAACAAAACTCCACTTTTGTGTGATTCTAAATTCAGCTTGATCAAAAACGACGTCGTGTCCCCTTCGTCATCTGGGACATTCCAAATTGATATTGTTTTTCCTTTATTTTTGACGATTGTAGGGATTAAGCATTATGATAAAAGCTTAAACATTAGTTATTTCTCAACAAGCGTCGTCAAAAGTAAAACGAACTCAACTTTGCCATTAAGTACAAGAGCTATTTGTTAGCATTAAAAAGACACAAGTGTGAACAAAATGCCCCTAAACTTTTAGCGATGCACCAGTAAAACATATCCAAATAAACATAAAATTAATACGTCTACACATCTACGTAGGCTTTCATATCGTAAGCGTA…
Hs_transcript_16139	PREDICTED: uncharacterized protein LOC102083240 isoform X1	0	NA	Gono	DOWN	.05	TTTTATAAATTTATTAATCCCGCGAATTCAGTTTCCATTGCTGAAATGCGAAGTCTCAATGTCTTGTGGTTCGATCTTTACCATTCTACTACTAATTTGCGCGTGACTATGCTTCCAACTGACCTTTCGCGGTACCTCTAAAAGCCTACCTTCCATAATCACGTCCGCTAAGATCAGCGTTCACTTGCTGCTGAGAAATTCCGAAGAACGGTTGAAGCAGAATTGAAGGTTAAAATGATGGTCTGTTTCCTTAACCAAAGGTACCTTCTTTTACACAGTGTAATCTGTATGGAAGTTAATATCAGTAACCGCAAAAAAATTGATGAAAAAGAGGATATGAGCAGAGCCTTACAACTATGGGTGCAAGAATGTTGAACCACATGGGACAACTATATTAAT…
Hs_transcript_16130	---NA---	0	NA	Gast	UP	.001	GCGCAAAATAAAGACGAAGAAAATACATGGTTATACGCTTTGTACGCACTTGTACCATGCGCTGTGTTGCTGTTGATTCTGGCTATCATATGGATTGCACGTTGGAAACGAGGAAATGTTGAGCACCAAACATAGGTGACGGTAAACATTCTAGCTACGTTCTAGCGTTCTAGCTGCTTATCAAAATAATTGCAGCTAATGGAAACACGCAAGTAAACAAGACGCTGTATTAAAAGAACCGATCTGATTGGACGAATTGAAGAGTCTTCATTAATTTGATTGGATAAATCAAAATGCGCGGTAGCTAATTGGAAAACAATGAATTTAAAATGCGGAGCGGAAAAGATGACGACATATAAACAAAACAATATTTCATTTTTATTTGTGTGTTTTTGTTTG…
Hs_transcript_16135	immunoglobulin superfamily member 10- partial	0	TSP_1 Thrombospondin type 1 domain	Gono	DOWN	.05	AGAAGATGGTATATACCACTGTTATTGCGCTGGTGTTGGCTATCCAGCACCTCAAGTCACTTGGGTTTTAAGACCAAACAACGTATCTCAAACAACTGGAAATTCTCTTAACTTGACCATTGGAACATCAACTGTAGGGATATATAGTTGCATTTTACAAAATAGTCATGGATCAGTAACTTCAGATATTACACTTCTTCCTCCTTACACTGATTGGACAGCGTGGAGCAACTGCAACGTAACATGTGGTGGAGGATCCAGAACTCGTGACAGAAGGTGCAATTATAATGTGTGTAACAATGAAACTCGTTCGATTGAATCATGCAATGCTGGCGCATGCCCAATAGCTGGGCAGATATCATCAGATTCGTGGCACAAAGATTGGTACATTGCATTGTG…
Hs_transcript_38131	nuclear protein localization protein 4 homolog isoform x1	5	NPL4 NPL4 family	Gono	UP	.05	AATCTTTTAGCATTTTTCTTATTTTGCATTGTGCATACAAGTAGAACAGAACTAACAGATGTATAATAAATTTTAGCAAATTTGTATATATACTCCTACATCAAGTTGTTTGTGCTATATATATAATTTCATAAATGGACATTTAATTATATTTTTATTTTACAGATGATACTGCGTATTCAAACAAATGATGGAATGAAGAGAATAGAAGTGGCTGCCACAGATACAGTGAAGTCTTTATATGAAAAGATAACACAAAGTTTTAATCTACATCCTAATGGCTGGCTGTTATGTAAAGATAGAGCATTGAAAAACGAGTTGAAAAAGAATACTAGAAGTACATTGAAAACTCTTAAGTTCAGTCATGGTGATGTAGTTTATATGAAGAACTATGATGGT…
Hs_transcript_30322	PREDICTED: uncharacterized protein LOC100209999	0	NA	Gast	UP	.05	TTTTGTGAGCATGTCGTTTTGTCGAGCTCAACCGCTATAACGCTACACGTGTTCATATTTTCACGCAATTATGTTTTCAAAATTCCAATTAAAAAGCTGGGGTATAATTATACTGTACAGAAAATTATATATGAAGTTTTTTCGCTATTATCTGCTGTTTTAATCAGCATAATCTTCAAGATATAATTAAGATGTTCTTTTTGCCTAATTTTGTAGATTCGAGTTCACCAGTGCCAATAATCAATTTAACTACAACAGCAAAGACAGCTACCACTGCATCTTTAACAACAGCACAAACGTTTGAACAGACCACAACAACTGAAGTTTTCACAACAGTGACGACACCGGCGACGACTGCTTCATCTTCTGCAGAAAAACTGAAAGGAGGTAAAGAATTAA…
Hs_transcript_44972	---NA---	0	NA	Gono	UP	.05	GTAGTTAGGTTTTCACGTGGGATGGAATTATACAAATTAAAGATTATATACATATTTAATAGCTATGTATATTTATATTCTATTTCTAGGCATTCAAGTAGGGGAAATTTATCTTAAACCTGTGTCACACTTATGAAGCAAACACAGAAGCAAGTGAATTAAACAAGTGCAGCAAGCAATAGACACTATAAACATGCCATTAGGCATAGGAAAATACAGTCAACATAATAAGTTGTCAACGAATGGTGCTGATGATGATGATGATGTAATAAACCCTGTTAGAGACTATCTTCTGTTGTACTTAGGAGATCAAAAGATATCTGCATTACACTCAAGAAATTTTTCATTCATTGTAGACAAAATTTATCATGAAAAATATTCTCCATTGGGGGCACTGGT…
Hs_transcript_60354	---NA---	0	NA	Gono	UP	.05	TTAGTTTTAGTTTTAGTTATAAATATATGCATTGAATGGATGAAGGAAACGTTGTTGTTATAAACGATTCTAGCGACACCACACCTACGTCACAATTAAGTGATACAATAAACATCATGGAAAGCGAGGAAGAGTTTGAAATGAGCAAACAGGATGACATACCATTTCTTGACCTTGATCCTTCACCAAGTCCACCAAAGAAATCGAAGACAGACGAACGTTCAAAATTACAGATGAAATCAACTATCCAACGTGTTCCAGAAGCTGAAGATGGTGAAATTGTTTCTAGTCCTGAACTCGATGCTGCTGATGTTGAAATAAAAATACATGCTGAGGTTACATCCAGTGAGGAATCAGAAGTAGAAGAAGCACCAAA
Hs_transcript_52611	PREDICTED: uncharacterized protein LOC100213200 partial	0	NA	Gono	UP	.001	AGTGATAAGTAATGTTGAAAACTGTTGTAAATAAAGCAAATTTGATTTCTTCTGTTTCTGCTGGTACTGAGAAGCAGCTAGTGAAGCCATGTGATCTTGACATTTACTTTGAAGCAGAGCAACCACCACTAAAAGAGATTCCTCCTCCCTCACCCGCATTTCTCTATGAAAACGTGTCTGCGACTAGACAGCGTGTAACTGGTGTGTTTTCTGGTCTTCTGACTACTCATGAGAAAATTTCAAACTTCTTTGGTTCATTGGAATCACGAATTGTC
Hs_transcript_58629	pancreatic lipase-related protein 2	0	Lipase Lipase	Gono	DOWN	.01	ACATTGTTATTGTAGCGTAATGTACAAAAAAATAATTCATATGAGAATTTTTACTTTTTTAATGTATACTGTTGTCGGTGAAAATGGAAGTGaCaaAAAAaCACTCACTTGAAATTTAAATTGGAAACCAGGACATTGAAATATCACATTTCAAAACTTATAAAACTAAAAAAATATAAAATATTAAACTGTTTGAACATCACAAGATTGAAAAATCGTCATGAGAGGTGCAGAAGTGGTTTACTCCATATTTTCTGGACTACTTATAAATGAAGTTTGCTATCCACCATATGGTTGCTTTTCAAAGAAACCTCCGTTTGATGATCCATACTATTTACTACCGAACTCACCTGGCCAATTAAAGACGACGTTTTGGTTGCATACACGAAACATCACTTC…
Hs_transcript_60350	coiled-coil-helix-coiled-coil-helix domain-containing protein 1	0	Methyltransf_PK AdoMet dependent proline di-methyltransferase	Gono	UP	.05	AGGCaaaTCATAAACAAATCCCAACAGGGCAATACTGGCATGGTaaaTATAACTGAACACATACTTGCtaaAAGGCAATCAATAATATATGGCgtaaaaaagaggaaaaaTACCAACTGCTCTCCGTCCTAGAGTACTTCCACAAAGAAGAGAGGCTGGCAAACCAACCTGCTTGGACCAAATGTCAAAATTGTTTAATTGTTGGAATTCCACATCGTTTGATGACAAAGCATGTGATAATGAAATAAAATCATTTTTACTATGTGCAAACGAATCTCTTGAAAACTACCACAAGTCTGGAAAAGGAAAGAAGACAGAGTGGAACACAGAGAAACTTAATGAACTTGTAGCAAAATATACAGTTGTAAATAAACGAGGGATGAGGGAGAAACAAGTGTT…
Hs_transcript_60351	coiled-coil-helix-coiled-coil-helix domain-containing protein 1-like	2	Methyltransf_PK AdoMet dependent proline di-methyltransferase	Gono	UP	.05	TTAAAGGCaaaTCATAAACAAATCCCAACAGGGCAATACTGGCATGGTaaaTATAACTGAACACATACTTGCtaaAAGGCAATCAATAATATATGGCgtaaaaaagaggaaaaaTACCAACTGCTCTCCGTCCTAGAGTACTTCCACAAAGAAGAGAGGCTGGCAAACCAACCTGCTTGGACCAAATGTCAAAATTGTTTAATTGTTGGAATTCCACATCGTTTGATGACAAAGCATGTGATAATGAAATAAAATCATTTTTACTATGTGCAAACGAATCTCTTGAAAACTACCACAAGTCTGGAAAAGGAAAGAAGACAGAGTGGAACACAGAGAAACTTAATGAACTTGTAGCAAAATATACAGTTGTAAATAAACGAGGGATGAGGGAGAAACAAG…
Hs_transcript_58621	1-aminocyclopropane-1-carboxylate deaminase-like	2	TIGR01275 ACC_deam_rel: pyridoxal phosphate-dependent enzymes	Gono	UP	.05	GGTGAGAAAATTGGAATTCATTTTAGCAGATGCTATTTTAAAGGAAAGTTCTTGTGTGATAACTTGTGGTGGTCTACAATCTAATCATTGTCGAGCAACAGCAGTTGCTGCAAGACGACTTGGACTAAAATGTCATTTGTTACTAAGAAGTCACAACTTGGAAGAAGATGCAAAAGTGGTCACAGGAAATATGTTACTTAATCGAATTCATGGTGCTAAATGCCACATTGTCAAATACCAATCTCTAGCAGGTGGTTTAAATGCTAAAATGCTGCAACTTGCTGAAGAATTGAAAAAACAAGGTGAAGTTCCATACATAATTCCACTGGGTGGTTCAAATAATCTTGGAACATTTGGAATAATAAGTTCGTTTTTGGAGCTTATGGAGCAGGATGTTCT…
Hs_transcript_7035	transducin beta-like protein 3-like	2	WD40 WD domain	Gono	UP	.05	GTCATAGTAGGCTCGTTCTTTATTTGTTTTATATAGTTTGCTGAAATTTCACCCAAACCAAGAAAAATTTGTTTTGTTTTCGTCATCAACAGAAGGTAAAATCCGAATGTGGGATTTAACATCCAACAGGTGTGTCAGCATCTTGGAAGGCCACTTTAGTACAGTTACAGCTTTAGTATTTTCAGTTGATACTTCTTGTATGATTAGTTGCGGAAGGGATAAAGTTGTCATTATTTGGGATTTATCACAACGCAAGCAAGTTAAAACTATTCCTGTGTTCGAGTGTATTGAGGGCATGGTAATAGTTCCAAAAAAACACCACTTAGAAAAGGAATATTTTTTAACAGCAGGAGAAACAGGTACAGAATTTTTTGCAGCTCATTTTGAAAATAGCATGTA…
Hs_transcript_25057	---NA---	0	PIP49_C Protein-kinase domain of FAM69	Gono	UP	.05	CTCAAATAGGAGCTGTGACACTCTAGAACTGATTCGCTTTAGCGCCGTGGCAGCTGATACTAAATTTACACGTTCTTTTGTAAAAAAAATTTTCAACCAGGTTGGTTATTATTTTTGTGCTCTTGTTGCTCTATTGTTCATGACAATAGACCTATTGTTTTTAATCCAAGCCTAATATTTTGATAAAGCATATTCATATGAAAAGCTTGTATGGTTGTTGACATTTGTACTTGGAAATCTTCCAGTCTTTTATCTTTACATAAGCATTGAACTTGGTATGTCTTCGTCGTATTACTGTCGTGGATTGCAGCACATCATTTTCCCCGCCAAACTTTTTCACGATAAAACTCAAGAATTTACGTTGAATGCCAAAATCCATTCGAAAGAATTAACAGATTA…
Hs_transcript_10785	vacuole membrane protein 1-like	9	Pfam-B_12315	Gono	UP	.05	CAGCACGTTTGTCTGGCGAAGAAGATCCTGATAATGAAGAACTTGAAGAATTAGAAGAATTAATCAGCTCTGATAGCACCGATATGTTCACACGGGCTAAGAAAGCTGTTCCTAAAATTGTTGAGAGAGTTGGCTTCTTTGGTATCTTACTTTTTGCATCCATTCCAAATCCGTTATTTGATTTGGCTGGTATCACGTGCGGACATTGTCTAGTTCCATTCTGGACATTCTTTGGAGCCACTTTGATTGGCAAAGCGa
Hs_transcript_47445	hypothetical protein	0	NA	Gono	UP	.05	ATAACTGACTACAGAAGGATTGATTTAACAGATACAACCTCACACACAAAAAGTTTAGCTTGCTTAGAAACTACATGCAAAGCAGCTTTTGTTAACGAAGAACAACATTTGATTGAGAAACTTCAAGAAGAATGGAATAAAAATGGGTTTTCAGGAGTATTTAAAGAACTTCAATCTTCAAAAAATGTTCATACTTCTATAAAATCGCTGTCATTAGCGCTTCACAATGGATTGGAACTACTAAGCTCCTGGCGTGAAAAAATTATGCCTAAAAAAGTAAGTACTTTTGCCTTACTCCCGGGCTTTTTCCAGATCAGATATAATTAAAGGGCTGTGCATATTAGAAGGTGGAACATCCTGCCCAATTTCAAAAATAAGAACTTCATTAAAATTGCATCC…
Hs_transcript_5127	choline mitochondrial-like	2	TIGR01810 betA: choline dehydrogenase	Gono	UP	.001	GATATTAAAACATGAATAGTAATCTTACAACTGCATCAACTTTGAAACTTGCAAGATGTTTACGAAGAAGCTCTACAGCTACACAAGGCAAAAGACAAATGATATTTAGTACGACTCATGATTATGTTATTGTTGGAAGTGGATCTGCTGGATGTGTTCTTGCGAATCGCTTATCTGAAGATGGTTGTAATAAAGTGTTAGCATTGGAGGCTGGCCCTCGTGATGCTTGGTGGAACTGGAAAATACACATGCCAGCTGCTTTAACATATAATTTATGCAACGATAAGTACAATTGGTATTATCACACCGTTCCACAAAAACAAATGAATGATAGAGTGATGTATTGGCCTCGTGGCCGAGTTTGGGGTGGCTCATCTGCACTCAATGCAATGGTATACA…
Hs_transcript_47119	---NA---	0	NA	Gono	DOWN	.05	aCACAAGACATATTATTTATTTAAAAGCAATAATATTTTttaCAATTCGATAAAATTCAATCCAACTTTttaaattAATTTGCTCCATTTaaattAAAGAAAATGCGCAAGAAAAGAAATCGTTGTCTGTTGTTTGCCGTATTAATATCGAGAAGTTGTGTATCGAATCAATTTGTATTTCGTATTGTATCGATAAGTTGTGTATCGAATGGTAACGACAATTCATAGAATAAAACAATATGGTTGACAACGAACTCTCGCCTTGTTAAAATAATATTTCATAAATGCGTTCGTATATTTCGAAAATTGTCAAGTGTGAACAAAGAATTTTTTTCTAATTTTCTACTTTTTTTATTGTTTTTTTATAATTAT
Hs_transcript_30497	tbc1 domain family member 4-like	0	NA	Gast	UP	.05	GGTTCTATAACTTCATTCATAAAGAAGAAGAAGAAATTGAAGTAAAAACAGAGAAGTATTTTCATTGAGAGAAAAACTTCAAAACGCATAAACGAACCAAGCAAATCATGGAAAAAGTCGTATTATTATTTCTTCTGTTTGGACTAACTTACGGTGAAAAAAAATGCGTACCTGCAATTAAGAGTGGCTGTGTACAGAAAATAGGAGAGAATGTTTTAGAAACTTTACTCGTTAGCTTTAGAGACGGATCAAGCGAAAGTATAGAGTGGACAAATTTTGACAAAAGCGTGCAAAATTTGATATGCAAATGTGCACAAAAAGCTGCAAAAGAAAACTACGAAGTGTTTGGCGTACAATACTATGGAGAATGTTGGGGTTCAAAGAAAAGTATGAGAAATA…
Hs_transcript_55064	armadillo repeat-containing protein 1-like	2	Pfam-B_5653	Gono	UP	.001	ATAGTGAAGTTGTACTCCTGGTTCTAAAGGATGTGGTGCAGAATGATGCGAGAAAAACAAGGCGTTTACGACATTTGAAGGAATTCATAGATATCCCAGATATAAAAAGACGAGCAACCTCTCTACACAACCAACTTCATCTTCCCACTGTTCGCAAATCAAAACAAGCCCGTGTACATACCGTCGCTCCCACGTCTCAAAAATTCTTTGTTGGCTCTTCAAATAAAAAAGCTAAACTTATTGTGTTGCAAATCACTGGCCTTCATGATGAATCAACAAAAAAAATGTGTGAAGAAGCATTATTACAGGTTCGTGGTGTGGTCAGTTTTACATTTAATATGACAAAACACAGGTGTATGGTACGCGTGGTACAAACAGTGAGTGGAGAAATGTTGTGTA…
Hs_transcript_55065	armadillo repeat-containing protein 1-like	2	Pfam-B_5653	Gono	UP	.001	TACAAATTTTGGCAGAGAGATCAACCAGAAATCAAAGACAAGATTATCAAAACATATAGGCAGAATCGGTCAGCTCTGTGTCGTAGCAAGACTTTCAAATTTAACACATATTTCCCCATGACTTAATGGATGCTTTAGCTGTTGTAAAACATTTAAATTCTCTGGCTCAAAAAGTAGAAAATAGAGAGACAATAGTCAAGGACCAAGGATGTTTGCCAGGTTTGGTACTGTTCCTGGACAACACAGATAGTGAAGTTGTACTCCTGGTTCTAAAGACACTGCAGCTACTAGCAGAACATGCTCCCAATAGAAAAGTGATGCTGAATGAAGTGGGAATGATAGAATCTTTAAAAAGTTTAATGCAAGGGAACAGATTCATAGATATCCCAGATATAAAAA…
Hs_transcript_1955	ankyrin-3- partial	3	TIGR00870 trp: transient-receptor-potential calcium channel protein	Gast	UP	.001	ACGCCCTGGGAGTGGCTATTATTGCTGTGGTTAAGTGCGTTATTCGTGACAAAGATTCAGGAGTCTGAAACCAACATATTACGACTGCTAATAATGATCTTATCAACGGCTGCAATTGGTGTGAACATCTATGCACTGTTCACTGACGGAAGAACACGTGAAAATTTAATGTATGCACGTGATAACATACTTGCGTTCGTTCTTCTTATTCTTGTGATGCAAATCTTGGAGTTCTTGACGATGCATGAACTGTTTGGACCTTGGTCAATTATCATTAAAAATTTGGTTTTTGATGTCGTTCGATTTCTTTGTGTGTTGTTGCTGTTTATTGGAGGCTTCACACTGCATATGTGTGTCATTTACAAGCCTGTATATGACAAAAAAAGGACGTACATTCCC…
Hs_transcript_1956	short transient receptor potential channel 5-like	0	TIGR00870 trp: transient-receptor-potential calcium channel protein	Gono	DOWN	.001	AGTTTGGTCATGGATGTTGTGAAGTTTCTTATAGTGCTATTGTTGTTTATTGGTGCTTTTACATTACATATGTGCGTGATTTATAAACCAGTTTATAACAAAAAGAGAGTTGATTTTCCCGAAGGTTTTACTGACTTAAACATTAAAGTCAGCATTAGAATAGTTTTTGAAGAGCTATTCTTTGCATGCTTCGGTCTTACAAATAGACCAGTAGAATTAACTGCAAAGGAAAGAAACGACAGTCCGAGTGAAACGTATGTTATCGCTACATTTGTCTTTGCTATTTATCAGATTCTTGCTATTATTGTGCTGGTGAATTTACTTATTGCAATGATGAGCGACACATATGCCAAAATTGAAGAAAAGTCGGAAATTGAATGGAAGTTTGGACGTGGAAGT…
Hs_transcript_41845	transcription initiation factor tfiid subunit 5- partial	2	NA	Gono	UP	.05	ATTATTATACAATTTAAAAAATAAGAACATAGCTAAACAAATAAATTACAATTTTTAAAATGTCTGGTGCAAGTAACCTTGATGATGAAAAACAATCTTTGTTGGCTGTCTTACAGTTCTTAAAGAAAAAGAATTTAAAGGGTGCTGAAGAAGCCCTCAGGAAAGAAACCGGTCTCGATTCTGTTTCAACTGAGACTCACACAACTACCGAAAATGAACCTGATCTTTCTAATGTGTTATCAGAGTATGAAAGTGATGCTGATCCGTTACGGTATGAAGAGTACTATCAAGGACTTCAAGAGTTTGTTGATAAAAGTCTTGATATTCATAAACATGAATTGTCTCTCGTCCTTTACCCAGTGTTCGTGCATCTCTATCTTGAATGTGTTTACAAAGGTT…
Hs_transcript_12325	predicted protein	0	NA	Gono	UP	.05	ATTTAGTTCTGGTGTGTACCAAGATGGATTATTTGGTGTCTTCGAGTCATATTCACAGTTTACCATTTATCAACGCTGCTGTTTTCTATCATCGTCCACTCCAGTAGAATTTGGCCAGTATTTTTGACTAATTGGACCATGGTCATAATGCTTGTTTACTTTATATGGATCACTGCTCTGTCTGGAATGTTCGGTTTAAATTTGCAGTTTGAATCATTAAAAGATCAAAATGTTGACCAACATACAGAGATTGTTGCAGCCAGAAAAGAAATACCTTGGCACGTGAAACTATTCTGGGCTTGGTACAATGTAACATATGTTATTACTATTGTTACTGACCTCATGTATTGGGGTTTTGTGTATCAGCCAAGTCATTTTGATACGTTTGACATGCGATTT…
Hs_transcript_49740	udp-gal:beta c beta -galactosyltransferase 1-like	7	Galactosyl_T Galactosyltransferase	Gono	UP	.01	CCATGGCATTTACAAAAAACTTGTTTTTTGGGTTTAGCTTTACCATATCATTTGCACTTGTATATTTGTGGTTTATACATACAGAAAGTGATGTGGATTCATCCTCATTTTCAAATACGCAAGCAACGTATAAGAAGCCATACCATCATGTTAATAAAATGCACAGTCATATGGACTTGAAAAATTCGAAAGAGATAGATCGTATTATCAAATCTGAACAATTAGAATTACAAGAACGTGGTGTTTACATCGATATAACTGACTATAAACAAACAAAACATAAAGTAATTAGTAATAAAGGTGTGAAATCATTGGAACCTAATACAAATTCTCATAACTCTCAGCTTGTATCTATAAAAAGAAGATTCAAGTATCGAAATCCAGAAAAGGAAGATTTTC…
Hs_transcript_50612	dna 3 phosphatase	0	TIGR01663 PNK-3'Pase: polynucleotide kinase 3'-phosphatase	Gono	UP	.001	GTGAAGTTAATTTCGTAAAAATTTAAAGAATTCACATATTTTTGACAAAATTTCTGACAATTTACTCAATTTATTTTTTTGGCAAGCTTCAGGACTTACCTTCGAAAAAGAAATCAACAGGAAGTTAATTAAAAGGATGACGAAAAATATTAAATTTAGGGACAGGGAGATTAAATTTTGTGAAGAAATTTAATTGTGCAGATTTTTATGAGTGCTAAATGTGCCAAATTTTCTTTCTGGTAAAATTTCTCTTAAGATATGTTAGTCAAATTATGTTTTGCAATATTTTAGTTAAAATTGCATGATATTTTACAGAAACAAATTTGTTATATCAACCGCACAACTACATTACTACACTATGAAAAGATCTTTATGCAAAAGTGGTGCAGGAGAGAAGCC…
Hs_transcript_50613	bifunctional polynucleotide phosphatase kinase-like	0	TIGR01663 PNK-3'Pase: polynucleotide kinase 3'-phosphatase	Gono	UP	.001	GTGAAGTTAATTTCGTAAAAATTTAAAGAATTCACATATTTTTGACAAAATTTCTGACAATTTACTCAATTTATTTTTTTGGCAAGCTTCAGGACTTACCTTCGAAAAAGAAATCAACAGGAAGTTAATTAAAAGGATGACGAAAAATATTAAATTTAGGGACAGGGAGATTAAATTTTGTGAAGAAATTTAATTGTGCAGATTTTTATGAGTGCTAAATGTGCCAAATTTTCTTTCTGGTAAAATTTCTCTTAAGATATGTTAGTCAAATTATGTTTTGCAATATTTTAGTTAAAATTGCATGATATTTTACAGAAACAAATTTGTTATATCAACCGCACAACTACATTACTACACTATGAAAAGATCTTTATGCAAAAGTGGTGCAGGAGAGAAGCC…
Hs_transcript_46021	PREDICTED: uncharacterized protein LOC100206068 partial	7	SBP_bac_3 Bacterial extracellular solute-binding proteins	Gast	UP	.001	AGATATAGAATTTGTCCACAGAAACGGGCGCAGTAAAACAGTTATGTAAACGTCTGAACCTTTGCTTTTTAAATTAGGTATGGTGATATAGCACCACGAGGAATTCCAGGGCGTATCTTTGCTGTAATTTGGATTATGGGCGGACTTGTCATCATTTCCATCCTAACAGGCGCTATTTCCACCGCCCTCACTATTGCATCGCTAACGAATATTGAAAACTTATACGGAGCAAAACTGGGTGCAATCAACCACACGGAGGAGTTTAAATACGGTGTTAGCAAAGCAGCAGACATGATAGCCTATAACACATTTGGCGAAATGTTATCAGCCGTCGAGAAGGGAGACATTGAAGGGTGTTTAGTTGACCAGTATGTGGTAGGATATCGTACAGAGCTGCAA…
Hs_transcript_33670	dna repair and recombination protein rad54-like	4	SNF2_N SNF2 family N-terminal domain	Gono	UP	.05	tAGATTTATTTGTAAGTTCAAATATTCATCAAAACATGAAGAAATGAGGAAAAGCAAAGCTCCAAGTCAGGTTGAAAATGTACTCAAACGGAAAAGTGTAGAAAATGATGACAACAGTGATGAGGACTATCAGCCAGATGAAAGTATTTCTTTGCCTAAGAATAACAAGCGATTAGTTAGCTACAATACTGCAGATTTTATTTCTCCCTACCGAAAGCCACTTGCTGTGATATGCACTACAACCAATGGATCTTCAATCAGTGGAAAATGGTCAGCTCATGAAGCTCTTATTCAAAGTATACTCTCCAAGCCATTTAAAGTTCCCTTAAAAAACTTTCAAGGCTCATTCCATGGCCGAAGCTTGGGAATGCGAAAACAAGTACACAAGTTATGTGCATA…
Hs_transcript_11603	nad dependent epimerase dehydratase family protein	0	Pfam-B_17986	Gast	UP	.01	ACAATAAATACTGTGATTAGAACTAGAGAAAGTATAAATCTGTTTTGTTGATTAAAGAATTTGTCGTACAAGTGCTTTCAACATATACACGTAAGAGATTCCACGTCTAATTCTTTGCAGGACAAAGATGTTGCTGAACAAAACACAGTGGCAAATCCCCTGAACCAAATCCTGCATTATTCGTTTTGAAAGCAATTCTTCTGCAAAAAAGTATAAATAAGCTATGAAGACTTCTTTGATAGCATTCCTACTGGCAAGCTTGCTGATATTGATCACCTTCTCTGAAGAACGCCATATAAATTTGAATAAAAATGAATTGGATGAAGACGCATTAGCTGAACTATATGAAGACCTAACAGAAAATGACGTAAATGACGAATTACTAGATTATGGAGAAGT…
Hs_transcript_29636	---NA---	0	NA	Gono	DOWN	.05	tttttCACGTACCCTAATGGTATTATATTTTGCGGATTCACAAAAATTAATAATCGCGAAAAAAGTGTCAATCATTAGATACATTTTTACCTCAGAGTGAAAAAGACCAATTTTACTCTGAAAGTGGAAGGCTAATATCCTAAAGGACAATaaaaaTGTAATTCCATTAATTTTTTATTTTGAAAATGCTTTCTTGAAATAATATTTAGTCAAATGTTTTAAACACAATCATTTGTGAAAATTAAGAACTGTTGAACTAAGAACTAAGTAGC
Hs_transcript_38799	beta- -galactosyltransferase 5-like	2	Glyco_transf_7N N-terminal region of glycosyl transferase group 7	Gono	UP	.05	TCATAGAAAAATTATTAAATTAATAGTGATATAAATTCGGTTGAATATGGATATGtaatttaaAAGTACAGTATGATGGTATCAAAACTAAGACTATTTGTAATTCTTATAATATGTGGATCTGTAGTACTATTTATAACACATTTATCTGTGTTCAATAAAAAGTCTTTTCGACTTGTTAATTCAGTTAATGTTTTCACTCATAATCACCTTAACGAGAATCAAGAAACAAGACAATTTGAACAGAATAAACAAAATACACAAGCAATTAACGATGCAATTGCAGACAAAGACACTGAAGATAAAAATAAAGACTCATTTCGGAAACACGGGGAAAAAGTACCTGTTGTGAATGTTAAAGTTGATGAGACTAATATAAAAAATGTAGAAGAAACTAAT…
Hs_transcript_23913	von willebrand factor type egf and pentraxin domain-containing protein 1-like	1	NA	Gast	UP	.01	CTCGTTATTGTTTGAAGAACGAAATCCCTGGAGGGGACGGTGCTAGTATGATTTGGTTCCCAGGTGGAAGCAACCAACTTAATGTGTTTCTCAATTGTCCTCCTGGTAAAATGTTTTCGTTTAATGTGAGCGGGGCTTCAATATTTCGCTGTAACGGAGGCGTATGGGCTGATGTACCTGATTGTGTCGGGTACACGATGAGAAATGGTACATGCCCTACTGGCCACAGAGTTGTTCAGGATGCAGCCACTTTTCAAACAAGATGTGCTAAATGCCCAAAGGGTACAAAATATACGAATGGAAATTGTGAAAAATGTCCCGCAGGCTCCTATCAAGACAACGAGGGGTCGACACAGTGTGTTCAGTGTCCATCCGGAACCACATCGCTACGCGAGGGTG…
Hs_transcript_13840	atp-dependent dna helicase pif1	2	PIF1 PIF1-like helicase	Gono	UP	.05	AGAAATGTTTTTATCACTGGCTCTGCAGGTGTTGGAAAATCATATTTATTAAATAGAATAATTAAATCACTTCCCAGATCAATCCATGTTACAGCTAGTACAGGTGTGGCTGCTTGTAACATTGGTGGGACAACCTTGCACAGTTTTGCTGGGATTGGCTTGGGTGATAAAGATGCAGATGTGTTAGCACGTACTATATTAAAATATAAACATGAAGTAAGGCAAAGATGGCAAAACTGCAAAGTCTTAGTGATTGATGAAATTTCAATGATTGATGGAAATTTATTCACAAAAGTTGACGAAGTTGCTCGAGCTGTTCGAGGTTGTCCTTATTCTTTTGGTGGTATCCAAGTAATTCTTTGTGGGGACTTTCTGCAGCTTCCTCCTGTTAAGGAAAAT…
Hs_transcript_8570	spindle assembly abnormal protein 6 homolog	7	Pfam-B_10696	Gono	UP	.05	TTCAGATCGACACGAGCGTGATAAAACTTTAAATCATCTTCGAACACGTGTTGCTGTGTTAGAACAAGAACTGAAGGATAAAACACAGGTTATAAAAAGAACAAATGATTTATTAGAAAGTGCGAATGAGCAGAAGAGTCGATTTGAAGTTGATGTTGAAAAGAAACAGACACAAATTACCCAGTTGGAAGACACAGTTCGTTCTGTATCAGCAGAGGTTATAAAGGGAAATGAAATAATCCAAAAACTACAAACTGAAATGAAAGCTCTGAAGTCGCGAGTGAAAATGATGAACATCGTGACGACAAAACAGGAACGATTAATCGAAGAAAAGGATTTGATATTATCACAAAAAGAGAAGGAGCACAGAGAGGATAAAAATGTAATAAACAACTTACA…
Hs_transcript_1041	e3 ubiquitin-protein ligase trim71-like	1	NA	Gast	UP	.05	TTTATTTATTTACTAAGAATTTCTTACATATATACAAAAGATTTTCATCTGCAAGGCATGATGGTTAGACGTTTATAAGCCAGAGCACCAATAAACTTCTTTTACTGAGAATATATCTATCTAAGTTTGAGCATTCACTGCTGAATGACTTGTTATTTAATACATATGTATTTTATGTGTGCCTCTGTCGGCAACAAGAACGTTACCATGACTCGTTATGAATACACCTGTTGGTTTTGACAGCTGCTTGACTGTTGCACCCAGTTTCTTAATAAATTGACCATCAGAACTAAATAATTGTGCATCGATATTTTTAAAGTCTGAAACAACAATATTATTTTCACTGTCTGTACCCAATCCGGACGGACACAAAAACTGGCCATCTTGTGCTCCTTTGGT…
Hs_transcript_1046	mrna turnover protein 4 homolog	3	Ribosomal_L10 Ribosomal protein L10	Gono	UP	.001	AAATTTTGAAGTGTGACAGCTTTTTATGATAAGAGTTGACACAAGACCTGCTTTTATGTGTGGAACACTGGATTTAAAAAACCGCGGGAAAATCATGTTTTCGTAATTTCATAGTCCTTAAAACGCGATGTCATTTTTTTTAGTGTTTTTTTTCTGCGTCTTGCAACTTTGTTAACATAATAAACCTGAACACATCAACATCCTAGGCTAAAGACATCATTTTTTTACACAAACTTTATGGAGGGGTCGTGCAAGTCACCTGAGCATGCAAGGCAGGTGAAATAAACCTTATTCTCAGGATTTACGATAAGCATGACAATAATTGGATTGCACATTCAAATGAGAAAAAGATTTCTCTAAAGTCCAACCCATTACATTGCATAGTAATTCAAAAAAACC…
Hs_transcript_1045	diphthamide biosynthesis protein 2-like	2	TIGR00272 DPH2: diphthamide biosynthesis protein 2	Gono	UP	.001	TTCTTAAAAAGGGCGCTTATCGCAAAGGGCGTTACAACTGTCGAATGTCCATTGATGCGCGTTAAAAAAATTTAGCCTTGATTTCATACATGTAAATCATCCTCGACATAAGAGGGAGAAGGTAATTAAAGGAAGGAAATTAAAAAACGATTTAATTAATAATAAATTCTTGGAACATAAGGGGGAGGGGTTATAAAAACCGAATAAATTAATAATAAATTATTGGAACACGAGTATAGATGAGTTGCGGTGTGATGTAATGTGTTTTGATATTTTGGTCGAAAACAATGGACATGCGCATGCATATGTACAAAAATATAAACAACACACTGCGACAATCGAAAACATAAAGTGATAAAGAAGACTGAAGCTATTGGGAAAGTCTGCTCTTAAACAGAG…
Hs_transcript_8579	---NA---	0	NA	Gono	DOWN	.001	AGCTCATTAAAAAGATTGTTATATCGAAACAAAAAGTCACTGACACTGCACTAAAAGCTTTTAATTTCGCTTCAGACTTTTTAAGTCGTCACTCATAGCTTAAAAATTCTGATGTGAAAATAAAAGACAACATCAAAGCAAAGAGGTTTGTCAATACTACACACGATGAAGAAGACTTGCGTTTTGTTGTTATTGTTGTTGTTATTTACATTAGTTGACAGAGGATATACATGGACAAGAAATACAACAAGAAGACGATGTAAATATCATATGAAAGAAGTTTGTGAAGAATTTTGTGATTGGAGAGGAAATTGTAACGATTTTTGCTATCCTGTCAGAAAGAAAAAATGCTCCTCCTGATGATGAGTTTCGACACAATTTGTCAAGGATTCTTTTTTT…
Hs_transcript_1049	protocadherin fat 4	13	Cadherin Cadherin domain	Dact	UP	.05	TGGTTATGAACTGGTATCTGGGGTTTGCCAAGATATCAACGAATGTAACAATGAAAATGCATGTGTTGGTTCCAATGTAATATGCACCAATACTCTGGGATCATATTCATGTAGCTGCCCAGTTAATCATACCCAGCTGGTTAATTTTGATAATTCTTCGGAAGTATTTTGCATTACTACCGGAGAAATAAGCGTAACTCTGCTGGGTGCAAGTGGAGTGTCTCAAAAAATCTGTTGATAATGACACATCGTGTACTCATCTTCACCGTTCACCAATCAATGAAAAGTATATACTCATCTACTTCAGAAACACACTGGCCATTGCAAATGTCTCAGTTATAGTTGGGAGTTTCAGTGATATTGCCATTGCACCAACTAAATATAATCGTAACAACTGCA…
Hs_transcript_40464	centromere protein j	0	NA	Gono	UP	.05	TTGTTAGTGATTTCCTGCTTTTTATTGGACTTTTAAATATTTTGAATAGAAAATGGAAAAACTGAATCTTCTGGAGAAATTAAAGACTTTAAAGCAGTGGCAATTACAACAACAGTTAAACTTCACTAAACTGAAAAATGATAATGAGTTTATGATTTATAATGGAAGTCAAAGTAAGGATTCCAGTGACAATAAAGAAAACATCCAAGAAGATGAAAACAAAAATATAGGCAAAAATTGTTTCACTGAGACGATGTCAAAAAGCTCGCTTACCAGTGCGTTACAAAATATAGACTGGAATAAAATGCAAATTGACGATGATGATACAAGTGATCAAGAAAATAAAATCCAGAATCGTTTTTTGCAAAGTGGAGATTTAACTAATTGGTGTATGTCTGG…
Hs_transcript_51864	nucleolar and spindle-associated protein 1-a-like	7	NA	Gono	UP	.01	TTATAGGTTCAAAATGTTTTATACAAAGAATGAGTTATCTTCTTTGACCAGGAGGGAACTGCAAAAATTGTGCAAGCAGTTTGGAGTAAAGGCTAATAGAAAGAATTGTGAATTGGTTGATGACCTGTGCAATTTTTTTGCAAATCTTCAAAACGAGGAAAAGGAATTACAAGATGATTTGCGAAAGCAGGAATCTGTATTGGCTTGGATATCAGACGATGATGAAAACAAACGTGACGAAGAAAAAGAAAATATGAAAAATGAATTAATGAAAGAAGTAGAGCGGCGTGCTCATGAAAAATTTACAAAAATACCAAGATTAAAAGCAGATGTGCTTTTTTCTCTTGGACAGACAGCTTCGCCGGCTTCAAGGAGAAAATTTGAACAAACACACAAAGA…
Hs_transcript_33410	ribonuclease p protein subunit p38-like	0	NA	Gono	UP	.05	AACAACAACAAAATAaGAAACAGAAACAGCAGTCACAGCTTGGTCCTTCCTTTCTCCTACCTTACAACCAAGAATGGCCTTCCATTCAGAAATTTCACAATGATTTAATCCTTGAAGAGATTCAAAGTGTCTTAGGTAAAAAACTGTGTGACCAAAAGTTGCTTGCAAAAAAGAGAAAGCTTGAAAAGAAATATTCCAGTGCAACTCCAGCTGAAATTGATAGAATGTTAAAAGACATTGCGAAAAAGTGGGATCGTAAGGAAGTTGAAATCGACAGTTTGGTATCATCTTTAAGAGACGAAACAAAGATCGACTGTGCTGGAAAATACTTTTTATTCGGTATAAACATCATAACGAAGCATTTGGAAAGAAATGGTTCCTTGGACTTGCTTCTGGTAT…
Hs_transcript_21828	---NA---	0	DUF2205 Predicted coiled-coil protein (DUF2205)	Gono	DOWN	.05	CCTACGACAGAAAAAAATATTTTGTTTTTTAATGCGCATGTGGATGATCAGGAAAACTGGTAACGAAAAAGGCACGAATGACTCAAGTTACACAAGATAAGAGAAAAACCAGTTTTATGTAATCATTAAATAGCTAACTTACGTAATTTTAACGACATGTGATTAACTTGCTTATTAAGTTGAATGAAACTTACATAAGGAGCAATGCTGGCGACTACTTAACGAGAAAAAACAGCACATATGCTCATAACTTGATGTCATTTTTTATGAGTAAACAGTATAAAACATTTCACTTGTTATTTGTAAGACGTTGTGAATCTCGCTCAATCTTTTGTTGTGGCAAAAAACGCGTAGATTAAGATAGAGAATTGAACGGATATTGAAATCGAGGACACCAAT…
Hs_transcript_21539	PREDICTED: uncharacterized protein LOC100214834	1	Laminin_G_3 Concanavalin A-like lectin/glucanases superfamily	Gast	UP	.01	CCAACGAAAGAGAAGAAATTGACCCATCCAACAAGACATATTAATGAACGCACACCTACTAAGAGACAATATATTACACGACCGCGTCACACTTTAGTCAAGGTGACCAAGGCTCCTCATATGTACACAAATAAAGCAGCAGCGTTGGCCTCTCAACTTGGTGACTTGTATCATGAAAGTGAAGAAGAGAATGAAGAACACTCAACACCACCAAAAGATCATCTCAATCCAAACAAAATTGATTTTAATGAAGGAGAAGAAAAAGAAATTAAATCAACTGCAGTCCCCCATGTTACACTTCAACCAATAAGGCTACCTTTAGTAGCAGAAGATTCGCTTGCTCATGTTCAACCTGGAATACCACCAACCCATACTGATCCGACAGCACGTAATCAAGTT…
Hs_transcript_48483	ubiquitin carboxyl-terminal hydrolase 20	4	UCH Ubiquitin carboxyl-terminal hydrolase	Gono	UP	.05	AACATATAAAAATATTTTACAAATTTACAAAAAACACAAATTTGCATATGGAAATTGATGAACAGGAATTTAAACCAAGAGGTTTATGTGGCTTGAATAATATTGGAAACACTTGTTACATGAACTCAGCATTACAGTCTTTGTCTAATTGTCCACAGTTAACACATTTTTTCTTGAAATTTGATGAATTTGAAACCCTACCAACTAATGAAAAATTGACAGTGGCTAAATGTTACAAAGATTTAATATCTCAGCTATGGAACAAAAAAAGACCGAAACAACTTACACCGTCTCTTTTGTTAAGAGCAATACGTATTCAGAATTCTACTTTTCGAGGATATGCACAACAGGACACACAGGAATTCTTAAGATGTTTAATGGACCGTTTGCATGAGGAGT…
Hs_transcript_61003	transmembrane protein c5orf28-like	1	Pfam-B_19698	Gono	UP	.05	CATTTGTCATCACGACCTCCCTTTCATAATTCAAGTATTTTTCTTATATTGTTCTTATTGTTACTGCTTCAGAACTTTTACCTCAAACTTAACTCAATGTTCTCTACTTTCCTGCTGATAATTATCACAGCTTTTGTGTCTCATCATTTGCGTGATGGAAACAGGCGAGGATTGTGGTTTTGGCCGCTCGGGAGCACAAGGGCTCTGAGTCCTGATTTTGTGTACATAACAGCAGAATGTTTGTTGCCCGCGTGTATCTGGAAAATTCAGTGGATGTTAAATGTTACAGCTGAAGCAGAAATTATAACTACAACACTTGATGTCTAATGCAGATAATATCTACAGTACTTGATGTCTAGGGAAAAATATCCGTTACATGCATTATAGAAGATTTTATAA…
Hs_transcript_38866	acyl-coenzyme a amino acid n-acyltransferase 2-like isoform 1	2	BAAT_C BAAT / Acyl-CoA thioester hydrolase C terminal	Gast	DOWN	.05	TCTGTAGCAGTTTACACTTGAAGTTGTTAATTACAACTGGCAAAGTAGGGTGACTTTCTGTGTTTAATATATAATATATGTATTAAAATAGCCAAGGTTTTAAAACGTGCAGATAAATACAATGCTACATATCCATCCAAAAGATCCTCTTATGGATGAAAAAGTTTACCTCTCCATATCTGATTTGAATCCTACACAACCAGTAACAATATCATGCCAGCTAAATGACGAGGGATGTTTCTATGTGTCTTACGCTCACTTTATCACATCCATAGATGGAGCTGTGAATGTCAGTGAGCATGGGTCGTTTGGTGGAAGTTACGTTGGTGTTGACACCATGGGTTTATTCTGGAGCATGCAATCAAAAAAGGGACAAAAGATTGGTCTGATATTTCGCCC…
Hs_transcript_9772	---NA---	0	NA	Gast	UP	.01	TCAAGAAAAAAAACTATCGTCTGGTCGAAAATTCGGCAATCTTATTCCTGGAAAATTGTTTACCAGCTCCACGCGATTATCATGACCAAAAGAAATCGAGATAAATTTGTGTGGATTAAGGTACCAACACTTAATTATCAGTTAAGAACTTAGAAACTCGTTTTTATTTTATAATATTGTCAAATGAATTTCTGCCATGTCTTAACCTTTACAATGTTTTATTACCCTTTGTGTAATTTAAGTGAAAAACTTAATTTTACTGGTGTGCGAAAATAGTGTAGTGGTAGCGCATTTGACTTATAATCATAAGGCTGCAGTTTAAAATTTATATTCTGGTGCACTTCAAATGTAGTGTCTTCGGTTTCTTTAGTACCATCTAGTGACCACGAACTGGCTTGT…
Hs_transcript_9776	major facilitator superfamily transporter	4	NA	Gono	DOWN	.05	TGCGCCATATTTCAATCATTATTATTTCCTGTACCAGTAATGTTGGCAAAAGTTGTTTACAACACAAAATTATTCTGGATTCTGTTAATCCTGGTATTAATCATCATAAGAGTTTGCATAGAAGGTACGGTAATAACAGCTGTCTTGATTATGAACAATTCTGCAAGTGCAGATTCAATTGGTACAATTAATGGCATTGGTTTAACATTATCATGTTTCGGAAGGTA
Hs_transcript_38860	peptidyl-prolyl cis-trans isomerase-like 4	4	NA	Gono	UP	.01	CTGTTCTAACTATTTGGTTTTTTAAGCGATAATTTTTAATTTTCTATTCATACTTGATCAGAGCGGGCGTATTGGAGCTGACGAAGATGTAGATGACAAAGGAAGATCAAAAGACGAAATACAGAAAGAGTTAGAAGACAAAGAACTTAAGATCGGAACAAAAATTTTAGAAACTGTTGGCGATATAGATGATGCTGATTTGAAACCACCAGAAAACGTACTTTTTGTTTGCAAACTTAATCCTGTCACAAATGCAGAAGACCTGAAAATTATATTTTCACGTTTTGGAAAAATACTGAGTTGTGAAATCATAACAGACCACAAAACAGAGGAATCTTTATGTTATGGCTTTGTTGAGTTTGAAGAAGTTGAGGCTTGTGAGAAGGCATATTTTAAAAT…
Hs_transcript_3916	PREDICTED: uncharacterized protein LOC101240675	0	Pfam-B_2739	Gono	DOWN	.05	TTCAACTTTAAAAAATACTATACAAAAAAAGTGAGAAACCCGTCAGTCTGTTCTCTGGCGTAGACGACTCGAACAAAAACATCCATTAGGTATTGACATTTCATGCTGTTCGTGACAAATTACCAATGTAACAAGGTGTGGCAATGGTAACTTGAGAGCGGTAGACGCTAACAAGCATGGAAACTGGAAACTTGATGATTTTTGTGGAGGGTTTCCGTAATGTGAATACATTCTACATGCGTGGTGATCATACTACATAACAACATGGTGATCATGCAAAAAAAACGCTCCTACTAGTAATATGTCTTAACTTCTTTTTCATCTGCTTCAACGTATTCCTTTGTCTCGTGATTTTTTTCAACCCGTCGTTCGTTTTGGTCAGAAATTTTGGTACTGTCG…
Hs_transcript_41510	ribosomal protein mitochondrial	0	MRP-63 Mitochondrial ribosome protein 63	Gono	UP	.05	ATTTATGGAAAAATGTAAATTTTCAAGTTTATACACTAAATACAATTGCCTCTTTTGGTAGCCAAACTTAATATTTTATGAAGAAATGACCATGCAAATCAACTGCAATGAAAATATTTCTCTTCAGTTAAATATTACGGTCATACTCTTAAAAAATTAGCTTTTGTTTGGACTCTTATCCAAACACATCAGGATTATAACAGTATTGTGTCCTTGTAATGGTGTTATAACTACATGCAATGTATTTTATAATCCAAATTGTATAATAAAGCTAGCTTTCTTTATTTCTTGTTTAGTTAGAATATATATCCACAATGCTTTTAACACGAATACTTCTAAGCAAGGCTGGATGGAGACCAAGAAGTCTATCTACTCCTGGAAGACAATGGATTGGAAAGA…
Hs_transcript_32230	hypothetical protein AURANDRAFT_71861	1	SAP SAP domain	Gono	UP	.01	GTTTAGGTAGAATGGTTTGCAGATGTGATAACAATGCTTGTAGCACTTGTGTTTGTGCAAAAAGTAAAACACTTTGCACATTAGAATGTCATGGGAAGAAGGACTGGTCTTTGATACCATGTTTAAATACAGAAGCAGGAAAAAAAGTAAAAGCAATGAAAATTAAAGATGTTCGAACAGCTCTCTGCGCAAATAACCTTTCACCAATAGGTGATAAAAGTGAACTTTTGAAACGTCTTGCTGATTTTTTTCATCAGAAGGAACAGTCAAAAAGCACTGCAGCAACTACGTCTGGAAATAATAACAAAAGCGTAGACAATGCAAAAGATAATAAAGACTTATTTAATGCAATTCTAGAAAATGAGGGAGAATTTGAGTTTGTTTTATCGCTCAGTGGGA…
Hs_transcript_43474	spindle pole body component 24 homolog	0	NA	Gono	UP	.01	GATTAGAAAATTATGGGAACAATGATGAAAAGTGACATAGCTAACAGAGCTATTGAGCTATGCAATGAAATGATAGAAAGCCCATTAAATTCAAACACGTTAAATGACTTGAATGTATCAAAGACACTTATTGATTCTTTGATTAATATCAATGCAGAAACTCGAGAACGCTGTGCTCACGTTTTGTCCAAACTGGAGAAAGATTTGCAGGCTGTTAAAGAGAAAACTGAACAAAAAGAGCTTATAAATTCCAAAAATTTCAAAGCTAATGTCAAAAAACTTCAAGAAGAAAAAGAGCAGCAAGAGATAAAACTAAAAAAGGGTAGAGCAGTCTTGGAAGAAATCACTAATAAAAAGGATAACATTCTTAAGGATTCAAACGTACTGAACAAGAAAAAG…
Hs_transcript_46497	predicted protein	0	TelA Toxic anion resistance protein (TelA)	Gono	DOWN	.05	GTAAAGTAAGATTTACCACTACAACTACAAGTATGGGAAACTTCTTTGGAAGGAGACTAAAGAAGGACAATGCCAAACTTAGGGAAGAGAATCAAAAATTAAAGAATAAGCTTAATGAAGCCGAAAAGAAACAAAAACAAATGGAAAATTTAATTGCACAAGTCAGAGAAAATGATATCAAACAGAAAAAAGCTACTGCTTCAAGGTTTCCCGGACGAAAAATGCGGCCATCACGTAGTTTTGACGAGATCCGAGTTATGCAACGGGTAGTCGTGTCCCAGATTGAGGAGGTCGACGAACTGCTATTTTGTAGTGAAGATTCTCCATCCCGATTTCCACAGCAGCTGCCTAGACCACGATTTTATCGAGACCAAGAGATGCGGGCATTGGATGGTTATA…
Hs_transcript_19238	fact complex subunit spt16- partial	5	FACT-Spt16_Nlob FACT complex subunit SPT16 N-terminal lobe domain	Gono	UP	.05	GGATATGAACTCACTGATACAATCATGGTTTTATGTGAATCACAAATATATTTTCTGGCCAGTAAGaAAAAaaCTTGAATTTTTAAAGCCAATACAAGATGGACAGAAAAAAACAGAAAATATTCCACCAGTGACATTATTGTTACGTAATAAGACTGATAACGATGCTCAAAATTTTAAAACACTAACAACAGCATTAAAAGAAAGCAAAGATGGAAAAACAACAGGAATTTTTGTAAAAGATAAATTTTCCAGTGAATTTGCTGAAAGTTGGAAAAAAGCTTATGATGCAGAAAAATTTGAAAAGGTTGATCTTTCGTCTCAGTTTGCATACCTTATGGCTGCCAAAGAGGACTCAGAAATAGCAGTTATGAAAAAAGCAGCAACCGTAACTTCAAT…
Hs_transcript_354	loc398543 partial	1	NA	Gono	UP	.001	TCCCTAAATATACATTCAACCTTCTTTTAGGGGCCGACTGAAAAAATGGTAAGCAAAAAACCTGAAGAAGAAAAAGTAAAATTGCAGAACAGACAAATGAAGAAAAGGAACCATTAGAAAATGGCAACATaAAAAAAAACTGATGAAGATGAAGGTGAATCATCAGAAGAAGAGTTAGGTTCATTGGAAAAACCAGTTGAAATTTTATCTCGTAAAAGAGAAAGAAAAAGCACTGAAAGGTTCACATTAAATACACCAGAAGCAAAAACTCACCCTGAGGATGAGCTTGATTTTACAAAGGGTCCTGGTGTCAAATTAGGAGATATACCATTTGTCAATTATTCTCTTAACAAGGAAGTTGCAGAAGACTTAAAGACACTCCACAAAATTTTATACCCC…
Hs_transcript_11143	PREDICTED: uncharacterized protein LOC100212597	0	Pfam-B_18796	Gast	UP	.01	TTAGAAGCAGCAACCGATGCGAAAGCCATAGTGGAGGAAGATTCATCGCCAGGCCTTAACGCACACGATTCCATCAGAAATTTTGGGACACCCTACGGGTGGGCAAAAATTAATAGTATATGTTATAATACCAGTATTGAACAAGCAGCTACTGGATGCATGAAGTTTCAAATTTCAAATGAACTTTTTGGCAAGCCAGAGCAAAATATCACAATTTGGAGTTGTTTAAAAGAAGACCTTGTCACAGAAATAACCGAATCATTAGCCAACTTTATTTTTCCTAAAATAATAGACAACAGTGCTGATAGTATAACAGAAGTGGCAACGCAATTAAACAGTGCCGAAATTGATAAAGTTAAGACTCCTTCACTTACACCACAGATAGTCAATGAAAAAGAT…
Hs_transcript_357	PREDICTED: uncharacterized protein LOC100209306 partial	0	Reprolysin Reprolysin (M12B) family zinc metalloprotease	Dact	UP	.05	ATGTTGTAACTACCTTGGTAAATTCCATCAATGAAAGATATGGTGATAATGACATTTTTAACTCTTACTGCTTGCAATACATGTTAATTTACCTTTTAATTCGTAATAAAACCAAAGCAAACAACCAGTTCATTTGTTGCAATGCCTTGCTAATTAAGACGTTCGAAATCAAAGGGGTCAATTTAATTCTTATCAATATTATATATTTATCGATAGGATCAGCATGAAGATTCTGCAACTTACCACATCAAAGCTAAGCATAAGGATTACATCATTGATTTAAAGAAGCATTCGGGCATTCATCCTGGATCAATCTTACTTCGAACATTTGATGATGATGGCCTTGCTGTTCATAATGATCATACGCCTGAAAATTGCCATTACGAAGGAACAATACGA…
Hs_transcript_11144	PREDICTED: uncharacterized protein LOC100212597	0	NA	Gast	UP	.01	AGTTAATCGCCATATGCAAGGACATGGCCGAAACGATCGTTATGTTGGAGAAATCAATAAAAGACTCGCGATCAAAATTCCACGATGAAGACAAAGATATCTATTTAGAGTTATTTGAAACAGAAGATTTCCTTATTGATGCAGCTAAACGTGTCAATGTCAGCAACGGTTTGATGTTACAAACAGGCAAAACATTAAGTGTGGTGAGACAAGGAGTTAACATTTGGTCCAAGCGGTGTTCAAATGAATTTGATTGGCAGAACGAATCTGGTGTACAGTCATGGTTACAAGCAATGGACTTAAGAATTCAGGAGCTTGGGGGATACGGTGTTTATCGTTTTTTGGAAAATTTATTTCATGCTTTCGAAGCTTTGTTTGAAGCGCTGACGTATTCAAACT…
Hs_transcript_11147	PREDICTED: uncharacterized protein LOC100206703	0	NA	Gast	UP	.05	GGTTTCTTATAAAAAAAACGTACACAGTTAAAAAAGTGCATGTTTGTAAACAAGAAACTCTTCATGGAAAATAAAAATGAATTAGTTGGCATTTTAAGAATCCAGTTGCAGTTGGGGTACAGAACTGATTTTAATGTTTTTTTTAGGTGGCGGCGGCGCTTGTGGAGGCGGAAGCTCACAACCACCTTCCCCGCCCGCTCCTCCATTGAAGTTCAAGTTGGTTCCAGTGTGTGAAGAATCAGGTGGAACGAATTGCAAACCTCCACCAGTTGTCAAACCAGCTCCACCTGCTGAAGGGTGTAAGGCGGGCGGTGGCGGCTGCAGTAAGGGAATAAAGATTTCTGTGGCTTGTGATGAAGCTGGCGAAGGCGGATGCGGTGGTGGTGGTGGTGGCGGACA…
Hs_transcript_353	dek oncogene (dna binding) isoform cra_c	8	NA	Gono	UP	.05	GACGTCGAAAGAAAAAAAAGTAGGTAGAAAAAGTCAAAAGTGGCTAAATCAAGTAGACCCAAAGAGAAACACGATCAGTATGTCAGTTCCGCTAGTGACAGTGACAGTGACGATGAAGACGAGAAAGAAGATGGTAATGATGAAGAAGAAAAAGAAGCTGCAAAGTCGAAAACACCTAAAAAGAAGTCAGAGTCACCAAAAAAGAAACCCGGTTCTGAGAAAAAGCCAGCGAAACCCAAATCTAACGCTGACTCAGAAAAAAAGAAGGATGCTAAAAAGAAGAAACCTACAGCAGTCAAAATTCCTGTTCCAAAAAAGAAGAAATCAATTGAAAAGAAAGCAGATACAAAACGAAAAGCTGATGATGATTCGGAGGACGATGAGCCTCTTGTCAAAAAA…
Hs_transcript_11149	PREDICTED: uncharacterized protein LOC100203116	0	PA14 PA14 domain	Gast	UP	.05	TGCTACCATACGTAATCTTATAAGTCAGCGCTCATTTCCCGACACGCCGTCGACATGGAAATCTTTGTCGGACTTCAGTTTAGCTGAGTATGAAAACGACGGAAATCATGGTCATAGAGTTAGCGGCTACTTCTTGGCAACAGAGACAGGGAAGTATAAATTCTTTGGTTCATGTCCAACTGGTTGTCGTCTGTATCTAAGTGATGATGATTCGTGCAATCGACGATCTTTGGTACTAGAGTACACACCCCCAGCAAAGACAAGAAAAAGATCAATGTCAGCAAATAGTACTGATGAGCCGGTAACCGAAGATAATGATAAGCTACTCTCAACTAAGGGAAATGTTAGCAAAATCGCAGTGAATGTTACAACAAGAGGAC
Hs_transcript_11148	PREDICTED: uncharacterized protein LOC100206703	0	NA	Gast	UP	.01	ACGGCTACTATTATAGAGACCTAGATTATATAATGACATTAGAGAACTGTGTTTAGCCTGTACTAGACGAAGGTAATCAAGAATTAGATAAGCGGACACGCAGCCCAGAGGTCCATTTGTATATTTTGTCAGAAATACTCGCATACCTTACCGAACAACGTTCAATCTATTATTCTGCATATTTAGGTGGTTGTTGCAGTGCGTGTGCCGGCGGTGATGCTGTAGGTGGCGGTGTTGCTGGCGGTGCTGGAGCTGGTGCCGGTGCCGGTGCTGGTGGTGAGGCTGGAGACGATAGTGCTGGTGGAAAATCTGGTGGTAAATGCCCAGATTCCGAAGGATATGAAAAGTTTATTTCATTAGGACCAGAACATTGCTCCAGTCGCAGTTTGAGGAAATGGG…
Hs_transcript_55934	PREDICTED: uncharacterized protein LOC100210555 partial	0	NA	Gast	UP	.01	CAGAAAGTACGATGGAAATATTTACTTTTAATTTTTCTGCATCATTTAATTTTTACAATAAGGAAGCGTTGGTATTAAGCTTCTTCACTTCAACAACTTTATACTGTCCTTTAAGCCGGTTGGGCCTCTTCCAAAATAGCTTTTCTTCTGTTTCACCCAATCAACAACGCGTTTGCCTTTGTAGCCAATCAAAGCAAAAGATGAACGGTACTCCGTTTGAAATGGACGTTTTCCACCAATGATCTCGAGTGCTTTAAAACATTCGACATAGTGTGCAGCTGAAGTTGCCTCATCTTGTATAGCAGCCAAAACAATAACCCTATATATGAAAAAATGTCAGAATGCCGAGTATTACCAAAACATCCATTTGGCAGTAGAAAAAGAGCTAAATTTCTTTTA…
Hs_transcript_9798	rho gtpase-activating protein 19- partial	2	RhoGAP RhoGAP domain	Gono	UP	.01	TAAAACGTCCCCCGCTTTTCTACCGCAAAATAAATGGGCAACAAAGATTAACCTCGGAGCCCGTATCGCACGTGTAACATCCTTTGTACGTGCGTTTTACATTGCATGCGTTACTTGATTTGAACGTGTGAATCATCACGCAACTACTCAAATATTCCTGAAAAAACTTGTCTTTAATGCAAGCATAAATGACCTCTATGAATTCTAGGTCTGTTTCTATTTTGTTTTTAGAAACACCACATGTCTTTGGACAAATGATATCTGAAAGTACTGTTGAATTTGTTATCCAGCTGATTAATCATTTGAAATTACATGCTGGAACAGAGGGACTATTTCGTATTTCTGGAAATAAAAAACGACAGGAAGAATTAAAACACATTCTCAATAAAGGTGGTAAGC…
Hs_transcript_55807	---NA---	0	NA	Gast	UP	.01	gtggAggTGGaCAAACTGGTGGCGGTGGTGGTGGTGGTGGGCAAGGTGGAGGACAGTTCCGATTGGGGGTGGAGGTGGTGGTGGGCAAGGTGCAGGAGGTGGTGGACATGGTGGTGGTGGTCCACATCCAGGAGGAGGTGGAGCACATGGTGGCTGCTGAGGTGGTGGTGGTTTAGATCCATCACTGATTGGTGGCATTAATCCTACGCAAAAGAATGATATATTTTTAATATAATTTAGAAGAGTCAATAAATCAGGAAAATCAACATCAAAAAACATTGTCGTAAGCTGTGTTAAATGTATTGAATGGATGTTGTGATGTGTATGGGTTTTAACAATACTGGGCTTAAACTTTCTTCAAAAGTTTAAATTACACCTTGGATTTTTTTGCTTTTTTGC…
Hs_transcript_3633	dna double-strand break repair rad50	3	NA	Gono	UP	.01	AGAAAGAATACGGTTGTCGAGAGCAGCCGTAGAATCACTTTGGCAACAAAACTCGACACTTGCATTATCTGACAAATGTCTTTCAGAAGCGAATAAGGTACCAGTTATTGATGCTCCTGCAGTTCATATAAAAAAAGAAGGTAAAGACATTCGATCGATGTTTCGAAATAATAAGAAAAAGAGAAAGAAAACACCGGATATCGGCGACGAAGAAAAAGGCACACAGTGTGTAGAACAAAGGTCTGAATGGAAGTCTGAAAGAAAAAATGAAGTGAGATACTTGAATGCAAACAAACCAAAGGAAGAAAGTGCAACAATAGAGTGTGCTGAAAATGATGTTTCTTGCAACTCAAATGCGAAACCGGGTGGGATAAGCATAACTGGTTTGTTTGGTAAGGC…
Hs_transcript_10899	tyrosyl-dna phosphodiesterase 2-like	0	NA	Gono	UP	.01	GGAACATTGATGGTCTTGATAAGGAGGAATTGGATGTGAGAACAATTGCTGTTAGCGAAGTAATAAATAACAGTTTGGCAGATGTAATAATGCTTCAAGAAGTTGTTGATGAAAGTTTGACTGTCCTTCAAGCTCTCTGTCCTAGTGTAAAAAATAAATCATGATGGATATCCCTCCGATTCATGTTTGCAATGCTTTGTCAGAAAAGAATGAAGTTTTGCAGCAAAAGTATTCTAAATTGACAAGAAAATACAAAGAGTTGGAGAAACAGATGTTAGATGTACAAGAAAAATTTACAAGATTGCAAATTGAGAAAGAATATAGCAGTATAAGTGCACCACCCAACCTGCGGAAACCTGTTCGTTTAAAACCGGaGCCTTCACCAGTGAAAGACAGAAA…
Hs_transcript_24836	zinc finger protein 345	2	zf-C2H2 Zinc finger	Gono	UP	.001	GGTGATCGCTTTTATCGTGTGCAATGGGAAGAAACATGGGAACGAGAAGAGGATCTGTTACTTGCATGCAAAGATTTACTTCGCGATTACTGGGAGAATCACTTGATATCTTATGTTTCTCAGGAAAAGATGAAACCTTCACTTGACCACAATAATACATTATCCACTGTTACATCAATGGAGGAAAGTAAAACGGAAGCAATGCATAATTCGTCTGAAGTATCTCCTTCTGAAATACTAACCGCCGAGGTATCAACTGATGTGTCGTCTCCCGAAGTATCGCCTCCCGAGATGTCGACTCTCGAAGGATCGCCCTCTGCGATTTCCGAAGTGTCGCCTTCTGAAGAATTGACTTCTCAAGTACCATTTCCCGACATATCGCCTCCTAATGTGGCGCCT…
Hs_transcript_24952	nucleolar rna helicase 2-like	4	NA	Gono	UP	.05	TTAAGCTCTGTCATTAACATGGGATTCACAAGTTTTACATGGAGACATTCAACAAAAACAAAGAGAAATCACTTTACAGGGTTTTCGAAATGGTAAATTTAACTGCCTTATTGCCACTGATGTTGCAGCACGTGGACTTGATATTCCAGAAGTAGACTTAGTTATCCAGACTGAGCCTCCGAAGGACGTGGAATCTTACATACATCGTGCAGGTCGAACTGGTCGTGCTGGAAGAACAGGGAAATGTGTTATCTTTTTTAAACAAGGCCAAGAATATGGCGTTCAAGCCGTGGAGAGAAAAGCTGGTATAACATTCACACGTATAGGTGCACCTCAACA
Hs_transcript_45768	selenocysteine-specific elongation factor	1	TIGR00475 selB: selenocysteine-specific translation elongation factor	Gono	UP	.05	AGATGCAAAAAAGAATGTTAAAGACTCTTGAAAACACGAGGTTTGCCAACAGTCCTGTTGTTGCTGTGGCAGCAAAAACTGGTGGTGCAGAATCTGATTCTAGTGAATCGATCGGTATACAGAATTTGATTGACTGTTTGAAAGAACATGCTTATGTTCCAAACAGAAAAACCACTGGTCCATTTATGTTCTCTGTTGATCATTGTTTTTCAATTCGTGGACAAGGTACAGTCTTGACTGGAACTGTTCTATCTGGTTCTGTTTCTATAAATGATACTATCGAGATACCTGCACTGAAGGAGACCAAGAAAGTCAAATCCATGCAGATGTTTCGTCAGCCGATTAAAACAATTGTCCAAGGAGACCGCTCTGGAATTTGCGTGACACAATTCGATCCCA…
Hs_transcript_24951	nucleolar rna helicase 2-like	3	DEAD DEAD/DEAH box helicase	Gono	UP	.05	ACGTTTTCTTGTACATGTAAACACTCGAACTAATTTTTTAGTGCAAAGTAAGAAAATTTACCATTTTAACTGGATTTGTCGACGCTATTTGTTACAACAACACCAACACGAGCTTACCATGGTTCAAAAGGGGAAAGATTTAAAATCTTCTAGGACAGTTTCAAAATTAAAGACGGATATTAGCATTGATAATGACGGAAAGGAAAAAGACGTTCCACGAAGAAGACCAAGAACAAGATCCCAATCTGAAGCTGAATTGGCAAATGAGGTAAAAGAAGAAACAGATTTAAGTGAAGGAGATTTTTCAAATTTTAAGATATCAAAGAAAACAGTTAAAAAGCTACTAGCCAATGGTGTTAAAGAGCTTTTTCCTGTTCAATATAAAACCTACAATGAAAT…
Hs_transcript_11209	radical s-adenosyl methionine domain-containing protein mitochondrial- partial	6	TIGR00539 hemN_rel: putative oxygen-independent coproporphyrinogen III oxidase	Gono	UP	.05	TCATGACTTGATGGAGGAATGTCTTATTCGCGAGTTTCAATCACTAGTTAGAATGTATGATGTGAAGAAAATCAACTCTGTATATTTTGGTGGAGGAACTCCAAGCCTTGCACGTCCATCTACAATATATTCGATTTTAAACGCAGTATCAAGAGAGTGTGTTATTAAAAATACAGCAGAAATTACTTTAGAGGTGAATCCAACGGCAACCGAACAGAAATTACTGAGGGATTTCAAGCATGCAGGGATTAATCGAGTATCCATTGGTGTACAGGCTTTGAATAATAAAGATTTAAAGTTGCTTGGTAGAGAACATTCCGTTGGAGAAGCAATGAGTTGCTTACGTCATGCTTCTCATCTGTTTGGAAGTCACGTGTCAATTGATTTGATGTTCGGAAG…
Hs_transcript_11207	serine protease 55-like	1	Trypsin Trypsin	Gono	UP	.05	TTGGCCGGTGTTAGTCTGTTACCTATTTGCGTCACAAAAACTTATATATACTAACAGTATCATATTCGGGATGTTTTTTGTTCTTGTAGAAGGGGTGAAGCCTAAATGGTTAGATAATGTCTTATTTTATTTGCAGGTTGCAAACACAAGCACAAAATCATGTAAAAAACAAAGAAAAGGACAAGGCTAAAAGAGTTCTTGCAGAGAAGAAAAAATTGACCAAAACAGCGAATTTGAAGCACGATGCTTTGTTTTCAATCAAAGAACATCTTCATACTGTGCAAGAATCTGAAACGAATAAAATGATAACTGATGCATTTGATTCGAGCGCTTCTTTGCTGAATCACGCCTACAGAAAACACGGACTAACAGTAGATGCGGTGGAAGAAGTTATGGAAA…
Hs_transcript_2543	---NA---	0	NA	Gono	UP	.05	TGGAAGTGGTAAGTGATAACTCGACACAGGCTTCTGAAGGTAAGGAGATGTGAAATAACGTCAGTATTAAAAGACTGGTGGAAATATCGTTACCGGCTTTGACATCATGAGTCAGCCGACGTGTGAAACGTAATCAAACTCGAATATTATTTGTGAAAGCAGAATGAAAAAGTGGTAGCATTCGGCGTACACTCGTCGACTATTCGTACGGTATATTTAGGTTTTTGTACACAAATGGGTTGGCCCATTTCTTCGAATTTCACAATTTTAATAGTTAGAGTTTTTTAAGAATTGACAGGAAGATGAAGAATAGAATTTCTTTTCCACAGTGTGGTATGTTGTAAATGAGATATTAAAATACTACTTCATATAAATTCTACTCACAAACCTTAACCACTT…
Hs_transcript_35228	PREDICTED: uncharacterized protein LOC100209127	3	Death Death domain	Gono	DOWN	.05	GTTTTTGCAAGGTAATCTGTGGATATCGCAAACGATCAATGCTTGTTTGTTGTTCTAGTATCAAGTGTTAATCTCGTTTCGACATAATTATGTATGTTAACATGGAAGTGGGTACCTTGCGGGATATTCCCATCGAAAATTTGCGTTTCGTTTGCAACGAGCTAGATAAAAGCAACGATTTGGAGAGAATTGCGCATGCGTTAAGAGATGAAATAAACATCACTCCAATTGAAATAGACAATCTACACAATGCCGGATACAGTCCATGTTTATATTTTTTTAAAGTTTTACAATGTAAACAACCGAAACTTAAAACGAAAACATTAATGGAAATGCTGGCCGACATTGAACGCCTCGATGTGCTCGAAATCATGCGAGGGAAAAATTTGCCCAAAATAT…
Hs_transcript_20063	protein timeless homolog	0	TIMELESS_C Timeless protein C terminal region	Gono	UP	.01	AGATTACCAATAAATTGGTGCGACTTCGATTGGTTGAAAATTCCAAACAGCTCCAACAACCAAATAAACCCAAAGCACGTGATTGGTTAGAAGAACAAACAGAAGAACTCTATCGTTTATATGATGAATTTAAACCAAGTGATGATCCAGTTGGAAATATCATGAATGCATTGACGTTTAATAAATCAAAAAACGCAATTATAAAACAGCTTCTTGCAACTGGTAAGGTTTCTGATCGAAAGGAACTACACAAGAAGAGAAGAAAAAAGAATCGCGAATTCAAAGAATTAGTGAACAATGAAAAAGAGATGGATTCGGACAGTGATAGCAGCAGCAGTAGGGGTAGTAACGATGACAGTGATCAAGAAGACAATGAAATGCCAGTTGAAAAAGAAGCAA…
Hs_transcript_20069	---NA---	0	NA	Gono	UP	.05	CATCTTAAGAGTGAAAAAATCACGATGACATTTCAAATACAAAATGGATAGATGGCATGACAACACAAGCTGTCCGACGAGAGACATGTTTTTATAATTATGACAGCTCAGCATGATTTATCTTTTTGTAATGTCATTGAATAGACTACCCGCAACACCGGAACACTGGCGAAGAAAATGAATTGCTTAGCCTGGATTCCATTAATAGCTGCATAGTTCCTTTTTATGTAATTTTTCTTAATATTCTTTCCACATTTCTAGTAACAAAAACAAAAGAGTTTATAAACATAAAAATTCAGAAAAAAATATTAATGTGCCTTGATTTTTAATGTCATTACATTAGCGTCAATTACAAAAAAATTATAAGTAATTTTTTGTCATATACTCACAGATAAAATA…
Hs_transcript_53395	calpain-like protein	0	Calpain_III Calpain large subunit	Gono	UP	.01	CATTTAGAATAAAAGTATCTGGGCGTAATTGTTCAGACGAATGCACTGTTGTAGTGGGTTTGATGCAGAAGAACAGAAGAAAGATAAAAAGTCTTTCTGATCGACACATTGGTTTTGTTATTTACAAGATACCAACAGAAACGAACAAGGATTTTTTGGATAATGAACGTTTCAACAAAGAATTCTTCGCAGGACACAAATGGTGCTGTAAATCGGATAAATTTACTTATAAGAGAGAATGCGTTTCAACATTTTCGCTCTCAGCCGGAGAGTATCTAGTAGTACCTTCTACGTATAAAAGCGGGGAAGAAGGAGAATTCCTTTTGCGAATATTTTTTAGATAACGCTGAATGAATTCCATAAAGCAAGTTTTGCTAATGCAAAATAACGCACGGTACC…
Hs_transcript_3948	PREDICTED: uncharacterized protein LOC100213393	6	Kinesin Kinesin motor domain	Gono	DOWN	.01	ATTGAGGTTAGTTCACCAAAACATAATCAAAAACCGGTCATAGAAATACCAGAACTCGATTTTGAAACTATTCCATTTCGTCAATCAAACTTAAAGAAACGTCACAGTATCGCTGTTTCGAAACCAGTGAGACGAAACAACTCGATGGGTAACGTTTCATCGAGAAAGAATCGAGCATACACACCACGAAGAACTAAAAACGGAAATCTTCATCCGGGAACCATGAACTTAAACAAAAGATTTTCTGCAAATTTTGATCGCGGAGCATTTAATCCAGATGAATTGCCATCTAGATCCCATACTCCTGAACCCAGACTCTCCATGTCGGCATCTGCAAACAACTTTCGTAGTTTAAGAAGAGGTAATTCAAATCTGGATGCAGAAGCAGCTAGCAGGCTT…
Hs_transcript_14811	PREDICTED: uncharacterized protein C9orf85-like	0	DUF2039 Uncharacterized conserved protein (DUF2039)	Gono	UP	.01	ATTTACCTGGAACAGTTAATGGTTTGTATTTTTTGTATTTTATCTTCCACTCGATGCAGTCTTTACATCGCTGACATACATTAGAAACGTGCAAGTTATTTATTGTTTTCTGTTTGATGCTTGTGTCATATTTATCATTTTTAAAGCTATGACCATTCTTATGTTTCTGCGCTCTTTGTTTTGTTGTATTGCCACGTTGAGTGCTCATTTCAACTCACTTTCTCAACATATACACTGTAACAGAGGGACAAAATG
Hs_transcript_43913	atpase family aaa domain-containing protein 2b	1	TIGR01243 CDC48: AAA family ATPase	Gono	UP	.01	GGTCCACTCTGTGCTAGCATTACACCAGACAAAACAAAGTTGCTTTAGGTCAAGTTAGGTAAACATAATTCTCTTGTAATTAGTGGCTAAATTTGGGTTTAAATGTGCCAGGTAAAATAGAAAAACAAGATAAAAAGACGTTAAATTATGGTGCACACTAGACACTCCTATAGTAAAGATGTCGAGGACTTTACGGCCATCAATGGACACAATAATGATGTTAATGGATATGAAGAAAATAGCATTGAGCAGGAACAAGAAAACACGGAGATTTTAAATGAGAACGAGAATAATGATAGAAAAGACATTGAAGAGAAGGAAGTTGGGAATAAAAACTCTGATTTAAAACCACGGAAAAGAAGTGGACGAGGAATGGTTGGATTGTATGATAATATTGAT…
Hs_transcript_26880	lens fiber membrane intrinsic	3	PMP22_Claudin PMP-22/EMP/MP20/Claudin family	Gast	UP	.001	GTATATGTAAAAGAGAACGGGCGCCGAGTTTGTTTGTTTGTACAGAAAATGCTGAGATTCAACTTTTAAAAATGTTTGCATGTGCAGAAACTGTTTCTGGTATCAAATTTCATCCTTTCGTTGAACAGCACGACCTGTCTAAAGTACTTCCTATATAGACCAATCAGATTTACAAATCAGAGTTTGAACATGCCGTAGACATGCGCATTAAGTATTGATTTTACGACCAAGCCTTCACTCCCTGTTTTGAACTCGCTGGTTAAAGGTTGGACAAATTTTTACTTGTGAAAATGGGCGTAGGTAAAATACTGCTGATCGTTGGTAGCATTGGTGCATTCATCTTTCTTGCAGCATGCACAGGCGGAAATTACTGGATTGTGAGTAAACTTAATAGTGATT…
Hs_transcript_26884	iron reductase	0	NA	Dact	UP	.05	CTAAAAAATGGACACGCATTTCTTTTCAAAAAGCAAACAGCATGTCGGTGTCAACAATAACAATTATATGGTGGATATCTTCTACTGCAACGATAGTGATAACGGAAATGGACATTCTTCTGGTGCTGACACTGTAAAAACTTCAACAACTTCAGAGAGAAAAACAGAACCAACTACTGCAAACGCGATACTGCAGATTAATGATCCAAATCGAGCACAGTCAATTACTAATGAAGAAGAAATTGCATTTAAAATTGAAATTCAAAGAAGGAGACAATTGACCATATCTTATGAAGTATTGATGTGGTTTGTATTTACTGTGGTCACCATTCTGTGCATTGTGGACCGTTTTGTCTATACTGGCGACTGTGTGCTAAAAAGAAAAGGTAAAACTGTATC…
Hs_transcript_20939	pdz domain-containing protein 11	3	PDZ PDZ domain (Also known as DHR or GLGF)	Gono	UP	.01	ATGTTGCCCTTCCTATATTTTTTTGGCGCTTTACTATCCTAATGCACATTTTTTTGTTAGGAACTTCCGCCAATGGATTAAAATAAAATTTCATTGCGTAGGAAATGATTGGATGGCCTTGTCATGTGACAGGATAGGTGGCCCTGTCCCGATTTTGTTTTTTTTGTTGTTGTTTATCAGATAGTTAATTAGTTTGTTTGTTTGTTTGTTTGTTTGTATATTTCTTGTTTTATTTGTTTATGTTAGGTTGTGTAAGCACATAAATGTAAGTTATGCAAAGACATTTATTTCGTGGTGTAACTCAATTGGAACTGTTATTTAACTTCCGAGCTTTAACATTGTCATCTGTGCATCAAAATTGGAATCATGTAACTTATACACGAAACTTGGATCTTGGTA…
Hs_transcript_12208	hypothetical protein CAPTEDRAFT_186776	0	NA	Gono	DOWN	.01	CGATTTGAAATGAAAATTCTTCAGAAAAAGAAAAAGTTATATTTAAAAAAAATTGCTCTTAAAATAACGCCTCAAGTAAGCGCCCCCTCCCAATTAATTAAAAACCCATTAAACCATTAAACTTAAACCCAAACATTAAACTCTCCCGTGGTGTTTATTTCAAAAATGTCGATCCTTCTTGCATTACACAGTCTTGCACAACAATTTAACTTTAGGTTTTTAAACAACGATAAATTGCTTGAAGAACCATAAAACAAATGAGCAAAGCCAACACGATGATGGGAAATAACAAAATGAATGTTTCCACGTATAAAAAAGCATGAGCCAGAATTCCCATGTACTTTGTAACGACAATAGCGGTCGTGTAGTTGTACGCCCAAAACATATTTAACGCCACAA…
Hs_transcript_2834	PREDICTED: uncharacterized protein LOC580251	2	SEA SEA domain	Gono	DOWN	.05	AATATATTCCACCATGGTCCCAAACATTTTTAATGAATCTATCACAACTGCTCTAAATAAATCACTTGCAAGCATTAGCAGCAGAGTAATAAATGAAAGTCTAGTACAAAAAGTTCCCCTATCAACAGAAGCTTTAAAGAAGACAATCAGCTTACACAGCACTTCGCATGCATCGTTCTATTCAAATCTCCAATCAGCAACAGCTCCAATAACATCTATCCTATTGATGCCATCGCAGACAGTTTCGACTTTATCTTTAAGCCGGATGATGCAGGAATCCGCTCCAAGTCTTTTATCTACTTCTTCTTACCATTTCACATCACAATACAGTGCAAGAATGGTATCTATATCTCAACACAAGATCTCAACAACCATACGATCATTATTTTCGAGTGGGAG…
Hs_transcript_20390	ifn-gamma receptor 2	2	Interfer-bind Interferon-alpha/beta receptor	Gast	UP	.05	GCATCCTTGGAGACCATTTACAACTCGTCAAACCAAATTTTAGTGAAGTTACTCGATAATACAAAATTAACAAAGTTCCATGGTATCTCCTACAAGGTTAAATATTGGACTAAAGAATCAACCAGTGAGAAAAAGGAAATTGCTTCCACCAGTCGTTTAATTCCTGTCAAAGACCTCTTTCCGAACACATGTTATTACATATCTGCAAAGTTTGAGGCATCCATATATTCAACGGAAGATAAAATTATTGCTAACTGGACAACACCACAGTTAGAATGCACCAAAGTTAAAGCGATTACCGATCATCCACGAAATTTTACTTGTCAACAAGTAGCCCGACCAACTGGTGGCTCACCTGCCATGCTGAAGCTAACATG
Hs_transcript_52372	homeobox protein orthopedia- partial	1	Homeobox Homeobox domain	Gast	UP	.05	TCTGCAAGTTaaaaaaaCTaATTCGCGGGTAAAATTTTTATGCAGGTTTGCCAGGAATTAAATTTATTAATCTTGCAAGAAAAAAATCAGCAAAACCACGATGTTTATTTCTAACCAGAAGTGTCTGATATTGAAATAACGAACCGCGTTTGCGATGAATATAACAAGTTTGTAGAAGTTAGTTAAGCAATTTTTGTTCTTGTTTCTTTATACGTATCAGTAATTTATCGAGGCTTGATGATCGTGTGGGGTGTGACATAACGTTTAGTTGAATACCAGGCTGTGTGTATACTTATACTTCCATCAAACTAACATGCCTGGATTAAAACCTCATTTCTTTGTATTTTAGAAGTCCAAAACGAAGCGAACATTTCCACGTTTGACGATATTATTAGCACT…
Hs_transcript_1672	---NA---	0	NA	Gast	UP	.01	CTTCATACTAGGTTGCTTACTAACTGCTTCTGTTTTAAAAGGATTTTAGCTTCATGTTGCTTAAAAGAAAGTGCGGAATATGCTGTTTGTTGGTTTGTTTGTTTGATTTTTGGTCACAACCTGGGACGCAGATAAAAGAATCTACTTTCGTAAAACTATAATTTGGGAGAATATTTCGTGTTAAAATACACTGTGTTAAAATTATAAATATCGAGACTATAATATATTTTCTTTTAAATAAAAATATAAATTTGTATCTTCTCGTATATATAGAGTTATAAATATATTTATTTTTGTAAACTAAAGATTTTAATATGATTATTTGATTTTAGTAGAGAACAATATT
Hs_transcript_56878	udp-n-acetylglucosamine--dolichyl-phosphate n-acetylglucosaminephosphotransferase	2	NA	Gono	UP	.05	TTATTTAAAATGGCAATTATTTACCCGATCGTGATCAATGCCACATATTCAGTAGTGTCATTCTTTGTGGCGCTACGTTTAATCGGAGGTGCAAAAACGTTATTCATGAAGGCGGGGCTGAAAGGTCGTGATATGAGCAAAAAAGACAAATTAGAAATACCCGAGTCAATGGGTGTGGTATGTGGCACAGTATTCTTGATATGTATGTTTCTGTTCATACCAATTCCTTTTGTGACAAAATGGATGCAACAACAGGACATTGAGAGCTCTGTTTTTCCACATAACGAGTTTGTCGAATTTATTGCTGCTTTACTTTCGATATGTTGCATGATCTTATTGGGTTACGCCGATGACACATTGGACCTTCGATGGCGATACAAACTCATCCTGCCGACTATT…
Hs_transcript_56879	hippocampus abundant transcript 1	4	MFS_1 Major Facilitator Superfamily	Gono	UP	.05	GGATTTGCGATTAAACAGCCCCCTGGTTTCTAAAAATCGCGGAAATCAAAGGAATATCGGTAATCCTTTTGAACAGACAAAATACGGCTAGTCGATACTTATCTGCTACAACTAAGAAAATTTTTAATGATTAAGTACAATGTCTTTTCTCTAAAATTCTTTGTTTTGGGATTTTTTGCTGGGAAATATTAtttttCTTTTTTGATGTCTTTAAATTCCTCACTTTTTGTGTGAATGCAAAGTGCTTAAAAATGCAATCATGCATTTttAATTGTAGGTAATTGTGATTGTAGTTAAAAGGGATGTTTTTGAAGATAAACTTTTCAAAATCTTGTGTATGAAGTTGATATTTTTCTATATTGTCCACAGTGGGTGTGTTGAAATTATCAAATAGTGCTT…
Hs_transcript_56709	PREDICTED: uncharacterized protein LOC100201258	0	DUF3352 Protein of unknown function (DUF3352)	Gast	UP	.01	TGTTTGAAAGTGACTCATCAGATTCAGCCAGGGCAAAAAAAGGAAGAAAAGGTCGCACAAAAGCTTTTCAGTCCATGGACATTTATAATACTGTATGGTTGAGTGACTTTGAGTCAGTCTACTCATCAGGGACTAAATCTGGTTTCTCTTCCTTAAACCAGAGTAGAGCCTCCTTCGCAGATGGTAATAACTTAGGTCATTCAACACCTAGAGGAAATGTTAAGAGTAGTGCAAAAAATGCTAGCCAATACGAGGGTAACTCTCCCAGCAGATCGTCTTCAAAAAGTCGACTGCATAGAACACTTAGTCTACCAGAGTCGGATTTAGCCAATATAAATGGTGAAGACTTACAGGAAAGGTTTTCTCGATTACAAATAGAACAGGAGAATCGAGAATTGC…
Hs_transcript_57472	tudor domain-containing protein 7	0	OST-HTH OST-HTH/LOTUS domain	Gono	UP	.05	CAACGTGCGTAAACAAGAATGCATAAAATGAGATTATAAGGTCATATATGGTAACTCTGACTGTTGAGCTTACTTCTGTTTCTCAAAATTAAATAAGAAATATATGTTTTACATTGTAAACTCTTAAAATACTGATTAACTACGGTGTAGAAGCGTAGAACAGACAAAAGAGCTGCCATAGTCTGTGGCTAGCTAAAAGAGCTGATCGCTATGGGTGACGGCTCCCCAGCAGAAATTTTAAGGACAAAGACTGTAAAGTTGCTAAGGTCAGTGTTAGTAACTAAAGCAAAAGTTGGTATTCCTCTTCACAGTCTTCCATTTGAGTATGAAGAAACAGCAAGTGATAAACTTAAGTTTAGAGAAATGGGATATGGCTCCTTGGAGCAGTTTTTGCGTGAT…
Hs_transcript_52111	---NA---	0	NA	Gono	UP	.05	CAGAAGCTGTATGTGACATGTGTATCCTCATTTTCTTTTATTAAATATATGTTTTTTCATTCACAGGTATGCCATTTACATAAAGTATCTATTCATTAAATGGCTTCATTTATGATGTAAATCACTATGAGTGAGAATGGTTGGACAAAGGGTGTGTATGGTTTTGTCGTTGGTATTGTAGCTGGAGCTGGTAGTGTAATTGTTAGTTTGAAAGTGATCACTATTTTGAAGAAACGAAGAACTTACAAAAAGAGCAAAAGGGAAGCTTATCCACTGCCTAGTAGACTGGAACGTACTTCCTTATACCGTTCCCCAGGTATGTTATGTTTTTGGACCATTTGTAAATACCTTCTGCTTTCTGTTAGAAACCTGTGTTGTAAAAAATTAATTTTTTTAAGG…
Hs_transcript_27752	dna repair and recombination protein rad52	4	NA	Gono	UP	.05	GAAGATGTTATGACATTTTGTGAAAGAGAAAGTTTGTTGGAGTGGGCAAGTCACTTGTTCAATGAAGACTTGATCCAGACCAATGGATATATGCTTGATACAAGTACAGATGGTCTCAATGTATCAAGATCTTCCAGTGTGACGGCGTTACTTAAAAGTAAGCATGGATTATCAAAAAGTTTTGAAAAGACCCAAGCCCATGTCACACCACTTTTGTTTGGTACATCGAGTTTTTCTGGAAAAAATGCCAATGTACTTGACCAACAACCATATAGAGGTTACCAAGGTAATAGCTCACGCATATCTACCCGTTCTGGAGACGAGTCATCAAGTGTTGTGACAGAAGATCTCCTTGATAGATCTATTTATGAAGATGTCAACATGGCAGGCGAATTAAAC…
Hs_transcript_27758	nuclear transport factor 2	0	NTF2 Nuclear transport factor 2 (NTF2) domain	Gono	UP	.05	CGCACCGATATCTTTTCCCGGGTCACTAGGATTGGTGCACGGAAGGCGAAACGCTCTTGGAAAGTAGCTTGCGATGGCTGATATCGAGGGATCACAAAATTTAGCTCAAGCATTTGCAAAACAATATTACAATACTTTTGATACAAATCGTGCAGGACTGGGAAGCCTTTTTGTAGACGTCTCAATTTTGACATTTGAAGGTGCTGCTTTAATGGGTAAAGATACAATTATGGCAAAACTACAGGGTTTACCATTTCAAACTGTACAACACGTTATCACTACAGTCGACGGCCAACCCACGGTTGATGGCGGTGTTATCATACATGTACTAGGTCAATTAAAGGT
Hs_transcript_18135	---NA---	0	NA	Gono	DOWN	.01	ATAAACAGCTAACACGATATGAATTTTTTATTATATGCTATAAAAACATTAATTGGAGTTAAAAATTAATATAGATATTTTACATAGACGTACAACGAGTTAGTGATAACATTGCAAAAGTTCAAAACAAGACATAGATATGGCTGCCAGCACTGCTGTGTTTCTTTTACTCTCTATTTTTATATCTCCTGTTTTGTGCGAGGGGGATGGATTAAGTAATGAAACTATATATATTATTGTTGGTTGCGTTGTTGGCTTAATAGTACTCTGCTGTGTTGCGTGTGTATGTTGTAAATGCTCGGAGAACAACTCATACCGAGGGGAGGAACTTTCGCCACATGTTTCAATTTATGAAAACAAAAAGGAATCTCCAAAACCAACTATATCAAATCACGTGGC…
Hs_transcript_18134	---NA---	0	NA	Gono	DOWN	.05	TTGTGCGAGGGGGATGGATTAAGTAATGAAACTATATATATTATTGTTGGTTGCGTTGTTGGCTTAATAGTACTCTGCTGTGTTGCGTGTGTATGTTGTAAATGCTCGGAGAACAACTCATACCGAGGGGAGGAACTTTCGCCACATGTTTCAATTTATGAAGTAAGACTTTTCACAATGAAATCAAATATATCAAATCACGTGGCTATAGAGTTAGATCAATCTGATGGACCAAAGTATCAATTTATCGGTGGTTACCCACATGTCCAGCATAGCGGTTTTGTCCAGCATGGCAGTTTCCTAAAATATTTaaacaGTGAAACATTTTCAAGAGGTATTGACTGGCAACATATCAAACAAGAACATTGTTCTGGTAATGCCGCCATCAAAGGCCAGTTT…
Hs_transcript_18131	allorecognition 1	0	NA	Gono	DOWN	.01	GACCCCAATTATGTGGCTCCACACTTCCGGCGGTAACTATGGTTAAAAGGAACACAACAGTCCGCTTCTCAAGCGTTGTGTGCGGAAATAGACCCCCGTCGATGAGTTGGATGCTTGGGTGTGAGAGTTTAaaaacaaTGTAACAAAAGGGTTGAAACCaCAGGAGTATGTCCATCACGTAGACCTCAAGATTACTACGAGAATGTGTGGATTACTCTTGAGATATGTGGCATCTGGCCATGATGGAGAGATAACAGGATCAACTAAACTCATCGAAAAGTCTATACCTCAGAAGATCGAGAATTTTCAATACGCTATTGATGACACATGCTTTGTGTTAAGCTGGTCAAGACAGTACACTGGAAATTGTATCGTCAATCACGAAATTCAATATATAAC…
Hs_transcript_34575	bombesin receptor subtype-3- partial	0	7tm_1 7 transmembrane receptor (rhodopsin family)	Gast	UP	.05	GTGAATGAATATTTTATgtTTTTTttctCTAAAGTTGTTAATGTTTCAGTTTATTTAAATGGTAAAAGACACATCTTTTTTTACGGaaaACTAAAATATTTAATACGTTGTTAGGGTTTTCACGAAATAAAATTATGTAATGCTATAAAACTAGTTTATTGTAGAATATTATAACGATATAGAAATTGAACGTGTAAAGAGTCAACTAAAGGAGGCGATGCGAAGGATATAATCACTGAGAGAAACTTGACAGCTACATAACACAAGAAACCTGATTTTTAAGAAAACCCGTATATTTACAATGATAAAAGATGCTGAAACAGACAAAGAGACTGAGAAAAAGGGTAGAAATTTAAAAGAATACGCTATATACAATTTACAAAACAAAAATAATAACAA…
Hs_transcript_34576	bombesin receptor subtype-3- partial	0	7tm_1 7 transmembrane receptor (rhodopsin family)	Gast	UP	.05	CAATTTTGAAGCCAACAGTTCGGGTGATCATGTTTGTTTGAAAGAGTAAATCGATGTAGCCGAATTATTTTAGAAGAAAAAAAATTCCCTGATATTGTCCACGAACTACGACATCACAACTAGTTTTATATATTAATTAAGAAATTGAACGTGTAAAGAGTCAACTAAAGGAGGCGATGCGAAGGATATAATCACTGAGAGAAACTTGACAGCTACATAACACAAGAAACCTGATTTTTAAGAAAACCCGTATATTTACAATGATAAAAGATGCTGAAACAGACAAAGAGACTGAGAAAAAGGAATGATGTTCCCGATCCATCATACAATCTGAGTGAGTTATCAAGTGCTGCAAGTTTTGGCGATGTTACATCGGTACCAGAGTTGCTAGTCAGCTTA…
Hs_transcript_34578	synaptotagmin vii alpha-like	0	C2 C2 domain	Gast	UP	.01	TACCTCCAGTGGAACgtcgggggTGCCGATAATATACAAGTACATTTATGTGTACTACCAATGAGAAAACAAAGATACAGAACTAAAGCTGTTCCAGCGAGTAAAGGTGTCATTAATATGACTTTCTCATTTATACATATGACTCCAGATCTAGTTGAGAGATGTGCTATTCGTCTTCGTGTTTACAGTACTCAAAGATTTAGCAAAAGATTGATAGGTGAAGTCAAAGTATCGTTAGCTCAAATTGATTTGACAAGTCCCTTAGCAGACGAACAAATTTGGAAAAACCTTTCACCAAAAGGTCTTGTGGATGATACTGTTGGTCCATCATACAATCTAAGTGAGTTATCAAGTGCTGCGAGTTTTGGAGATGTTACATCGGAACCAGAGTTGCTAGTC…
Hs_transcript_30530	alpha-1b adrenoceptor	2	7tm_1 7 transmembrane receptor (rhodopsin family)	Dact	UP	.01	TTATTGTTGTTTTGTTGTCGTTAATGTTGTTGATGTTTTTACTTTTGTTATCTTTTGTTTATGTTTGATTGCAAAAAGTTAATTTTTTGTTTCAGGTTTATAGCTACCACGCACGCATCTTAGGAACTCAACAAGAATGATAAATTCAACAAATTTCACAGCTGTCAGCACATCATGCGATAGCGTGTTAAAGGGAATGAAACCAACACTGGATCTTCCAATATTCATTATAAAAGAATTATGCGATGCAGCTGCGTACAATCTTACCAATCATACAAACAGATTTGAGAGATATTGTTGTCAAAATGCCAGCAATGTGCCGGTGGATTACAATGCACTTAACAGTTTCCTGAACTACAATTGTCATAACGTGAACTTGACGAATTCATCACGGATAAA…
Hs_transcript_62859	---NA---	0	NA	Gono	DOWN	.01	TGGACGTGAATACGAGACTTCTAAAGATACGCCATTGCGTCTCGGACGTGAATCTAGACACGATATGAACACACCGTTAAGACTTGGACGAGAACACGACACTGCCAAAGAAACGCCGCTAAGACTTGGACGCGAGTCATACCATGATGAAAAAGACACTCCTTTGAGACTTGGACGTGGATCCGATCGCAATAAATTTAAACAACATGAAAACAATCAAAAGTACAAGCGTTCGGTAAATGATGCAAATAACATGGCGATGTAAGATGAAAGATGCAGTAAACAAGACACACAAGGAGAACTCACAAGGAAAACATGAGTTTATTTACGATTAGTTTCACGGACATTCATTTAATTTATGTAAATTTTTTAATTCTTAAGATCAGGTGATATAGTAAT…
Hs_transcript_46633	predicted protein	0	NA	Gono	DOWN	.05	ATAAGCATCAGAATAATCATGTAATTCCATAAACGTTCAAAAAATATTTAATACGTTATACAAATAACTATCATTTCATAAGTAGACCCGTTACCATGGCAATGTTGTTTTCTATGAAATAATCACATGAGCAAGTGAAGCTTTCTGAGAAACGTGTGCTTGATGACAGTTACTGTTTATTAGAGAGCGAAACTTTTATGAGTCGTGTGTGTTGATGTTGACAGCGCTTAAGTGATTATATTTGAGAATCTTTCATTCGTATAAACGAAATATTTCAGTAAACAACGTGAACATGCCGGTAGCCGATGAAGAACCATTGGTTGTGCATGCTGGTACACAAAGTAGTCCTTCCAGTAGAGTTATGGTGTTAGGGATTGCTTTAATTATCCTACAAGTCAG…
Hs_transcript_10489	PREDICTED: uncharacterized protein LOC100202684	0	NA	Gono	DOWN	.05	AGAAGACACAAGTGTTTCAGTTTCTTTGGATCAGCCAAATGGATGTCAGTGTTCTGGATATGAATGCAGTTGTTGTGTCAAGTTAAATGTGGCAAAAATCCATTTAAAGGAAACTGCTTGCGTAGGAGCAAAGTATTTGCCAAAAGAGATTGGTATCGAATTGGATCTGGAATTGAACAATAAATCTTTGATTCGTGAGAAAGTTTCCTTGAGAAATCCTCCGCCATTATGCGTTGGCATCCCACACCTTCATGACTACGCAAGCTTGTGTGTGGTTTTGTACAATGTCACTTGGTCTGGAAAAGTTGGCGCGTGCTTGAAAATTGAAGCGAAACTTATAGGAGCGACAATTGAAGACATCAATGTTGGGTGTTTTCATTTCAATGACCAAGGTTTTAA…
Hs_transcript_46635	kinesin k39	10	NA	Gast	UP	.05	AGGAGAAAATATTTTGCAGCTCGTCGAAGCTCAACAAAAAACTTATACAATTTATAAATTAACATTGAAAGGAATATAAACTGAAGATTGAAGTTTGATTTATATATATAAAAAAAATACTCGCAATTTGTTAAGCCCTGTGCCTTAGCAGAGGTGAAAAAGATTTTAAAGATAGGAAGAAAATATTTTTGCAAAGGATACCTGTATGCAGTGAATAAAGATGAGCTATCATATGAGTAGTACGAGGACTGGACGGTCTGTCAACAGAACGGGTTATTCATCTGACAGTAAGCTTAACTCAGCTAGTGGAAGTACAAAGAGATATCGTAGCAAGTCAGTCGATGAGTCATACCGCACAGGAGGTTACTCTGGAGGTGCGTACAGAGGTGGTAGTGGTCA…
Hs_transcript_10488	round spermatid basic protein 1-like	1	NA	Gono	UP	.05	AGATGTGAAGTTGGAATCTGACAAAATTGCAAAGAAGAAAAAGAAAAAATACTACAAAGACATTCTTGAAAAGCGATTCAATGATGTTGATCGTTGTGTGCGTAAAAATATAGATAGCACTTTAAAATTTGGAAAGTATATCCATACTTACATAGATCCCAACGGAGGAGCGAAGGTGCTTCATTCTTACGCTGATGAACTAACACATGTTAAACCGGAGTACTTGAAAGATTTTGCCCAGGAATTTTTAAATCTACTTTTCAAGGAGCAGCATGAAGGGCAATCTGATTATGTCATGGGAATCGTACATGACGCAGCACTGTGTTTACCTGAACTTATATCTTATTTTAAAACTGCGCATCCAAACATAGTTGTAAAAGTGGAAGCCCTGTGCAAGAA…
Hs_transcript_25281	---NA---	0	NA	Gast	UP	.01	GTTTTTATTAATTCATACAGAGAAATGTTATAATTTAAATTAGTATTTAAAATCTGAATTGAAGACGGCTACTAAGATTTAACAGGTGTAGCAAGAAGTCTATTTTTAAAGTTCTGAAGTGTGTAAACTTTAACAAATGGAAACATAATGGTAAAAAATATTAAAAAAATGAATAAATTAACAGAACTGTCTTTCAAAGCTCTCGTGTACATCTAATTGTGAAGTAGAACTGATCGCTGGAGAAAAAAAAATCTATTGCGTAGCTTTTTGAGCAAAAACATTTCTTTTAGATATACCTGTATATGGTTCAGTAAGCAGTAATGCAAGACTTGGAGGATCGCTCTCAATTTTCGTGTCTGCCTTCCTACGAAAGAGAGGAAACGATAAAATTGTTTATTT…
Hs_transcript_25283	HL06678p	0	NA	Gast	UP	.001	GAACTCGCTAATTGACGATGTATCTCTATTGTGGAATGGCCACGACGTTTTCGTGTGTAATTACGTCAATCATAGGTTTTATCGATGCATCATATACAAGAAGGAAATCTATCGAGTGACGCCTTTGCCACCATTGTTTGCTAGCGTACTGGGTTACGACAAGAAAAGAAGGATAACCATTGGTTTCAGCAAGGAACGCCGTTATGTTGGGTTTCGTGCAAAGGGCAAATACAAGTCATTTTACTTGTCGCCAAATTATTGGTCAAAATTGGAAGGCACTGAAAACCTTGTGCTAGCTAAATCATTTAACAGAAGTCTTTTAAATGTAAGCAGGACTGAAGAAGAAAAATTTGAAGTTGGAAGTGACGTGTACACAGTAACACCACTTGGATTGTACCA…
Hs_transcript_25282	---NA---	0	NA	Gast	UP	.001	GTTCATGTATAGACAGATATGCATTCGGGTGCGGTATCGTCACAGTGGTGTGAACATGGGTGGAGGCTCAAAGAGAACTACTGTATTGGCTGATATTTTCTATACTGGTTTTAAAGACAACTTGAGCATGACTTATTCATTTCATCGGGAATACAGAACATATCTTTCGAAAAATGTCAATGGTTTTCTTCTTTGGACAGCAAATCAGGAGTTATGTGCAAGTTATTACTTTCAAGATTTGTCCTTGCGAAAAGAACAGTGTGCCGTCTTTAAGCATATACCCTACAATATACAGTCTCTTTTTGGATTATGCTCCTACAAATTCTCCTCAGCTTTAACAAAAGAGGGATATTGTAATCAGACGAAACGTTTGTCTGGAGAGACAACAGCCCTGCGTTG…
Hs_transcript_25284	---NA---	0	NA	Gast	UP	.001	AGCATTTTCATCTTGTGCAGAGCTTAAAGAATATTGCCCTACTGCTGAAAACGGAACTTATTGGATTGGTTCGCAACAGAAACTTTGCACCATGTCAGACGACTAAAAAAATTGAAGATCACAGAACACGAAAAAATTGCACCGTTTTTCTGCAATCCTTATCAAAAGGACTAAGTTACGTTAGAAAGAGGAATTATTCATAAATTGACGATATATTTCAATATCTTTGTTTTAGTAGGACTTTTTATTTTTACTCAATGTGTTCTGTGCACCAAAACACAATTATGGCTAAATATCTGCTGCAAATATACCTAATTTAAACACGTCAATATGTGAACTGTGTGTTTGGGATTGGGATTAATTTTAACATTATGACTCTCTTTAAACCTCTTTATTATT…
Hs_transcript_25287	hypothetical protein GLOTRDRAFT_135205	0	NA	Gast	UP	.05	TACAAGCAGACTGCAATGTGCTCTTATGTGTTATGATGAAAAGATTAAAAAATCGTTCCAGATAAACAGTTGCACGTTTCGTGAGGATGGTTATTGTTGGTGTGGGTCCACAAGGTTAAGAAGTTTTAGTCCTGATCTACAGTACCAAACTAATGTTTATAATTTTATACCCGTTTATACTTCTTTATCGACGATAAAGAGTAATGCAAGACCTGGAGGTAATCTCGAAATTTTCGTGTCTACCTTTCTACAAAAGGGAGGAAACGACAAAATTATTTATTTTGCGTTTGAAGACATGAATGTACCTTATAATGCGTCACGATCGGTAAGATTTAAATACGCAACAAGTACTGAAATTAAGCATCCAGCAACCAAGCAAACATACAAGATCTCAGAAGA…
Hs_transcript_25286	---NA---	0	NA	Gast	UP	.05	CATTCGGGTGCGGTATCGTCACAGTGGTGTAAACATGGGTGGAGAAGGTTCAAAGAGAACTACTGTATTGGCTGATATTTTTTATACTGGTTTCAGAAATAACTTGAGCATGACTTATTCCATTCATCAAGAATACAAAACATCCATTTCAAAAAATGTCAAAGGCTTTCTTCTTTTCAAAGCAAATTATGCGTTATGTGCTAGTTATAACAATGGACATGGAATGATGAGCATGAGAAACGACCGTTGTACCATCTTTAAGCATATACCCTACAATCTGATGGTTTCTTCTGGATCTTGCTCCTACAAAATCCGCTCAGGCTTATTAGGAAAGCAAGAATGTAATCATCAGAAACGTCTGTCTGGAGAGACGACAGCTCTGCGTTGGCTAGCCGGCGG…
Hs_transcript_63892	---NA---	0	NA	Gono	DOWN	.05	ATGTGCAAATTAGCTTACTTTTCAACACGCCTAGACAAAGCAGGCTTTAGATATATGCTCATTTTTAAGGAAAGGGTAAACTGTATGAGTTTCTGTGGCTATGCTTTGGTGTGGGACCTGCTTCACGAATATTTTTTTATTACATTTTAAAGAACAGTTGATGGCGTCTCTCCTCTTTTCAACACACACATAAACACTGACATACGTGTCACAACCCACCTTCACGCATTGACATAATCCACAACCATTTATTGTTTAGATGTGCGGTGCAGGATATGTATCTTGTTCTGACAAAAGTGTCAAAATTTATCTCTTGGATTAATAGTGCAATGAAGAGTTATTAGACGTCTTTACACAGCGCTTAAAGTAAGAGCTTTTTGGCGGAAATTGATGTACTTG…
Hs_transcript_34145	c-1-tetrahydrofolate cytoplasmic-like	14	THF_DHG_CYH_C Tetrahydrofolate dehydrogenase/cyclohydrolase	Gono	UP	.001	GTTCTTAAGGCACCTGATTGATCTTTCCACGTCTAGCTTTTGGCTATTGTGGTTGCTGTACATACTTGGGGTGCTGAAAAAGCAAGTTATCTAGTTCACAGACAATGAGGCATTGGTACAAAATTTAGAGAACAGGTTCATGTAAATGCAAGCATATTATGAGTAAATAAAACAAAGATGGATTCATCTAATGGTGAAGCCCAATTATTAAGTGGCAAAGTGATATCAGGAAATCTTAAACAGGGAATAAAGGATGAAATTGATACGATTAGAAAAGATAACCCAAATTTTAAACCTGGTTTAGCTATAGTACAGGTTGGAGACAGAGAAGATTCAAATGTCTATGTAGGAATGAAAATAAAAACTGGTTCAGAGCTTGGTCTTGATGCACAACACGTG…
Hs_transcript_63890	---NA---	0	NA	Dact	UP	.05	CCTCTTGTATTTGAAAATAAAGAACAACCATGGAAAGAAACAAAACCATTGTTTCTAAATGGCCGATGTTAGTGTAACATGAATACAATATTCTTTCTTATCTTAATAGTGCTGTTAAAAAGTTATTTCTACCAAAACGTTATCTGTCGGGGGACAGGGGTTCATTACCATAATTTGCAAACCAACGCCTTTCTTGCAAAACACTTCAGACGTTTCGAGTAAACTTACACAAACGCGTACTTCTTTTTTCGTAATGAAATAGTAAAGTCTCAACAACTAGCACGTACCACAAACACATATGATGCACTTCGAAGATACTGAACACGTAAACAATTGTACGAAACAAAAATTACATAGAAAAATAAAAAGAACTACGCAGTCCTAAATCCTCTGGACAAC…
Hs_transcript_63891	---NA---	0	NA	Gono	DOWN	.05	ATGTGCAAATTAGCTTACTTTTCAACACGCCTAGACAAAGCAGGCTTTAGATATATGCTCATTTTTAAGGAAAGGGTAAACTGTATGAGTTTCTGTGGCTATGCTTTGGTGTGGGACCTGCTTCACGAATATTTTTTTATTACATTTTAAAGAACAGTTGATGGCGTCTCTCCTCTTTTCAACACACACATAAACACTGACATACGTGTCACAACCCACCTTCACGCATTGACATAATCCACAACCATTTATTGTTTAGATGTGCGGTGCAGGATATGTATCTTGTTCTGACAAAAGTGTCAAAATTTATCTCTTGGATTAATAGTGCAATGAAGAGTTATTAGACGTCTTTACACAGCGCTTAAAGTAAGGTAACCGTGCATTGCAATTATTACACAT…
Hs_transcript_45982	cytosolic carboxypeptidase 6-like	3	Pfam-B_3741	Gono	UP	.01	AGAAAATGAAATGGCATCTAAAAGTTCAAATGATGATGATAGTTCAGTGTTTCAGAGTAAAAGTACATTGTTCAATTATAAGAATGAGACTGAAAGCCATAATGGTGCTACAGAGGAGGACCTTGTTGGTAATGTGTCGAAATTCATTGCCTACCCACCTGATAGTAGTGGAAAGGCTCAGCGGGGTTATTTAATGTTTCATGCTTGTTTTCAAAGTGGAAATTTGGGCCGTGTAGACTGTATATCTGAGTTTGAATATGATTTATTTATTCGACCAGACACGTGCAATCCAAGGTTTCGTGTTTGGTTTAATTTTACAGTTCAAAATGTACGATCCGGACAAAAGGTTATATTTAACATTATTAATTTCAGTAAGACAAAGAGTTTGTACAGAGAAGG…
Hs_transcript_51130	bactericidal permeability increasing protein	1	LBP_BPI_CETP LBP / BPI / CETP family	Gono	DOWN	.05	CCTGAGAAGTATTTCTTGTCGACATGGATTGGTTAAAATTTGTCTTCGCTTTGCTTGCATTGGTAACATGGGCGTCATCTCAAGAAAGAGGTGTTCAACTACGCTTGACAAAGAAAGGAATGTTTTATGCTGTTTACGTTGGTATTAAGATTATGCAAGAAGATCTAAAAAAGGATGTTATCAACACGGGTGAAAAAACTGGTAATTTTGAATACAACGTTCAAAATATGCGAATTACAAAAGCCGTATTTCAAAAGTATGAGTTAATACCAGTCAGTGGTACAGGTATGAGGAGTAAGGTGTCTGGCATAACATTGGAAGCATATGGTAGATTGAAGTACATATACAAAGATGGATGGTTCATGTTTAAAGACAATATTGGAATCGATTTTAAAGCTA…
Hs_transcript_45987	vascular endothelial growth factor a-like	3	CXCXC CXCXC repeat	Gast	UP	.001	ttACATGttGGtTgCTTCTGCTTgtcTCTCGTaaaaCGaaaTGCGTAAATAATCAATGCGCTATTCCAGTCCTTCTACGTATTTGTAATCTATGTAtGTTTTCAGATGGTGTTCCATCTCCACATCAAGTTGATTATATTAATGATGAGAAATGCCGATGTGAATGTAAACGGAAACCTTCTGATTGCACTGGACAAAAAACACTGGATCCTAACAGTTGTCGATGCTTATGCAATGTAAAGTCACCAAAATGTCCAAACAAGAAAAAGTGGTCCACTCTAGACTGTGATTGCATTTGCAGCAAAATTGATAGTTGTGTTGGTGCAAACTTTACATGGAATAAAAACACATGCCAATGTGAATGCGCAACGCAATCTTGTCCTACTGGAATGAAATTTG…
Hs_transcript_37174	bromodomain-containing protein 8	1	NA	Gono	UP	.05	GAGGCATGTGAAGAAGAAAAGAAAAGACCTGCTGATTGGTTTTCCCAAAAGAGAATTTTGCAATCAAGTATAATGAATTGTTAAACACTGCCTCAGTAGCCAAACGAAAAGTTAGAGGTGCATCGTCAGAATCGGGAAATGTTGAAACTCCTGCTGAACAAATCCTACGGAAATTAACCTTTGAAAGAATTGAGGAATTGGATCGTGTTATAAAAGCTGAAAGAGAAAGATATAAAAAATTGAAAAGTGATATTCATAAAATTCAAAGTGGAAAGCTTGATGATGAACTTCCTAGGATATTGCAAGCAATGCAAAGTGATGAAAATGTGCTGTTAGAACAACTAATTAAGGAAGATCCTCCACTTGAAGAACTAAGTGTAAAAACTACATTACAAGCAG…
Hs_transcript_37175	brd8 partial	6	NA	Gono	UP	.05	CACCATGTCACAAAAGAGTCATATGAAGCGTATAAAAAAGCACAACCTGCGGATACAAAGGGACCTGGAACTGCACCTATGCTCTCAAAGTTGTTGGAAGCAAATAATGCACCTCCATCTGTAACGGTACCTAGCAATAATGTTAAGCTGCCAACGCCTCAGGCTGCAGCAAAATCAGTTCCGGCAAAAGGTACATTAAACGAACCTATAAAAACAGCTCCATCCAAATCTGAACAAATAACACCAGTCACGTTGCAAACGTCAGTACCACCATTAAAAACAAACACACCAAGGTCGGTAACGAAAAAAAATGAATCTGAGGTTAAGCAAACAGACTCTAAGGTCTCTCCTAGTTTGGCTGCAGATGTTAAAAGTGAAGTAAAGCCTTCACCAGAAACC…
Hs_transcript_29289	o-methyltransferase	3	NA	Gono	UP	.05	GAACATTCTGCGCAAGACATTGCGCATTACTAACGAAGATGCCAGATCTCACTCGCTTCAACTGGAATCATCTTGTCAAGAAATTTGTCAGATATTAGAGAACACAGAGCTAGAAGTACAATACCTTCGTCAAGTGTTTAATATCACCTTTGCTTTGCAATCTACTATGGCGAATGAATTTCCGCTTTCCACGATCACAAAATCTCTTAATTTAAAACTGGCGAAGATCGGTAGCTGTAAACGTTCCAGTGAAAATTTTGTTTCACAAAAAATGGACTCGAAATCAAATGCTCAAATCCCTGACGATCTTCTTTCATATTCTACTGCAAGCTTCGACTCTATACGGATGTCTGACGGAAGCTCGTCCGATGGTAACAGCGATAAGGAGCATGGAGACGA…
Hs_transcript_37171	polypeptide of 976	0	Myb_DNA-binding Myb-like DNA-binding domain	Gono	UP	.01	GATTTATTATTTAAAAACAGATTTTAGAAAGTAAAAATGGCTGCAAATGAATTGGATGACTGGTCTACAAAGGAAAAGTTTGTACTGGCATGCTGTGTGACAAGAAGCGGAGATCAAAACTGGGTATCTGTAAGTCGTACAATGCGATTGATTCTTGAGGCATGTGAAGAAGAAAAGAAAAGACCTGCTGATTGGTTTTCCCAAAAGAATTTTGCAATCAAGTATAATGAATTGTTAAGCACTGCCTCAGTAGCCAAACGAAAAGTTAGATGTGCATCGTCAGAATCGGGAAATGTTGGTGAGTTCATATTAACTATTTTCTTTATGTGCCAAAGT
Hs_transcript_37173	bromodomain-containing protein 8	0	NA	Gono	UP	.05	TACAATGCGATTGATTCTTGAGGCATGTGAAGAAGAAAAGAAAAGACCTGCTGATTGGTTTTCCCAAAAGAATTTTGCAATCAAGTATAATGAATTGTTAAACACTGCCTCAGTAGCCAAACGAAAAGTTAGAGGTGCATCGTCAGAATCGGGAAATGTTGAAACTCCTGCTGAACAAATCCTACGGAAATTAACCTTTGAAAGAATTGAGGAATTGGATCGTGTTATAAAAGCTGAAAGAGAAAGATATAAAAAATTGAAAAGTGATATTCATAAAATTCAAAGTGGAAAGCTTGATGATGAACTTCCTAGGATATTGCAAGCAATGCAAAGTGATGAAAATGTGCTGTTAGAACAACTAATTAAGGAAGATCCTCCACTTGAAGAACTAAGTGTAAA…
Hs_transcript_44380	ino80 complex subunit d	4	zf-C3Hc3H Potential DNA-binding domain	Gono	UP	.05	GGCAGCAAATGTTGAGAAAAACATGGTGAAACAATATGTTTGAAGGCAAAAATATTCATTTGTCACCAGTTGATGGCAAACGACTTTGCAGCTTTAGTCGCAAACTATGCAAACAGCGTAGGTTAAATGGTTATGGATTTTGCATCAGACACATACTTGAAGATTGTCATGCTCCTTTCAAGCAATGTGAATTTACCATTAAATCAAACGGTGAAAAATGTTTTAATCCTGTCCCGAAAAGTGCAACAAGAATATATTGCAACAATCACCTACAAGTTCTTGGTCTTCTTCCAAAACATTGCAACAAGAAGAAGCCTATAAGTAAGAAGCCTATCGCGAAACCCAGAAAAGAAGTGAAACCTGGTAAAATGAAGAAAAAGTCAGAGAATGCTGCATCAA…
Hs_transcript_45180	wd repeat-containing protein 19-like	8	Pfam-B_5902	Gono	UP	.05	TTACAATTGTTGATGAAGTAAATCAGGAAATGCCATTTAGGATTGCTACAACAGTTGAACCAAACTTCCTAGCTGTTGGACCATTTCATCTGGCATCAGGAATGAATAATCGTGTTTGGTTTTGTTCATTTACAGACACCGGTTATTCACCCTTCAGAGATCGAGAATATCTTGGAACTGTCAACCAGATCTGTTTGAATGCAGATTACGCAGCTGTTGGCTTTGAAGGAAAAGTGCAACTTCATTTGATTGAAGCTGATTTAGGAGACAAAAACGAAGAAGAACGCGAGGGAAGGCTTTTTCCAGACGACGGAGACAAGAGTAGAATCACGTGCTTCGCCTTGACCAATGATTTTCTTATATATGGAAACGAGGGTGGTCAAATCAAATATTTCTTCT…
Hs_transcript_433	protein	1	NA	Gast	UP	.001	GTAAAATTATGTTAATCCATATTTTACAAACTTTGCTTTTCTTTTGGCAAAATGTCGCTAACAACTTTTATCAATTTCATATACATCGTCATTAATGTGGACCAAAAATGTATTTAGGATGCAGGGATGATATGAGCAGTGGGAACTGTTTATTTTATAAAAATCGAGGATACTGTAAGGTGGCTGATTGGTTGAGAAAACGTTGTACGAAGACATGTGGCTTGTGTGGAACATCATCCACAACAAGTCCTGTTGTAACACATGGAACAACTAAAGAAGCATCCTCCACTACGCGCTCGCCAATAAGAACAATAACGAAGATCAAAACAGCATTTACAACAACAACAACAACAACAACAACAAAAACAACAACAAGGAAAGCAACACCAACCGCTACAT…
Hs_transcript_30810	protein chibby homolog 1-like	0	Chibby Chibby family	Gono	UP	.01	GGATAGTTGGACACAACTTTTTTTTAtAATTCCCTTTAATTCAGTCCTCAAAGACCTGGTAATTACAAAAATAATTTTTCATGTTTTTCACATTAAAGTAAAATATGCCACTGTTTAAACCAAGTTTCAAAGCAAACCGAAAAGTTCCAAAACGACGAGCAGATGCAGGATCAACAAATCCATCTCAACTTACGGATAAAGCTGCACTTGATCCCAACTTAGACTTTTCAAACACACCTTTGAAATTAAAGTTAGGCGGGCAAAATATGGTATTTCAAAATGGAGCATGGGTTCCTCAAGATGACATGCGCGGTAGTCCATCATCTCTTCACACAAATGATGAAAATAATTCACTAAAAGAGAAATTGATAATAGCAGAAGAAGAAAATAACATGTTAA…
Hs_transcript_46982	protein aurora borealis-like	0	BORA_N Protein aurora borealis N-terminus	Gono	UP	.05	TTAACAGGTGGTTTAATCTACAGTCATTTGGAATTGTCATAGTATGAGAGGCAAGAAGATGAAGAGAAACACCAGCAGCAGGTTGATGAATACTTCCGAAACGTACTGTTGCCTTCTCCCTGGTTGGACAATCGAGCTGATATCTTGAAGCGCGTCACATTCTCACCAAACCCTCCAACAACGAGATATATCACCGATCAAGCAGAAAACTCCTGCAATACTTCGTACATATCTCATGCAGCATCAAGCATGAGTCGAGATCGCATGAGCATTTCAACAGCTGAGGATACCATGTTAGCTGATGCATGTTGTCAGACAGTTTTAACATTTCCAGTCGACTTCAATCTCGAGACTTTAATCAGTAAAAACTTTTACTCATACACTGAGGAATCAGATGAG…
Hs_transcript_28481	PREDICTED: uncharacterized protein LOC100204023	0	NA	Gast	UP	.001	CATGTTTCTGATGACGCGATTGTCACAAACAGAAATCCACCTGTTGAAGATGTAAAACAGTTACAAAAATCGTGTCTATTCATGACTATCTTCAAAGAAAAAAAATGATAAAAGATTTAACACAAAAAGAAGCAAAAAGTCCAATTAAAATTTACTTTATAGAGGATGTTAAAATCTTCGGAAGATTAGATTCAAAAGAAAAATCAATTTAGAAAGTGTCTTCTAATAAACAACATAGTTATAATAAAATTATACGCAACTTAAAGTAGCCAAGATTTCAAAGGAAACGTACAATCGACTTCGTGACTTCTTTTTTCATTCGACATAAAATTTTATTTTCTCATTCACGAGAGACAAGCAGTGCCAAAATGGATACAAAATTTATTTTCGCGTTGTTGG…
Hs_transcript_40674	u3 small nucleolar rna-interacting protein 2-like	0	WD40 WD domain	Gono	UP	.05	CTTTTTAGGGGATGTAACATCCGGTGTTAAATTGGGGAAAATATTGAACAAAGCAAAAACAAAAGATCCAAAAAGCGAATGCCACTCCGGACAAGTGCTGTGTTTAGCATTAACCACTGATTTTAAATTTCTAGCCAGTGGTGGACAAGATATGTTAGTACTCATATGGAATCCTGACACTCTTGCTTGGTTACACACATTTAAAGGTCACCGTGATAATATTTCTGGTTTGGCATTTCAACATAGAAAGCATCAACTCTTCAGTGCTTCTAACGACAAAACAATCAAAGTGTGGAGTTTAGATGAGATGGCATATGTAGAGACACTGTATGGGCATGAAGATGCTGTTCTGGGGATTGATAGTCTGTATCGTGATCACGCTGTTAGTTGTGGAGGAAG…
Hs_transcript_29447	platelet glycoprotein 4	3	CD36 CD36 family	Gono	DOWN	.001	CAACGGTCTTGATTTTGCTCCCACTGCTTATCACGTGAACACGTCAGCTGACTATCGGAAAATAGATGGAAGATATCGAAGGACGATTTTTGGTTTGAAAACTTCTCTTACTGGTTGTAAAACAGCACAAGAAATGGAGCATGGCTCATATGACATTTTCGATTCTACGTTACAAACTAGCTATCGTATCACAAGAAAGTCTGCTTCAGTTTATAGAACTGTTCATGTACAAGACTTTGATGTAGATTTGCCTCGATTGTTCAAGGTAAATAATAAGTCCGTCTTAATCAAAGGAGTTCTTGATTTATCCAACACAAAAGGAGGAGTGCCATTTCTTGTGAGCCCTCCTCACTTCTTCGCTGGAGATGAAAAGTTGTCGCAACGTTTCAACATGACACC…
Hs_transcript_40673	liver stage antigen 3	2	Pfam-B_6456	Dact	UP	.05	CGTTGTTATACGGACATGGAGTTTCACAGTAGAGTTTTACTAATTTTCTTAtTTTTTTCTTGCGTCGAAAGCGCTCCGCTGAACATCAACCAGCTTGATCAATTATTAAAGGACATTGAATCGTTGGCGGCAAAAGATGCCAAACGGTTGACGAGTGGCGATGCTCAACGCTTGGCGAGTGGCGATGCTCAACGCTTGGCGAGTGGAGATGCTCAACGCTTGGCGAGTGGAGATGCTCAACGCTTGGCGAGTGGAGATGCTCAACGCTTGGCGAGTGGAGATGCTCAACGCTTGGCGAGTGGAGATGCTCAACGCTTGGCGAGTGGAGATGCTCAACGCTTGGCGAGTGGAGATGCTCAACGCTTGGCGAGTGGAGATGCTCAacgCTTGGCGAGTGGA…
Hs_transcript_13150	iq calmodulin-binding motif-containing protein 1	0	NA	Gono	UP	.01	TGAGAAGAATGATTCCAAACGGTATTTAGCATTAATATCTGAACTTTGGAAGTATGAATTTCCTGGGATGATTGTGACAGCCTTAAAACAGGACTTCAATCGAATTTCTGGATCATGGCTTACCGCATGCCAGTTATCATCCATCGCAGTCGAGTGTTGTATCGGAGCAACGTCAGATTTAGAAAATTTGAAAAAGCAATTCCTTCCAAATCTTACGTACACAATGTTGCAAGTAATGAGTAAAATTGTAAATGAATATAATAAAGCTGAAAAGCTGTTTAAAGCCAATGCCTTGGATAATTTAACACTAATGGCAACATCTTTAAAGAAAGTAATGGAACACTACGTATTCACTACAATTACAGTCCTGTCCTCAAAACATTTTATGCAACTACTAAT…
Hs_transcript_16307	leucine-rich repeat-containing protein 45-like	1	TIGR02168 SMC_prok_B: chromosome segregation protein SMC	Gono	UP	.01	ACTTGTTTGCTGATTTCTAAATATTATAATACAGATATGTCAACAACCTTTTTTATTTGTGGTTTCCATTAGGTAAGTACATTGGTAAATCAACTTGAAAAGGAGAAAGAGCTGCACGAAAACATGACAGAAACAACTCGAGACCGATTGGACCAAATGAAAGTTGCTATTGAGGATCTAAAGAAAGAAAATTTGTCCTTGCAAGGAAAGTATGAAAGCTGTGAAAAGGAACTACTGTTAAAGGAGAAGAAGATTAGCGAATTGCAAGCTTACGGAGAAGAGACTGAAGCAAGAACTAAACAACTTTCTGCAAAATACGCTAGCGAATACTCAGATTTAACTGAAGAATTGCACAAACAGCAGAAATTGAAAAAACAGGAAGATTTGGAAAAGGAGAGC…
Hs_transcript_13152	presequence translocated-associated motor subunit mitochondrial-like	0	NA	Gono	UP	.001	TCTCTAAGCATTAATTTTTGCAAACGTTCTTCCCCCAATATTCAGGGAACATAAAATTATTTTTTTGGAAAAAATATTTCCTAACATAACAAAAGAAATGTACACATGTGTTGTTTGCAAAACTGCCAGTCAAAATTATTTTCTACTAATGAATGACTAAATGTCCATTCGACACTTAACGTTTATTCTCTTTACTTTCTTTACTCTGAAATCACAAATCACACGCAAGCATCCTGTTGAAAGTTTAAAACACTTCCTATTCGCCAAAAATGGATGCTTAAACCCCCTCCATTCTCTAACAACAGTTTTTCAATTTAGGACTCTTCACAAAAAAAGCTAAAAAAGTTTCAGGTACAAAACTTCCTAATTTTAAACCTCAGCAGGTCCCTGAACCTCCAT…
Hs_transcript_16305	polyprotein 1a	2	Pfam-B_4928	Gono	UP	.001	ATTCACAGACCAGAGGAAGATTTATTCAAATTCAAAATTTTTCTTTCATCAGTTAAATTATCTCTCGACTAAAAAAAACCACACATAAAAATGTTACTAGCATCAAAAAATATACTCAAAAGATGTAAAAAAAGAAACAAAACACAACCATATATATACAGTGTATATATATATATCTATTTGTCAACAAATGTTTTAATAAGGGAAGTGTTTTTTGCTGAAATTTGCTGTACAATAGGTAGACATCACAAATATGCCTCATTTAAATGAAGTTTTCAACTATTTCCCAGGAGACAAGTATAGTATTGATTTGTTATTCTAGTTCTTCGATTCTGTATATCAAAAATTGCGATAAAAAGGCTCGGCCAGGTGACTTTGACAGCTAATATTTGTGATGTC…
Hs_transcript_23873	helicase domino- partial	2	NA	Gono	UP	.05	ATATTGATGTTGTAAATGTTGATGGTGACGATGATGTCCTCTTTCAACCAGCTATGAAAAAGCCAAAAATAGAAATCATTGAAGATGTTTCTGTTAAAGGGAAATTACTGGAAGAATATATTGCAGATGTTGTTTCACCCTTTCATTTGTCTGTGCTAAAAGAGAAAGCCAGAAACTATAAAAGCAATCGTTTAGCACACATGGCTGCAATAAATGAGCGTCACTGTGATGCATCACCTGTATATGGTTTGGACCTACACAGAGCTGTCCAGTTGAAACAACATACAAGTAACCGATTTGTTGGAGCTCTACTGCATCAATATCCCCATGATTGTATGTGTAGTCATCTTCAGAGCCTTGTGCTTACTCCAACATGCAGATTGAATCAAAGAAAACCCA…
Hs_transcript_16309	leucine carboxyl methyltransferase 2	7	LCM Leucine carboxyl methyltransferase	Gono	UP	.01	GAAAAAAAAGACAATGCCGAATAATAACATTAACGAGCAAGCTGTGCAGGAGACAAATGATATGAGTATATTGAGTAAAGCATCAATGTCAAATAGTGGATATTTTTATGATCCTTATTTAAAACTGTTTGCTTCCAAAGTTGTACAGAGAGCACCATTAATACATAGAGGATATTTTATCAGGGCCAAAGCGATTGACTACACCTTGAAAAGTTTTTTAGAAAATCACGAGAATTATGAGAAAGTTCAAATAGTATCGCTAGGGGCAGGGTTTGATAGCTCTTATTTTCGATTGAAAGACCAAGGTCTTTTAGATAAATGTGATTTCATTGAAGTAGATTTTCCAGATGTGGTGAAGCGTAAGCAAAATATTATAAAAAAGCAAAGTTCTTTACTTAA…
Hs_transcript_39521	atp-dependent zinc metalloprotease yme1l1-like	6	TIGR01241 FtsH_fam: ATP-dependent metallopeptidase HflB	Gono	UP	.05	GCAAGCATCGTCAATGAAGCATCGATTTCTCTAGGACAACTGCAGTCCTGCTTCTGCTCCCGTGGCACTAACTATGCAAAAACAAAAATCAAAAGACAACAACACAAGGGTGCTTCCTCTCAATTAAAACAATCCATCAGTGAAAATCGTGTTAATTGTGTAGCGTTTTCGGAGCTCGATTTCAAAACCTTTCATCCTAGCTGGTCAGCATGTACACCCAATACGAAATGGATTGCTTCAACACCATGGTCATATATTTCCACAAACTCTTTTATGAAAAATAAATATCTTTATCCAACATACCTGCATCCGAAGACTTCGTTTAGACAATTACATAATGTTCAAGCACGATTTAACAGCACATATCTCTCTCGTAATCGTGTAATCTTTCTGGAAGAT…
Hs_transcript_57890	tnfr cd27 30 40 95 cysteine-rich region containing protein	0	NA	Gono	UP	.05	GTGACGAGGATCTACTAAAATCTATCTACTAAAACATTATGAAACTTGTTAAAATGTCTAAAAATATTTTTATATTACTTTGTGTCGCAATTGAAATGGTTGACATGTTGCCATGTAGAATAAACTCAGTGGGAATATATTCCAAAAACAAACTAATTTCTTGCATCCCATGCATCAATATCTGCCCTGTCAGTGAAGCACAGTTTCCTCCTTGCAACACTAATCATTATAAAAATATTACATTAAAATGTGTCTCGTCGCCAAGCAAAGGACATTACTACATTAGAAACAACCAATGGATACAGTGTAGACATCCCTGTGATTTGGAAGAAGAAGTGGAAAGCACCCCCTGTACTTATGAGAGTGACAGAAAGTGCATGTGTAAGCATGGGTATTACA…
Hs_transcript_39523	---NA---	0	NA	Gono	DOWN	.05	ATTCTCTGTTACATGGTGATGTTCTGTGTACTGTGTATTACACGACTAGTATTCTGCTTATTACATCATCTGGTATTTTAAGTATTACGTAAGGATGTATTCTGTGTATTACACGACTAGTTTTCTGTGTGCGTCTGTGCCGAAACATGTCATATCTACTTGCCGTTAAGTTTTTTGAAAGGTAATGGCTTAATGCAAACGAAAAACATGAAATAAAGGCAATTTGAGGTACTTTATCTATATAGTGTAAGAAAAGAAACATGACATGGTTAAAACGCCCATTGTATTTAGCTATCACCTTCTTTCAATTAATAGTGCAGACTTATAATCTTTCAAGGTTGACTTACATCAGATTCAATCATCACATTATCACACGCGATTATGAATAAAAGGTTAAAA…
Hs_transcript_61051	nonspecific lipid-transfer	2	ACP_syn_III 3-Oxoacyl-[acyl-carrier-protein (ACP)] synthase III	Gono	UP	.01	GGCTTAACTGGTATACCTGTGTTCAACACAAACAATAACTGTTCATCTGCATCGTGTGCTCTGATGTTGAGTAGATTGTTGATACTAAGTGGTGAATACAACTGTGTCTTAGCTTTAGGCTTTGAAAAGATGGATAGAGGGCTCACAACAAAATGGGATGATAGAATTAACCCCTCGCAGAAGCATTTtGATCGATTgggAGCttttaaCGTGCCACCGGAATCTGTCACACCAGCCCTATCTAACTTTACGTCAGATGTCTTGAAAGTAGGTTGAACATATTATATTTGTTAACTTTGCTTTCAAGAAATGTCcaaaaaaaaaaTTGCG
Hs_transcript_1238	g-protein coupled receptor family c group 6 member a-like	40	7tm_3 7 transmembrane sweet-taste receptor of 3 GCPR	Gast	UP	.05	GAAAAAAAAACTTTTAATGTAGCACTTAGGAAAATTATTTTGTCTTTATGACAACTGTAACCTCTTGTTCTTGATATTACAATGAAGTTTATTCTTCATTTCTGTCCCGTCTCCAAAATGCTTTATCGAGGTTTATTATAGAAAGTTTATTGTAAGTTCAGGTTTCTTTCCCGTTCATTAATCGATGAGTTTATTTTCTCTTTCGCATGTTCTTGCATCTTTTTTCGAAATGCAGCCGATGTGTTTTTCTCCGATTTAAAACAGACCGTGTAGACTTTGTTTCCATACATTACGATTAGAAGTGTAATGTTGCAGCTCAATATCAACACAACCTGTAAGAAGACTTGTGTAATGGGATTCGTAGCACTGTAATACAAAGGTATCATGCAAGCTGACATG…
Hs_transcript_35761	---NA---	0	NA	Gono	DOWN	.01	CTTAGAATATTCAAAGCGGGGCTAGGAAGTTCATGAAATTGGGGGAAAATGGCCGTGCTGATTTCAGCAACAATTAATATGAACTTAAAGAAATCCGGAGGAACTTTTACAGGTTGAACTTACTTGAAAGATTTGCATTAGAAAATTGCTGCAGTGCAGATGAAAAAGCAAATATGTCTGGGAAAGAGGTTGACACACTCAAAATTTACAACTGGTCATACACCCTCCAGTACAGCAGCGCCTGTAGCGTTTTTTTATGAGGATGAAACGCGTACAAGGCCCTGGTACAACAAACTTACTCAACCAATGAGATTTCGTGTACAGGTTTTTGAGTTATGTTAAAAAGATAATTAATTCAAAGTTTTTTGCAAGCACTGCATTTTCTTATCAACAACGAAA…
Hs_transcript_8369	predicted protein	0	NA	Gast	UP	.01	ATCGAGGTATAAATGCGTTTGTTAAGTAACATTAAAGTCAGAGAAAATTAGAAAACAGATTTATCAAAGTTCTAAAGCTGAAGCATTCAGATGCTAATAGCAACATGTTATTAAAAAGAGTTTAATATAGTTGTTTTGTTTGCTCTAAGTGTGCATAATACTTTATGTATACGGTAACTAAAGTACGAAGTTTATACCAATATATTAGGCTGTTATTACACAGAGCGCTTTTCTTTCATGCTGCGTTTTTTCTTCTTTTTCTTCTTCTTTTTTTTCAGGCCATTCATGGCGTCTGTTATAGCTTGAGAGATGATTTCCCGTCTCTCGGCTTCACTGAGTTCAACTTTTGCTTTTTTATTTCGTATAAAATGTGCATTTTGCACAGCAGGCGCAACCTGA…
Hs_transcript_35764	transcriptional regulator atrx- partial	10	SNF2_N SNF2 family N-terminal domain	Gono	UP	.05	AGATATGATACCAGAACATGTGCACTGCACAGCCTGTAATAAAAAACTTAGTACCAAGAAAAAAAAGATTTGCAAACACCCAAAGCTATCAGTTTTGCTTTGCAAGAAATGCTTGAAGTTTATAAACTCGAATGAATTTACCCGTGATGAAATGGGAGTTGAAGAATATTGTACATGGTGCGGAGACGGTGGAAATTTAGTTTGTTGCGATTTTTGTGAAAAAGCGTACTGTAAACATTGTGTTAAACGCAATTTAGGCAAGGAATTCTTAAAGGCTTTACTGGAAGCTGATGACGATGTCAAATGGAAATGTTTTTCTTGTGATCATGTTCAAATCAAAAATTTTATAGAGGAATGTGATGCTGTAATGAAATATATTAAGTTGCAGAAATTAAATGA…
Hs_transcript_12791	retinol dehydrogenase 14-like	3	TIGR01289 LPOR: light-dependent protochlorophyllide reductase	Gono	UP	.05	TTTTTTGCTGCATACATGGTGAAATCTCCCTGAAATTAGCCTGTCCAGTTAACGTATTCTCATTCAGTGAATGGAGATCAACAATAGTGCTCACTGACAAAATATGCAATAATTTTTTACATAGATTTTGCTTTTGTTTTTTAAAATGTTTTGTTTTTTCTAGAAAATGTTCAGTTCATTTGTGACTAACTTAGACCAGAAACTTTTACCAGAGGATGGTTGGTATAAAACCTATTTAATAACTGCTGGAGTTGGCACTGCTACTTTGTTTTTGTTGAAATATTATTTATCTTCACAAAGAGCATGGTGCAAAAACAATGTGTCCCTTGAGGGTAAGACTTGCATAGTAACAGGCGGTAACACTGGCATTGGCAAGGCGGTTGCTTTAGAATTTGCACG…
Hs_transcript_12792	retinol dehydrogenase 14-like	3	TIGR01289 LPOR: light-dependent protochlorophyllide reductase	Gono	UP	.05	TTTTTTGCTGCATACATGGTGAAATCTCCCTGAAATTAGCCTGTCCAGTTAACGTATTCTCATTCAGTGAATGGAGATCAACAATAGTGCTCACTGACAAAATATGCAATAATTTTTTACATAGATTTTGCTTTTGTTTTTTAAAATGTTTTGTTTTTTCTAGAAAATGTTCAGTTCATTTGTGACTAACTTAGACCAGAAACTTTTACCAGAGGATGGTTGGTATAAAACCTATTTAATAACTGCTGGAGTTGGCACTGCTACTTTGTTTTTGTTGAAATATTATTTATCTTCACAAAGAGCATGGTGCAAAAACAATGTGTCCCTTGAGGGTAAGACTTGCATAGTAACAGGCGGTAACACTGGCATTGGCAAGGCGGTTGCTTTAGAATTTGCACG…
Hs_transcript_12794	protein frg1-like	1	NA	Gono	UP	.01	AGAGTATAGGTGTATAAAATTTGAGATTTTATTAAATTTGTAGTTATTATTCTTATAATGCAATTAACGTTATAAGCCTAGCACAAGAATGACAGAGCAATGTAAACAAAACTACATATTGATGTGCAATTTTTTGTACGCACAGCATATTGCCTGCTCTGTCAGATGTCTTCACACGTCTTTCTTATTTCTTATTATGAATAAAATGAGAATGTTGATAAACCTAAATTTCTTTATTGATATTTTCGTGTTCATTTAATGCAGAAAGTGTTTTTTTTAAAAGTGTTATTATTTTTATCTGTGTTCTGTATTAGCCATGTCAGAATACAAGCAAGTCAAAATTGGTAAGTTGAAGTTAAAAGGAAGCACTGTGTCAAAACCGAAAAAAAATAAAAAGAA…
Hs_transcript_1236	---NA---	0	NA	Gono	DOWN	.05	ATTTAATTTAACTACCTAGCATTTATCCTGAAAGTTGTGCTGTCAGCTCGTGTACCTTAGCCAAAAGAAAACCTGTATCTTATATCTTAGTTTGATATATGCAATTTACTCTAGTTAGTGCACAATCAATTATCATGTTAACACATATCTGAGAAACTTCAGAAGTGACACTAAACCGTTAAAACGAAAGTTCTCATCATCGCATGTTTTGGGTTGCTGTTTTAATCACTTTTACAAATTGAATATGCTGAGGCTGGGAGACGAAGAAGAAGAAGCAAAAGCTTCAGCAGAAGACGATTTTCGCAACCTCCACCACGATGTCAGTACAAACGTTTTAGGGTATGCGGAAGACGTTGCTTCTGGTCGAGATGTTATAAAATTTGTAAATGGCAAGTGCAA…
Hs_transcript_28736	chromosome 1 open reading frame 164 isoform 1	2	NA	Gono	UP	.05	GTTTCAATAAATCTTTTTGGCATTTAGCATAACCTAACCATGTTTTTGACCTGAAAAAGTACTTTTCACAAGCATCCTTACACTATTGTTACATGGCTTGTGAAAGAGCCAAAAAAAGAAAAGCAGATTGTAGAGTAGAAAGGTGCAATTTGAGAGACCATAGTCAAAGAAAAAACACTATTATGCACATTGCTTGTCCTGTATGTACTATTTCTGTTAGAGGAGATAAGGCATTAAAATCACATTATTTGATGGAAATAAAACGTATGCGAAAGCCATTCGAAAACATGGAGTCAAAAAGAAAGTTTTACAGAATGAAATTACGAAGTTCTAATGCTGAACAAGAAGAAGAATCTTCCCATTCTAATGAAATTACAGACCTTGAAACCCGTGTTACAG…
Hs_transcript_54286	sco-spondin- partial	1	TSP_1 Thrombospondin type 1 domain	Gast	UP	.001	TATTAAAAAGTCGTTTAAGGCTAAAATGCAACCACTTTGGATATTTTTTTTATTGTTATCCCTGGTTAATATTGTGAAAGGTATTACAACACACAAGAAGAAATTCCAAACTGTGGGATGCTTTGTAGAATGGGATGGTCCGTCGAGAAGAACTCTTTTCAATGACAGAAGTAACATAAAGTGGAGAGCTTACCCAGACTACATAGATAGCTTATCAGATCGATGTTATGAGACTGCAAAAAAATCTAATTATACGTACTTTTCAATTCGCTTTTATGGAATATGTGTCGGTATCAATGATGCAAAGGGGAACACTACAACCAGATGTATGAATGAAAAATTCAAAACATGTGACCTTACAACTGATAATCTATGCGCTGGTAAAGATTCCGCAGACAT…
Hs_transcript_14652	transcription factor 1	2	Fork_head Fork head domain	Gono	UP	.01	ATGTGTTATTCGCTTTCCTTCTACAAATATAAAGATATGGTTTTCTTCACTTGTTGATCGAAATGTGCCATATAGACGTGTTCCGAGTCCACCAAGAACAAGACCTTTGATACCATTACGAATTAGTATTCCAGATACAGATTCTTTACACAGTTCGCCGGCACCATCACCTTCTGGAACTATCAGTGTTCCAAATTCATGTCCAGTTAGCCCTAATTCCATGAATCCTCTCTCCGCAACAACTCAACAAAACCTAACATCAGAGCTACTTGCTGCTGCTAGCGCTGTGAATGAAGAAAAAGAAGAAGAAAAAGATATGGAGGATGAAAATATGGATGATTTTTTTGAAAAGTCGCAGGACTCAAGTGATGAAGCTACAACTCCAACTGTTACTTCACC…
Hs_transcript_6011	kinesin light chain 1 protein	1	NA	Gono	DOWN	.01	GTAGAAATATAGGTGGAAAATTAGGAGTATATCTTTAGTTTTAAAACCACTTTTAGATCATTGGAAAGAAATTACGAGAAAAAGTAGACTCTACCACAGAAATTTCAATTCCTAGATCATCCCTTGTTGATCTGTACATGGATGTGCAGTTAACTAAATACAGTTACACATCCAAATACGTGAATATAAAGATACGCGGCGGTACTTATAAAACCCAACAGAAAGTACAAAAACTTGGAAGAAAAAATGCTCACAATGCTTGTTTTGGGAGTTGCATTTGGGGTATTGTTTACAGCTCTTCTCTTTTGCGCTTTTTATCGTGTTTTTTTTCAACACAGAGAAGATTCAAATACACTGATAACCCCACCAGTCAGGAGGAGATTCCGTTTTTCTTCAAAT…
Hs_transcript_6012	---NA---	0	NA	Gono	DOWN	.01	CATGACGAAATTTAATTTTTATCAACCCTTTAAGAAGTTAAGATAACGAATGTGTTGAGATTTTGTTGTGAAGTTTTGTGATTTCTTGCCATTGCTAAAGATCATCCCTTGTTGATCTGTACATGGATGTGCAGTTAACTAAATACAGTTACACATCCAAATACGTGAATATAAAGATTGACTTTAAGTGCGAAAGTAACTAGTTTTTACAGAAGGTGGCAGTTGCAAACATACGCGGCGGTACTTATAAAACCCAACAGAAAGTACAAAAACTTGGAAGAAAAAATGCTCACAATGCTTGTTTTGGGAGTTGCATTTGGGGTATTGTTTACAGCTCTTCTCTTTTGCGCTTTTTATCGTGTTTTTTTTCAACACAGAGAAGATTCAAATACACTGATA…
Hs_transcript_6013	PREDICTED: uncharacterized protein LOC100206259	0	NA	Gast	UP	.001	GAACGTGTGGAGGTTTTGTTGTGAATTTCTTTTAATACTTGTGGTTGCTAAAGAAACTTTGGGTGGTTGCACACAAGATAGATATTCTTATAAATGTGAAAGTGAAATTGATGGAAAAACTACAAGCATTGGTGTAACATTGGTAAATTGCAAGCCACCAAGAATTAAAATTGAACTGACCATTGAAGCGATAGGGTTTAGTTATGAAAAAGAATTTGACTCTTCAACAGATATTCCAATCCCCGGTGCAACAGTTGGTGGACTGGCTGGTCTTTACATTAATGTTCAGTTGAAAGATGATTCTAACGATAACTTACACATAAAGATCAACCTACGAGTAAAGACGGTAATTACCACAGCAACAATACCAGTTATGAATGAACGTGTTGGTCACAATGA…
Hs_transcript_30681	af373861_1n-methyl-d-aspartate receptor 3b	5	SBP_bac_3 Bacterial extracellular solute-binding proteins	Gono	DOWN	.05	AAATTGGATTTCCGTAAGGGCAAGAATATTAGGGGATACATTCACGTTAGAGGGAAATGAGATTGCTATTTTGCGCTCAGTGTCAGGTGACGATTTGCAGCGTCATCTTCGCGTTGTGACCGTTCTTGACAAGCCGTTTACCATGAGAGAAGACAGATACGTTGATAAAATTGACAACAGTTGCAAAAAAGGTGTTAAATGTGGACTTCCAGCCGGTAGATTAAATGGAACTTTAAGTTACACATATTCGTGTTGTGTTGGCTTCGTGATTGAAATTTTTCAAGCTGTTATGGAAGACTTAAATATCCACCCAGAAGTATTTGTAGTGGAGGACGGGAATTATGGTGGAATTGAAAACGGTCGTTGGAATGGTATGATCGGAGATTTAGTTGAGGAAAA…
Hs_transcript_30687	---NA---	0	NA	Gono	DOWN	.001	CTGGTGTCAACACAGAATTAAAAGAACAAATTACGAAGCAATGTTCTTTATTGGCGTGTTCATTTTGGCAATGTTATGCATCAGTGAAGAATCGCCAACAAGTAAACCTAGCACCAAAGTGACTTTCAAGGATATATGCAATACTAACTGCATTGCAGTTTATGAGCAAAAATGTAAAAATCTTGTCGAAGATATTAACAGTTACTTGAAGTGCCGACATGACGAAATACGGTGTATCAAGAAGAAAAACGCTGATTGTCAACTCAATAAAGAAGTAAAAAAACTTCTTCATTTTCTCAAAACATTTGGTTGACATGTTGATCCGCACATTTGGCAAAAGAAGATGATTTAGTCCAGCACTTTCTCACCATATCCAATGTTTGTATGCACGGATTTTGT…
Hs_transcript_41981	mitofusin 2	2	NA	Gono	UP	.05	TTTAGTTACCCACCTATCATATGATCTAAAACTTATTATGTAAGTTATATACATCCAACGATGCCAAATAAAGTTTTAAAGAAATCGATTTCAATTGCTGAGAAAAAAACAAATGGAAATAGTGTAGAAGGTGCAATCAACTCTCCCTTGCAAAGATTTGTCAGAGCAAAAAAAAGAATCACTCAGACTTATGATGAAATATTCAAGTATTTGAAAGAATCAAGGTTGTTTCTCATTGACTGTGATATCAGTGAGGCTAGTGACAACGCTACAAGGTCAGACATAAGACATGTTGATAACTTTTTAAATCAAGCATTGAGTATCAATGAAGTCCTGAAAAGAGACAGTATGAAAGTTGCTTTTTTTGGTCGTACAAGTAATGGAAAAAGCACAGTTGTT…
Hs_transcript_44170	low quality protein: coiled-coil domain-containing protein 150	0	TIGR02168 SMC_prok_B: chromosome segregation protein SMC	Gono	UP	.05	AGAGGAAATTAACATAAAATCTGGGGAATATAATCAGGTGAAGAAACAGTGTCAGGATCTTGAAAGTCAGTGTCAACAATTCAAACGAAAGTGTGAAAAACTGCAGAAAGCATTAGAAGCCTCTTCTTCAGAGAATCAGGAGCTTAAAGAACTTTTAAAAGTTGCCTCTGTTGATAATCAAGCTCTTGTTATTCAAAGCAAAGAAGTACTGCTTCGGGAGCAGGCAAAAGTAAAGAACATTGTTGCACAGCAAAATAAATTGCTTGATTCCACCAAAGCATCAATGTTGCAAGAGTTGAAAAACCAACACAAGAATACTGAAAGGACGGAATCTGAAAATCTGCTATTGAAGCGAAAAATAGTTGAATATGAAAGTAAACACGACGAAAGTGATTTCAA…
Hs_transcript_44171	low quality protein: coiled-coil domain-containing protein 150	0	TIGR02168 SMC_prok_B: chromosome segregation protein SMC	Gono	UP	.05	AGAGGAAATTAACATAAAATCTGGGGAATATAATCAGGTGAAGAAACAGTGTCAGGATCTTGAAAGTCAGTGTCAACAATTCAAACGAAAGTGTGAAAAACTGCAGAAAGCATTAGAAGCCTCTTCTTCAGAGAATCAGGAGCTTAAAGAACTTTTAAAAGTTGCCTCTGTTGATAATCAAGCTCTTGTTATTCAAAGCAAAGAAGTACTGCTTCGGGAGCAGGCAAAAGTAAAGAACATTGTTGCACAGCAAAATAAATTGCTTGATTCCACCAAAGCATCAATGTTGCAAGAGTTGAAAAACCAACACAAGAATACTGAAAGGACGGAATCTGAAAATCTGCTATTGAAGCGAAAAATAGTTGAATATGAAAGTAAACACGACGAAAGTGATTTCAA…
Hs_transcript_20835	cytochrome c oxidase assembly factor 6 homolog	2	COX6B Cytochrome oxidase c subunit VIb	Gono	UP	.05	TTCATTTTTTTACAAAGTGCGTTTCATTGCTTCAAACTTTGAATTTATGATGTATATCTTGGGCAACTAGTGCAAAACAAAAAACACCTTCCTTGAGTATAATAACTTACTTGAAATATATAACGAAAGAAGTGAAAAAAATTGTTTTACCATAAAAAGATCGGCTTTTCTTTGATTCAGAAAAATATTTTGTTTTTTTCAAATACATTTCGTTTACAGCAGCCTTTTAAATAAAATAAAATGAAAATAACAAACACAAATCTCCTTTGTAACATGAATTCGAAATTAAAAAACTATATTTCAGAATACAACGCTATCTTTTTTTGTCACTATACACAGCTCCTTCTGTTTCAAGTTTTTTCTTTATAAGGTCTTTTGTTCGTTTACTACCAAAATATT…
Hs_transcript_20836	rt10_danre ame: full=probable 28s ribosomal protein mitochondrial short=mrp-s10 short=s10mt	5	Ribosomal_S10 Ribosomal protein S10p/S20e	Gono	UP	.05	GCACAAGGATAGTCGGCTCCAGTTTTGACAATCAATCACATAAACAAACTGCATGTGGACAATCTATATGTATAACAGATGTTAAAAGATGTTACTCCACAAAAGAAAGAGCAACaGaaaaaaaGTATAAACATGGAAAATTGGTCGTCGAAGAAGAAGAAGATCCATTATTGTATCCAAAATTTTTAATAACATTATCTGGCACAGATGAGGCTGTTCTGGAAAATTTTTTTCACTTCGTAAAAAAAGCTGCAAAAATGACTGACATTAACCTAAcaaagagctttccaatgCCTGCGCACGAGGaaAGCTATCGTGCTAAACgtgttggggacggtTTgcaaaagGAAGTTGAGTAtaaCTTTAAACAGTATCAACGTGTCATTGAGATTTCTGACT…
[truncated: 5,855 more rows]
