# Supplementary material for: Differential gene expression between functionally specialized polyps of the colonial hydrozoan Hydractinia symbiolongicarpus (Phylum Cnidaria)
Source: BMC Genomics. 2014 May 28;15(1):406. doi: 10.1186/1471-2164-15-406 (PMC4072882; doi:10.1186/1471-2164-15-406)
Supplement: Supplementary file 5 — Additional file 5: List of polyp-specific DEs discussed in Results and discussion section. This table is a subset of Additional file 4 and contains all the same information, but with BS support and the accession number of the closest cnidarian ortholog, if molecular phylogenetic analyses performed. In cases where phylogenetic analyses recovered well supported sister relationships between two monophyloetic clades with no clear one to one orthologous relationships, a single accession number was selected from the non-H. symbiolongicarpus monophyly. List is divided up by color according to the subheading in the Results and discussion section they are discussed in: Blue – ‘Gametogenic expression’; Yellow – ‘Homeodomains’; Pink – ‘Myosins’; Green – ‘Toxins’; Orange – ‘Astacins’. (*) Marks transcripts with whole mount in situ hybridizations data in this study. (XLSX 152 KB) [file 12864_2014_6153_MOESM5_ESM.xlsx]

## Sheet: DEs_of_gene_families_discussed.
seqID	BS support	orthologs Accession	blastHit	#GO IDs	HMM family	Polyp	Direction	Sig. Threshold	Seq
Hs_transcript_11338	NA	NA	predicted protein	0	CABIT Cell-cycle sustaining	Gono	DOWN	0.001	CGAAACAGAATTCTTCAATTTGTAAAATGCAAATACAGCTATACAGACTCTAAAAAGATTGTTTCATGATGATGTTCTATCAGGGAAGTAGCTACATTATGAATTTAAATTTCAAGTTAATTGCACGTTCAAAATGAAGTTGGATATTTAACCTTCTTGGTTTGAATAAAAAAATTAGTTTTTTGAGACAAAAAATCTTTTTTTTTCTGCAGAAAAAGTCAAGGTTGTATGCAATTTTAGCAGTCCAGTTCTACATACAAAATTGAATACTAAAACTTTAGGGCTACTGTCGTCAATAAAACGAAATTTATTCTTCTATATACAAAATAAAAACATTTGAACAAAAATAATGTAGTAAGAGACTTGGCATAAAATCCACCGAAAACAAAATATCCTTTT…
Hs_transcript_11339	NA	NA	predicted protein	0	CABIT Cell-cycle sustaining	Gono	DOWN	0.01	GCAGTTTAAAGTTAAGATGGACAAAGTGCTGAGCCATATAGTTTGGAGTTCAGAGAAGGCGTCTTTAAAAGAATTTACTTCCAAGCATGAACTGCCACAAATTGTTAAAGTGGAACACCGTGACAATGATGCTTTAGACAAAAAGTACTTCTCTGTGGGTCAAACCTTGAAATTACATTGTATTCAAAACATTAGAAAAATAGAATGCCGTGACGACAGAGGAGTTTTGTACTTTATACCTGTCTGTCTTCAAGAAAAAGTATTTCAAGAAAATAAAGGAGACGCAGTGAGCAGTATTGCAGAGTTGGCGACGTTTCATCCGGCAGCCCAATATGTTCAAGTACTAAACGGGTATTGCATTGATGGAAACGGGAAAGGGATAATTATTGACATAGAACA…
Hs_transcript_43704	NA	NA	exporters of the rnd superfamily	0	TIGR02209 ftsL_broad: cell division protein FtsL	Gono	DOWN	0.05	CTCCGTCTAGTAACCAATGATTAATCACGAGTTCCTCCGCaggGTTTTTTTTTATCCCTTTTATATCCTGGGAAttTTTTTttGTTCTCTGTTTAAAAGGGGGAGATCACACGAAGCAATTAAACGGTGAGTGGGAACTAGGTTGTGAATGTTAATTCCCGTTTCCACGAATAAAGTTTAAATAAATCCGATATAAAGTTTACAACAGTTTGGAGCAGTGTGTACCTATCGTGAACACGGAATGGTGTAATTACATATAAAAGTTAAAATTGCaaattaAAAAAAATATTAAAAAAATAAAAAAAATATGTCAGATCAAGGAGAAATAAAAGAGGAAGCTGATGGTGGAAAGTTAATGCATTCTTTTACAGAAGAATGGGTGAAAAAACATCGCCCGTT…
Hs_transcript_43705	NA	NA	---NA---	0	TIGR02209 ftsL_broad: cell division protein FtsL	Gono	DOWN	0.05	AGTTATTACTATACTACGTTCATGCAATCTGAAGTTACCAAATTTCAGTTATCAATGTTTACAGCAGATTTAGGACCTTAGGTTAGATCCTATCTCTGAAAGTTTGCTAATTTTGGCTGCCTTTATTGAACACTGTTTTTGTCCACTAGAACCCTGTATTTGGTTAAAACGTAAAATTAATATTTCTTGTTAAAATTAAACTAGGGAAAAATACTTTGAAGTGTTTTTTGATATAGTATGAACACTGTTTACTTAATTTGAGGTTTAACGGTGAAACTAAATCCTAAACATTTTATATGACTGACAACCTCACGAAAGTTGAACAAGAGATTTCGCGTGTCAGAAGTTGAAAGTACCTATAATTTCAGCCTCTTGTGCTTCCGAGAATCTTACTTCTTC…
Hs_transcript_60985	NA	NA	predicted protein	0	CABIT Cell-cycle sustaining	Gono	DOWN	0.01	CTGAAAGCCAAGTTTTAATTTAGAGTGTAGTTAAAAAGTTGAACATTTAAACTGTAATTGAGTTAAACCTTTAAAAATGGAGACGAGCATGCTAGATTATATTACCTGGAGTGATGAATGCCTAACGCTAGAAGAGTACGTTAAAAAGTATGATCTACCCCAATTGGTACTAGTCAAAGAAGGTATATATGAGATTAATGACAGTTCAACATTCAGTTCTGGTGAAATTTTAAAACTACACTCAGTAAATACAGAGGAGAAAGTTTTGTGCTACGATGATTTTGGTAATTCATATTGTATTCCGTTATCTATACCTGATGAAGTAATGATAAATCAAGGTGAAACGGTTTATCAACACATAGCTGACTTAGCTATAATAAAACCTTTACCTCAATATGT…
Hs_transcript_63808	NA	NA	cell division protein	4	Pfam-B_4933	Gono	DOWN	0.05	CACGATCTAGATAGtATTCCAACGAGAGAgctaacataACAatactttgttcttCtGtttCATTTTCATAATTAAGATGTATCAGTATTGGCTTTGTACCTTCAATGTTATGTCCAACTTCTTGCGCAGAGTTGCATTTCACTTTGGttAGGGTTTTGATATCTTCAGAAACATCTGGATAACGTGAGGCAGCTGCAATTTCCTCTATATCCACTGGTTCTTCAAAAATCTTTTTACTTTCTTCGGCTGATTCTACTTGTGAATTCTTTATTTCTAAGACTTTACGCTGCTTTGAATTTTGTTGAATGGTAGAGCTGGTCGTTCCAGATTTTGCTGATGATATTTCATGATTTTTTTCCTGAACAGGATGTTTGATAACTGATTCAATCCCGGAAATTT…
Hs_transcript_6785	NA	NA	meiosis-specific transcription factor mei4-like	4	Fork_head Fork head domain	Gono	DOWN	0.001	GTTGCCATTTTATTTATACAAAATAACATCGAGGAATTATCTCCTCGACTTGATAAATTAGCAAAAGTTTAACGAAAAATAAATCTTGATGAAGCTTGATATGTCGTCGATGAGTCCGTCATTACAAAGACAATTCAGCATATCGCCGACACCTACAGTTAAAAGTGAGGTAATGCCAAGTAAAAAGCCGACCTTTTTCTCAATTGATCAAATTTTGGGCAAACATGACGCAGAAGGTTCAGACGACGAAGTTTTTGTGAACGAATATAACGATGATGACAGCTATGACGGCGACAAAAGTGACGTTAATATTGACGGCGCCGATATTGAAATGTCTAGTGAACTAGATGAGAATAATAATGAAATTGAAAAAATCTCAAACGACAAGAAGGATAATAA…
Hs_transcript_10957	NA	NA	rhotekin isoform x3	2	Anillin Cell division protein anillin	Gono	UP	0.05	AAAAAAACAATAGCAGAAGATTCAGTCAAAGGTTCACAGGACGTATTCATCTTATTACGCAAGTGAAGTGCGAACTTATATGGCCAAATTAGACATGGCTGATGACTTACAACAGAAGATTGATGATCAGATTCGTATGAGAGAAGGTGCAATGAAACTAATGACAGCATGCAGTACATTGAACCAAGCATTGGAAACAAGTAAAAATTTACTAACAATCAATGCAAGAATTCTAGGCTTGATGTCAGCTCTGCAGAAACAGAAAAAACAACATGTTTTAGAAGAGTATAACCGTCAGCGAAGCTCAGCATGTTCTGACTCACTAGTAGATGTATGCACTGGAAGAGTTGCGCTTTCAGATATTCGAGTTCCTCTTATGTGGAGAGATAATGTACACTT…
Hs_transcript_14839	NA	NA	timeless-interacting protein	2	Swi3 Replication Fork Protection Component Swi3	Gono	UP	0.001	AAAAGCGAAAAGTTGGGGAAAAGTGAAGGATTTGCAACAATACAATCAACAGTAGCCAGCCATAGATTAATTTTCTACGAAATATGCTGGAAAATAGTGACCACGAAGTTTTAGCAGATGAACCTGTGAACGCTGAAGATCTTTTTGGAGAAGCTGATCAACCGCTACTGCCGCCTCTCTCTCCCCTTAACGACTTAGAAGGAGCTGCTTCTGAAGGAAATAATGATAACGAAAACAACGAAAAAACAGAGCCTCAGAAAAAACGAAGACAAATTAACCGCTTACCAAACTTAAATGACGAATGGCTGACCAACCCAAGAATGGAAGGAATTTATAAAGTGAACAATTATTTTGAAAGTCTCAAATACAAAAAAGGAAAAGGCAGAGAGCAGGAAAATT…
Hs_transcript_15554	NA	NA	nanos 2	1	zf-nanos Nanos RNA binding domain	Gono	UP	0.05	CGATACATGTCTTTAAAATCGCAAACAATGGCTTATTTGTTCTCATTTGCATGTAGACTCGGTTACGTGTCTAAATCAGGGTGTAGATATTGTGATAAACTTAATCATTTTATGTATTTTTAGCGGCTTATTACCCCCGGTTTTTAACATACAATGGTTACAATGGAACGCGAAACGTCGAGATGATTTTATTGCATAAAAAGACGATCGGCCAAACAGTGTTATTATATTTGTCGTGTTGTTGCATGGAAACTGTGTAGCGCGTGAAATCTGAAAGTTTTTTGTTGCTGAAAAAAAGAATTTGTAAAGAAAGATGTCGTTGAGTGATGTTATGCTACAAAACTTCATGCCGAGAAACATACTTGAATCTGATGATGAGCTAGACACGTGGTCTAACTT…
Hs_transcript_18555	NA	NA	replication protein a 32 kda subunit	1	RPA_C Replication protein A C terminal	Gono	UP	0.01	TAGGACAAGTCAGAAGGTTACAATAGATCTGAATGTCGAGAAGATACATATGTTCGTGTAATTGGAAATATGAAATCATTTCAGGAAGGAAAAGTAAGAAGTATACTGGCCTTCCACATGATTCCATTAACAGATTTCAATGAAATAACGTTTCATCTATTAGATGTTATACACGCCAATCTCTGTCCTAAGAGAACTGACAACTGTCAAGCAGATCAAACCTCCCAAAATTACGGAATTTCTTCTGCATATGGTTTGACCACAAATGACGCAGGTTTGACAGGTCCACATAAAACTGTATTTAACTATATATCTTCATGCATAGCTGAGCAAGGGATTAGTGTGAATGAGCTACAAAAAAAAATTCATAACCTGGACGAACAACAACTCAGGTTTTCT…
Hs_transcript_18689	NA	NA	cell division control protein 2 cognate-like	6	NA	Gono	UP	0.01	AATAATACTCATATACACACTCGTGCATACAACTTGATATCATATACGCAAGCTCTTTAGCAGCTACAAAGACAACGCCACTAAACGTTGCATAAATAACTGAACTTACAAGCAACCTTAACAGTATATAGTATTATAAAAAAATTCTTTATATATTAACACAGCCCAAGGAGGGGTTTCAGCCACTTTCAAAATTTCTTAAAAGCAACGAATTGTTTATTCACCACCATCTCTGGCCTTGGTTTAAACGATATTAACGAGAAAAGATTTTTAACCAAAACTGTCATGAAACGCAAAGGCTTGACGTCACAACTTTTTTTGGCGATGTTTTAAAGTATCAAACGGTATCTTGATGTTGCACGTCGTGAAAATATGGATGCGACATCGCATTCTTCGCAG…
Hs_transcript_19431	NA	NA	cell division cycle cofactor of apc complex	8	NA	Gono	UP	0.05	GAATATAACAAAAAACAAAATGGCAGACCGAAAGATGGCATTAATGAAGGGAGAAATAAGGGAACCACTCTCTCCAATATCTGCAAACAAAGCAACAGCACGAACACCACATAAAAGAACAGCTTCTAGGAATGCAACTGCAAGAACCCCTGGCAACAAAACACCAAATATCAAGAAGAATGGTGCTGGCACAGAAGGTTCTATGTATGATAGATTCATACCCAATCGTTCTCTAATGAATGTTCAAGTAAGT
Hs_transcript_19449	NA	NA	protein asunder homolog	0	DUF2151 Cell cycle and development regulator	Gono	UP	0.05	AGCTAATTCACGCCAAAAATCTGATTGAGGTTTTATGTCAAGTATTTTTACGTCTAATGAAGATTGTTGCACCATTTTAAAAAAGCTACAACTATTAAATTTCAGTTAATAAGGTTTCGATTAGGTTTAGGTCATCTATATTTTTAATTAAATAAGGCAATCAGATTTTCCCCTGGACAAGCATTCTATTTAAATTTTGCTTTAATGATAGGTAAAGTAGCAAGAAAAATGTCTATATCAACATGTCGTTAAGAAATGAAATTTGCAAGGAGACATGTATTGTTGTTGACAGATCATCGAAGTTTCTGGAAACTTCTGGATCGAAATTAGACATAGAACAAAATTCGAAAAGTCGAGGATCACTATCTTTTCTTTCTGATCTTTATAAAACAACATGGA…
Hs_transcript_19988	NA	NA	replication protein a 70 kda dna-binding subunit- partial	1	TIGR00617 rpa1: replication factor-a protein 1 (rpa1)	Gono	UP	0.001	CCAGGGTATAAAAAAGCTTGCTGCTGGACCAGGAGGACAAGACCGTTATAGGCTTGTTTTATCAGATGGAGTTGATTTTTACACTTCGGCCATGCTTGGCACACAGTTGAATGATATGGTTCATGATGATATGGTGGAAGTGAAAGCAGTCATACAAATGAATCGCTATACGTGCAATGTTGTACAGAAGACCAGAAAAATTATTGTGGTCTTGGAATTAACAGTTCTTCAGAAAGCTGCTGAAGTTGAGGGTAAGATAGGTGAACCTACCCAGTTGTCTGACTTGGTTGAAGAGCAGGCACAAATGAAAGCTGTCATTAAACAAGAATCTGTGGATAACAATAACCAGCCTCCTAAACCATACAGCAACAGCTTCAAAAAAACTTCAAACAGTA
Hs_transcript_19989	NA	NA	replication protein a 70 kda dna-binding subunit	3	TIGR00617 rpa1: replication factor-a protein 1 (rpa1)	Gono	UP	0.01	AGTAATACATCACAAACTACAACTAAAAATGTATTTCCCATCTCTTCGCTTACACCATACCAAAACAGGTGGACGATACAAGCTAGGGTAACAAATAAAGCAGCCATCAGGCATTACAGTAATGCTAAAGGACAAGGAAAGCTGTTTAGTTTCGATCTGGTTGACCAATCTGGTGAAATAAGAGCTACAGGCTTTAATGAGGTTGTGGACAAATACTATGACATGCTGGAACAAGGAAAGGTGTACTATATTACAAAAGCCTCATTAAAGCCAGCAAATAAGCAATACAGTTCTTTGCGTAACGACTACGAAATGTCTCTGAATAATGATACTATTATTGAACTGTGTGAGGAAGCTTGTGATCTACCACAGCTGCAATTTAACTTCAAACGCATAAAA…
Hs_transcript_19990	NA	NA	replication protein a 70 kda dna-binding subunit- partial	1	TIGR00617 rpa1: replication factor-a protein 1 (rpa1)	Gono	UP	0.01	AGTAATACATCACAAACTACAACTAAAAATGTATTTCCCATCTCTTCGCTTACACCATACCAAAACAGGTGGACGATACAAGCTAGGGTAACAAATAAAGCAGCCATCAGGCATTACAGTAATGCTAAAGGACAAGGAAAGCTGTTTAGTTTCGATCTGGTTGACCAATCTGGTGAAATAAGAGCTACAGGCTTTAATGAGGTTGTGGACAAATACTATGACATGCTGGAACAAGGAAAGGTGTACTATATTACAAAAGCCTCATTAAAGCCAGCAAATAAGCAATACAGTTCTTTGCGTAACGACTACGAAATGTCTCTGAATAATGATACTATTATTGAACTGTGTGAGGAAGCTTGTGATCTACCACAGCTGCAATTTAACTTCAAACGCATAAAA…
Hs_transcript_20722	NA	NA	protein mcm10 homolog	2	Mcm10 Mcm10 replication factor	Gono	UP	0.05	GCTTCTTATCACACCAACAGTTGGCTCGCGAAATTTAATGCATTTATTATATGGCAATCAAGTCAAAGAGGAAGAAGAGAAAGCTCCGAAGAAATCTTACATGGGTGCAAAAGATTTTTTAAAACAAAACAAAAAAGAACTACTACAAGATATCTCATCAGAAGACAACAAACAACACAAGAAAAGAAAATTTAGTGATATCAATTTCTTCGAGAATAACAAACATCCAGACAAGAACCAATCAAAAGATTGTAATATAAAGCGAAAGAGTCACGAACCAAAACAAATACCTGCCCTGCCTAAATTAGGGCGTGGTTTTGGTCGTTCAAGTGTTATTGAATTTTCAGATAACGAAGAAGATTGTTTAAGTTATAATAATTACACTGGTGAAGAAACTGA…
Hs_transcript_20733	NA	NA	cell division protein	0	NA	Gono	UP	0.05	GAACCCATTCAAGAGGTTTTATCACCAGATTATAAAAGACAATCCCCTAGACTACACAATGAAAGCCACTTAACGAAAAACAACCGTGATCAATTTGTACATCGTCCACCTACCGGCGACGTCCAACCTTCCTCGAAACCGAGTAGAGGTATTTACGACATTAGAAATTCTACAAGCCCAGGAAGCTCTAATAGAAAAAGAATCTTATCAGGTAAACCGTTTAAATGTAAACCGAACAGTTCAACTAGCGATCCGTTGCTAGTGTATGTGTCGGAAGATTCGAAACTAACAGAATCGGCTCTGTCAAATTCTTCACAATACCAGCCTTATGTAGAAGCTGAGCCGAATGTTCTCTCCTCTGGAACATCACGCAATATGCTCAATTTAACCAGCAGTGAG…
Hs_transcript_25956	NA	NA	replication protein a 14 kda subunit-like	0	Rep_fac-A_3 Replication factor A protein 3	Gono	UP	0.01	ATAAATTTCATGATCTATCCTTAGCATTGTATAATTTGCTGTAATCATTTCACTGATTTCATTGGTTGAGTTTAGGAATTGTTGAAACCACACTAGAGCTGCAGATCCtggtTTTTTATCGTGGTAGAAATAAATCAAAATATGAATTTGACTTTTCAGGTATAAAAACTTCAATGAACATATAACAGTGATGGAAAACAAAGTGATAGAATCAAAGCAATATGTAAATGGTGCTATGCTACAAAATAATGTTGGCAAGACTGTGTGTGCCATTGGGCGTGTCACCATCATGAATCCAAATGGAATGGAGTTGAGAGTTCAGCTGGCTGATGGTAAAGAGGTGAAAGCACAGTTGGAAGATCAACTTGAAGAACCACTTGAAGGATTTGTGCAAATGCT…
Hs_transcript_27804	NA	NA	dna replication complex gins protein sld5- partial	3	Sld5 GINS complex protein	Gono	UP	0.05	CATTTCTTCCAGAATGCCAAGAGTTTTTACATTCTGTATGATGTCTGCCAATGAAGAAGAACTAGATGGAAGTGATGATGAAATTCAGGTGACTGCAAAGGAAGTTTGTGAGCAGTTAACAGAGGCTTGGTTAAATGAAAAATTTTCACCTGAGCTATTAGAGACTAAAGTAGAGTTAGTTGAATGCATGCTGGCTCAAGTAAAAGAACTGGAGAATAATTCCACAATAAAAGATAAAGACCTGGAGACTTCTGTACAACAAATTGAACTTGAACGAGTAAAGTTTGTAATAGCAAGTTATCTCCGTGAAAGGTTAAAAAAGATAGAAAACAATGTTATTCATGTACTGGAAGAAGAAGCGAAGGATCAACCGTCTAAGTTATCTCCCGGAGAGTTGAA…
Hs_transcript_27806	NA	NA	dna replication complex gins protein sld5- partial	3	Sld5 GINS complex protein	Gono	UP	0.05	AATTTTAGTTTTAGAACCATAGCTACTCTGGTGTCGTAATATCATAAATGTATATATTTATATAAGGCTTACAGATACGCAGCTTATGGGCAGTTTACATGGTGGGTTCATGTCCATCTTGTCTGTATGATGTCTGCCAATGAAGAAGAACTAGATGGAAGTGATGATGAAATTCAGGTGACTGCAAAGGAAGTTTGTGAGCAGTTAACAGAGGCTTGGTTAAATGAAAAATTTTCACCTGAGCTATTAGAGACTAAAGTAGAGTTAGTTGAATGCATGCTGGCTCAAGTAAAAGAACTGGAGAATAATTCCACAATAAAAGATAAAGACCTGGAGACTTCTGTACAACAAATTGAACTTGAACGAGTAAAGTTTGTAATAGCAAGTTATCTCCGTGAA…
Hs_transcript_27807	NA	NA	dna replication complex gins protein sld5- partial	3	Sld5 GINS complex protein	Gono	UP	0.05	TCCTGATGTGAATTCTTTAATAACATATAGTAAAGACTTATTTGAAATAAACTTTTAAAAGCATCGTAGGTAACCTTGAAGGACTTTAAATGAATTCAAATAAATCAGGCAGAAGGCACCAGTCTACACTCGATAATGGCTTTATAACCTCAGTGATGTTTCCATAAGAAGAAATCCATAGGAAAACACCTCGCTTCACCCAAAATCCCAGCATCTTTTTTCCTGCCACTCAATGCCTGAGCCAAAGAACTTACCGCTGAAAAGTAAACAAATAACGTCAAGCTGGAATCCATTATAAttttttAttttCTTTAGAATTCAGGAAATATGATAAGATAGCTAGCTAGTCTGTATGATGTCTGCCAATGAAGAAGAACTAGATGGAAGTGATGATGAAAT…
Hs_transcript_28204	NA	NA	replication protein a 32 kda subunit-like	2	NA	Gono	UP	0.05	TTTAGATAACTTTCATTGGAATTGTTCGCGAGGTTCAGGAAGCAGCTACCAATATATCGTACAAAATAGATGACATGACTGGACGCTATTTTAATGTGAAGAAGTGGATTGATGGGGACATAAAAGATGACGTTGAAAAATACCCTGGTATCGTTGACCAGATTTTGAAATATGATTGGCTTTCACATTTTCGCATAATTATGATGATTTTCTTCCTTGGTCA
Hs_transcript_28205	NA	NA	replication protein a 32 kda subunit-like	0	NA	Gono	UP	0.001	TTTAGATAACTTTCATTGGAATTGTTCGCGAGGTTCAGGAAGCAGCTACCAATATATCGTACAAAATAGATGACATGACTGGACGCTATTTTAATGTGAAGAAGTGGATTGATGGGGACGTAAGTAAGGTTTTTTTATGGCGACTTAACTAAATCAAAATCCTTTCTGATCAAGAGTCATTTCAACAAGTGAGGTTTTTTATTGATTTAAAAAAATTGAATAATAAAGAGAGTTTAAAATTGTAAACAATGCTGGCAATTACTGAAAGCTAGCATTAATTAAAAGGGCTGTTACTGTATAGCTATAATACAATAACATTAAAGTAAAGATTTTTCCAAATGAATTGTTATTTTTGGATTGTTATTGTTTATTGTTGTAACAGGTTTTTATTACTCGTGG…
Hs_transcript_29134	NA	NA	cell division cycle protein 27 homolog	2	TPR_1 Tetratricopeptide repeat	Gono	UP	0.01	CTGAATGCCTTAGACATATTTGAGAAGTGAAGACCTGTATTAACATGTCCTTAATTTATTTTAGACATGTTAAATTAAGGCATATGGTGTATGTATACAGTGTTGTAAAAATAAAGCATATGCAAAAATGGTTGCACAAGAGCCGGTTAAGGCAGCAATATGGCATGCATTGAATGCCTACTGCTTTACTGATGCGATATTTCTTGCTGAGCGCTTGTATGCTGAAGTTCGTAATGAAGAAGTGCTTCATTTGCTGGCAACATGCTACCACAGAGCAGGACATACGAGTCGTACTTACAATCTGTTGAAGAAGCATTCTCATATAAACATCAACAATAAGTTTTTGTTTGCAACATCTTGCTACATTCTGAATAAACTGTCGGAGGCTGAAGTTATTCT…
Hs_transcript_29135	NA	NA	cell division cycle protein 27 homolog	10	NA	Gono	UP	0.05	TTTTTGTTTGCAACATCTTGCTACATTCTGAATAAACTGTCGGAGGCTGAAGTTATTCTAGTGGGAAATAAAAATACAACAACAGTCCATTCTGTTGCAACTATAAAATCTGATTATGGACCAATCGCAGGAGTCACATTACAGTTGCTTGGGAATGTCTACAGAAAATCTGGACAAACTTCAAAAGCTGTGGAATGCTATAAACAAAGTTTAAAATGCAATCCTTTTTTGTGGAGTTCATTCGAACATTTGTGTCAAATTGGGAGAAAAAATTGATCCACTTGACTACTTCAAGACATCAAGTTCATCAAAAGTACCACAGCAACAGCAACCATATCCTTATTTTTTCTCTGCTCCTCGACCAGAACTCTCTTCCCTTGGATCCATCAGCAGTTACGA…
Hs_transcript_30392	NA	NA	dna replication licensing factor mcm4-b-like	13	MCM MCM2/3/5 family	Gono	UP	0.001	GTACACAACTGATCAAGCAAAAAAGTAATGAAGACAAAAATTTCCCGCGTTTAGGAAAAGATCAATGTTTTGTTTTTGCAAAGCTACACTTTCTTGTTTTCCAGTTCAGTTTATGTTACTGTAGGAGAATGCCTGCAACTCCAAAACCAGCAAAGAAACGACAAAGAGCAGAAACTCCACAATCTGCCGCATCTACAAGATCTAGGCGTTCAAGCCGGAAGGGTAGCACAAAATCAGATGATTTATCGTCTGAAGAGCAATCTAAAGATGCACCACCTGCACAACGAAGACGAGTAAATAATGATGGTGCTTCATCACCCCTTCCGTTGGCCCCAACATCCCCTAACACATCTCAGCAAGAACATGACCAATCTCTGCAAAGCCGAACTGGATTACTAA…
Hs_transcript_3233	NA	NA	dna replication licensing factor mcm5-a-like	7	MCM_N MCM N-terminal domain	Gono	UP	0.05	CAGTAATCAAACTTCAATATTTTTTTTCCTAGAATAAACAGATATTATGGCTGGAACTGGGTTTGATCAATCAGAAGTATATTTTACCGATCCATTCGGATCAGAAGATACAGGAGCTGACCCTAATGCCAATGTAGCTGAAGTTAAAAAACAATTTAGAGATTTTATTAGGGAATTTCATGAAACTAATTTTGTCTTTCCTTACAGAGATCAGTTGAAGAGAAATTATAATCTTGGACAGTATTGTCTTGATGTCAGCTTGGATGATTTAAGAAGTTATGATGAGCACCTTGCTGAAAAAATTCTCAAAAGTCCAACAGAATATGTTCCT
Hs_transcript_32758	NA	NA	cell division cycle-associated protein 7-like	0	zf-4CXXC_R1 Zinc-finger domain of monoamine-oxidase A repressor R1	Gono	UP	0.001	TCACGAAAAAACGTGTTTTCTCCTTAATAAACTACTATAAAAGTGTGATGTTTACCTCCTCCGATCGCAAAATAAGCCCCAGGCTGAGGGTGAGGTTGACAAAAACAACGTCCGCCTCGTTTCCAGACTCTTTGTCTCTTTCGGCATGCTTTATAAAATATTAGAAGTAGGCGAGGCAAATCACATGGCTGGTTCGTTTCTTGAACAGAAATAAAGAAAGTTTAAAACTGTCACATCCATTGGTGGGATGGAAGATTATGAAGAAAGTGATTATGAGAAAGAACGAAGAAAGAATATTGAGATGCATAATGAAGAATTTAGAAAAATATTTCCGGAGGGTGTTTTTTTAAAGTCAAGTTCCGCTAAAATTAACAGAAAGAAAAGAAAGAATAGACTGAG…
Hs_transcript_32759	NA	NA	cell division cycle-associated protein 7-like	0	zf-4CXXC_R1 Zinc-finger domain of monoamine-oxidase A repressor R1	Gono	UP	0.001	AAATATTTTATTAGCTTTGCTAATAGGAACATATAAACATGTAGAACTGTACAAAAAAAACAACACACATTACTAAACTGTTTAAAAACCGTTTATAGTATACGAGACTCCTTTAAGGCACACAAATTATTTGGGACAAAAAATTACGTGTTTATCCCATGTCCTGACTCATAGTCCACATATAAATGTTTTCTAAATTTCCTTGTATTGGAATAACTAGTCTCCGAGGGAAAGTTTTCACGTCAGTGTAGCCGTTTTCTTTTGCTAGGTGTATCAAAATCCCTGTAGCTCTCTTTCCTCTTTTCTTCATGCAGAAACTACAGTTACATATGCCCCGACATGGAGGGCAAAACCACGCCTCGTTACGCAGGGCTTCCTTTGCACATTCTCCATAGCGAT…
Hs_transcript_36595	NA	NA	cell division cycle 7-related protein kinase-like	6	Pkinase Protein kinase domain	Gono	UP	0.01	AGTAAATTAACGACAGATGGAACAAGCAGAAATGATGTCACCTACTAGAGAACGTTTGTTTCGTGCTTGTAAGTCTCCTCTCAAAGGTGTCAAACTAAGTCCTAATGATACTGGAAAACCACAACTCAATGGTGATATTGCACTATTACAAACGAAAAAGAAGAAAGCAAAAAGACATAGCTTTGGAGTTAAGAAAGAAGACAAAAATATAGCTGGAGATTTATTAGAAAAGTTCCCGCTTATCAAGAATAATTTTCAAATTGTGAAGAAAGTGGGAGAAGGTACATTCAGTAAAGTCTATTTGGCAAGTTTCAATGAAGATTCAACTGAAATGATTGCATTGAAACATCTGGTGCCAACAAGTTCACCTGGCAGGATTGAAAATGAGTTGAATTGCTT…
Hs_transcript_37	NA	NA	zygotic dna replication licensing factor mcm6-a-like	7	MCM MCM2/3/5 family	Gono	UP	0.001	GAGATTATTGTTCGCGCTGAAGCAGTAGAACAAGCGCAAGCTGGTGACAAGTGCGACTTTACTGGAACGCTTGTTGTTGTTCCAGATGTGGCACAAATAAATATGCCGGGATCTAAAGCTGAAACACGTGCAGGCCGTGGCAACAAAGCAGGAGGTGATATTGAGGGCGTACGAGGCCTAAAATCACTCGGTGTGCGTGATTTGACATACCGTTTGGCATTCTTAGCATGCAGTGTCACGGCCACAAACCCTCGTTTTGGAGGGAAGGACTTATCTTCTGAAGAACTAAGTGCAGAAGCAATTAAAAAGCAAATGACAGAACAGGAATGGCATAAAATATATGAAATGAGTCAAGACAAAAATCTGTACCACAATCTTGTTAACAGCATGTTCCCTACT…
Hs_transcript_38046	NA	NA	vasa-related protein 2	3	DEAD DEAD/DEAH box helicase	Gono	UP	0.05	CTTGTACAAAACCAGATGAGGGATCATATTTAACTTGTCTGTGTAGATCAGTTAATAGTGTTATAACATGGTAGTTTTGGTTATTTCTAGAACATTCCACTACTCTGATCATATTGTGTGAAAACAATATTCTTCCACCAACGAGAACATGTTTGCTGCTATGAAATCGGGTGCTCCTGTACCAGACATTGCACCACCTCCACCTGTTGCAACACAAAACTTTCAAAGAACGGATTCATCACAGTCAGTAAATAAACAGCATCAAATAAAAGTATTCAATATTCCTGAGGGTAGCAGTCAGGACGAACTTGCAGATTTCTTCTCTTCTGTTGGCAAAGTGAAAAGTGCAAAAATATTACCACCCAGAGATGGAAAGACTACCACTTTAGgTTTTGTTGA…
Hs_transcript_38354	NA	NA	replication factor c	5	NA	Gono	UP	0.05	tTAACCAGTCAAATCTCATTTAGGCATATAGACAAATTGATATGAATTTAAAAAGCATGCATAAACTGGTATAGAATATTCCATCTACAAAACTTAAAACAATGCTAAATATTGCTTTTTCTCATTATAGATTGCAAAGACATTGACAAAGTGAACAGTTTATGAATATAATAACAGTCTCCTTCTTTCAATAATATCTTATCGGATAGTTCATCTGCTTCTTTTAATAAAAACCATAGTCACTGTGATCTTAAATAATAGTCAGCACGCTACTATTTTTATTATGCAAGTTTCTCATCTGGTCTGGTGTGACGAATCTTCACGTATCAGCAGCTTTTTCACATAATCTTGCCAATAGACCAGACATTTGCAATAATGATTGCACACCTTCAACTATTC…
Hs_transcript_38355	NA	NA	replication factor c subunit 2-like	4	TIGR02397 dnaX_nterm: DNA polymerase III	Gono	UP	0.05	GAGAAATACCGTCCCTCGAAACTCCATGAAATAACTGGAAATGAGGAAACAATTAAAAGGTTGCAGGTTTTTGGTGAGCATGGAAATGTTCCTAATATAATTATTGCAGGTCCACCTGGAATTGGTAAAACCACCAGCATTCTTTGTCTTGCACGCCAGATGTTGGGAGCATCATATAAAGACGCAGTGATGGAGCTGAATGCTTCGAATGATAGAGGTATTGATGTTGTTCGAAACAAAATAAAGTTGTTTGCTCAACAGAAAGTGACACTACCAAAGGGTCGACACAAAATTATTATTCTTGATGAAGCTGACAGCATGACACCAGGTGCCCAACAAGCGTTACGAAGGACAATGGAACTTTATTCCAAAACAACTCGATTTGCTCTGGCATGCAAT…
Hs_transcript_38364	NA	NA	replication factor c subunit 2-like	5	NA	Gono	UP	0.01	ATGACACCAGGTGCCCAACAAGCGTTACGAAGGACAATGGAACTTTATTCCAAAACAACTCGATTTGCTCTGGCATGCAATCAATCTGATAAAATTATTGAGGCCATTCAATCCAGATGCGCAGTTTTGCGCTACACAAGACTTACAGACAGTCAAGTGTTGGAACGTATACTTGACATATGTGAGAAGGAAAAGGTTGCTCGTAATGATGAAGGTCTGGAGGCAATAGTGTTTACAGCGCAAGGTGACATGAGACAGGCTATCAACAATCTGCAGTCAACGCAAGCTGGATTTGGTTTTGTGAATCCTGAAAATGTATTTAAGGTATGTGATGAACCACACCCATTGTTGGTGAAGGAGATGCTTAACCACTGCATATCATCCAATATAGACGAAGCA…
Hs_transcript_416	NA	NA	dna replication licensing factor mcm7-a-like	10	NA	Gono	UP	0.05	TATTTTGATAGGTGGAACACAAAGATGTATTGGATGTTTTCGTTGAACATCGCTTGATGATGGAAAGACAGCTGCACCCTCCTCAGCCAGGACAGACTCCTGCTGATGTACATAGTATGTTCCCACCAGAACTGCTGAGAAGATATGAAATCCAGTTTAAACATAGCTCCAATCAGAAGGCTGAATCTATCAGAAATGTAAAAGCTGAACAAATTGGTAAACTTACAGTAGTAAGAGGAATTGTGACGCGTTGTACTGAAGTTAAGCCAGTCATGTCAGTTGCAACATATACATGTGACAGATGTGGTGCAGAGGCTTATCAAATGATCAACTCGCCAACATTCATGCCACTAAATAATTGTGAAAGCCAGGATTGTAAAACAAAAAGAACTGGTGGTC…
Hs_transcript_41772	NA	NA	dna replication factor cdt1-like	4	CDT1 DNA replication factor CDT1 like	Gono	UP	0.001	GTCTAGTTCCCAAAGATCATCAGATAAATTCCGCCATCTTACACAAAAGGCAACTCCTGTGACATTTGCGTTGCCCTTGAAGTATAAAAATCTTTTGGAGATGTTCAGATGTACAGACTCAGTGCTGTTTCTACTAAATCAGAGGTCTGAAACCTGTACATATGATAGACTAAAGAAGTCTGTTCAAGCCATGTGTGGAAGAGAATTCAATCATCAGCACTTAGCTTCAATGAAAAGTATTTACCCCACTGCATTCACTTTCCGACAGGAGAAAAATTTACACACTGCTGGAAGTAAAAGTTCAGAATATCAGTTAACTATCGAAGCAAACTTCAAAGAAGTCTGTGGCAATTCCTCCAAGATTTCTTCATCAGTTCTGATAACAAGAAAATTGAAATT…
Hs_transcript_42648	NA	NA	cell division cycle 2-like protein kinase 6	7	Pkinase Protein kinase domain	Gono	UP	0.05	TTTTTTAGTTTCATTTGTTGTTCTTTGTTTAGTGTTTAATAAAAAATGCTTATCAATGGATTATGATTTTAAAATTTCAATGAATGACAAAAGGCGAAGGGTGGAGGACCTTTTTGAGTTTGAAGGGTCAAAAGTTGGTCGAGGCACATATGGACATGTTTATAAAGCAAAACCAAAAGATATAAAGGATACAAAGGAATATGCACTAAAAGAAATAGAAGGCACTGGCATATCAATGTCAGC
Hs_transcript_43	NA	NA	zygotic dna replication licensing factor mcm6-a-like	8	NA	Gono	UP	0.001	TTTAGAATTCGTGAATTATCCACTATAAAAATTGGATCATTGTTGCGCATTAGCGGTCAGGTTGTCAGGACTCACCCAGTCCATCCTGAGCTTGTTAGTGGTACTTTTATCTGCTTGGATTGTCAAACCGTCACTAAAGATGTGGAGCAACAATTTAAATATACACAGCCAAATGTATGCCGTAATCCAGTTTGCCAAAATCGTCGAAATTTTCAACTTGATATAGACAAGTCACGATTTGTTGATTTTCAAAAAGTTCGAATTCAGGAGACCCAGACTGAGCTACCACGTGGTAGCATTCCCAGGAGTGTTGAGATTATTGTTCGCGCTGAAGCAGTAGAACAAGCGCAAGCTGGTGACAAGTGCGACTTTACTGGAACGCTTGTTGTTGTTCCAGAT…
Hs_transcript_43441	NA	NA	piwi-like protein	1	PAZ PAZ domain	Gono	UP	0.05	CATCACCACCTATAAAAGAATTAGAACAAATGACAGTGACATCAAGGaAAAATTTGGAGAAGGGGAGTGCTGGTACGCCAAATCCCATGTGTGTAAACTTTATTGGCTTTAAAAGCAaGAAAGAAGCAGCATTCCAATACAGTGTGTCCTTTAACCCACCTATAGAAAGCAAAAATATGCGTTTTGGAATGTTAAATGAGCATCGAGATATCATAGGAAAAACAAAAGCTTTTGATGGTTCAACGTTGTTTCTCCCCAATCGTCTACCAGAACCGCAAATGAAATTACAAAGCAAAAGAATTACTGATGGCGCCACAATCGAATTAACTTTAACCCTTGTCAAGGTGCTTGACCCAACACAGTGCATCCAGTTATACAACATAATTTTACGAAGAATTA…
Hs_transcript_43442	NA	NA	piwi-like protein	1	PAZ PAZ domain	Gono	UP	0.05	CATCACCACCTATAAAAGAATTAGAACAAATGACAGTGACATCAAGGaAAAATTTGGAGAAGGGGAGTGCTGGTACGCCAAATCCCATGTGTGTAAACTTTATTGGCTTTAAAAGCAaGAAAGAAGCAGCATTCCAATACAGTGTGTCCTTTAACCCACCTATAGAAAGCAAAAATATGCGTTTTGGAATGTTAAATGAGCATCGAGATATCATAGGAAAAACAAAAGCTTTTGATGGTTCAACGTTGTTTCTCCCCAATCGTCTACCAGAACCGCAAATGAAATTACAAAGCAAAAGAATTACTGATGGCGCCACAATCGAATTAACTTTAACCCTTGTCAAGGTGCTTGACCCAACACAGTGCATCCAGTTATACAACATAATTTTACGAAGAATTA…
Hs_transcript_44	NA	NA	dna replication licensing factor mcm6	10	NA	Gono	UP	0.01	TAGAATTCGTGAATTATCCACTATAAAAATTGGATCATTGTTGCGCATTAGCGGTCAGGTTGTCAGGACTCACCCAGTCCATCCTGAGCTTGTTAGTGGTACTTTTATCTGCTTGGATTGTCAAACCGTCACTAAAGATGTGGAGCAACAATTTAAATATACACAGGCCAAATGTATGCCGTAATCCAGTTTGCCAAAATCGTCGAAATTTTCAACTTGATATAGACAAGTCACGATTTGTTGATTTTCAAAAAGTTCGAATTCAGGAGACCCAGACTGAGCTACCACGTGGTAGCATTCCCAGGAGTGTTGAGATTATTGTTCGCGCTGAAGCAGTAGAACAAGCGCAAGCTGGTGACAAGTGCGACTTTACTGGAACGCTTGTTGTTGTTCCAGATG…
Hs_transcript_44077	NA	NA	cwf19-like cell cycle control	3	CwfJ_C_1 Protein similar to CwfJ C-terminus 1	Gono	UP	0.01	GGAAAAATTAATACACAAAAAATAAAATGGCACCCTTGAAAATACTAGCCTGTGGAAGTGTGGATGGAAATTTTTCTAAATTTTTAAAGAGGGTTTCCAGTATTCACAAGAAAAATGGTCCTTTTGAGATGGTATTATGTAGTGGTGACTTCTTCATCCATAACACTGAGTGTAAATCTAATTGGAAAACATTTATTAAGACTGTCAAATGTGAAGTTCCAGTGTATATATTAGGTCCAACTTCAAAAGAATTGGAACAGTTCTATGCAAAGGATAAGTTAAATGATGGTGAAGAAATGTGTGAAAATATATTGTATTTAGGGCGCAAAGGCATTTTCAAGACTGCAAGTGGCTTGGTTGTAGCATATATTAGTGGGAAAGAGAAACTACTACCAGGTG…
Hs_transcript_44164	NA	NA	cell cycle checkpoint control protein rad9a-like	0	Rad9 Rad9	Gono	UP	0.01	ATAATCTATATCAATTCAACGAGCTCCTTCAACAATGCAAACACATTTTAACAGACACTGTAACAGATGATAACAAACATTACGAACTAAAAGAAAAAACTATTAATCATCTTCGCTATCCGTGTCTGCTGCCAGTAATACAGCATTGACTGTCTTGTTAGCTTCCTTCTCGTCGCTCCCAAAAAAAATGACACTCTTTTTAGTTCTGTTAGGAGGAGGTGTACTCATCAGCACTTCATTCTCCTCATTGACCGTTAAATCAATTTCACTAACGTCTTTCGATTGAGTATTATTTCTCAGGATGGAAGTGTTCAACTGCGAGAAAGGTTTTGCTAGATTTTGTCTTTTTCTTTGTGTGGAATTGTGTTCGGGGCTTTTAAGCATGTCTTTGTAAGGAAA…
Hs_transcript_45060	NA	NA	zygotic dna replication licensing factor mcm6-a-like	7	MCM MCM2/3/5 family	Gono	UP	0.001	TCATAGGGTGTATGTTGTATAGACGAGTTTGATAAAATGGATCCCAAAGATCAAGTTGCTATTCACGAAGCCATGGAACAACAGACGATATCAATCACAAAGGCTGGTGTAAAGGCTACATTGAACGCGCGAACATCAATATTAGCTGCAGCAAATCCCATTGGTGGGAGATACGATCGCACGAAATCACTCAAGCAAAACATTACACTATCAGCTCCCATCATGTCGCGTTTTGATTTGTTCTTCATATTGGTGGACGAATGCAACGAAGTGACCGATTATGCCATTGCACGACGTATTGTTGAACTGCACAGTCGTAATGAAGAATCCATTGAACGTGTTTATTCTGTAGATGAAATTCAACGTTATCTCACGTTTGCAAGATTATTTAAGCCCGTG…
Hs_transcript_46604	NA	NA	dna replication atp-dependent helicase nuclease dna2	4	Dna2 DNA replication factor Dna2	Gono	UP	0.001	GATAACTATTAAAAACTTCTTCAGCAAGAAATCAACATGCTCTTTAAACCAAGGAGATCTGGACCACACTGGTATTAAACCTAGGTTAAGAGAATTAGCTTCAAACAATAAAAAAGTTGAAAATAAACGGAAGAAGTCAGAAGTGACGAAAAGTAAAACGTTAACACACAAGGAGTTTATACTACCCACACCAGAAAGAGAAAATGTGGCACCTGTCATAGTAACTAATAGGATAAGTGATTTACCTGCAAGCAATAAAAAAGTTGAAAATAAACAGGAAAAGTCAAGAGAAGTGACCAAAAGTAAGACGATAACACTTGACAAAGATTTTGTACCACCGACACCGGAAAGAAAAAATGTCATACCCGTCATCGTAATTGATGGTCATGCCACGATGCA…
Hs_transcript_46605	NA	NA	dna replication atp-dependent helicase nuclease dna2	10	TIGR00376 TIGR00376: putative DNA helicase	Gono	UP	0.001	ATAAAACACGATGAAAATCTTGATGCTATATACTCACAGTTGAATGCAGTTCAAAAGCAAGCTGTGAAAAAATGTCTGATCGCAGACGATTATGTTATGATCTTAGGTATGCCTGGTGCAGGGAAGTCGACCACCATAGCTTGTTTAGTGAGAGCGTTAGTAGCAATGGGTAAATCAGTGTTATTGACGAGTTACACACATTCAGCTGTGGATACTATCCTCTTGAAACTTCTTAATTTTGGATTCGATAAATTTCTTCGCGTTGGACAAACAACGCAACTACATCAAAAGATTCGTCCTTATTCCATCTATGAAGGCACGAAGGGCTTCACCTCTACTCACCAACTTCGCGAATTTTACAACAGCAAGAACGTGGTGGCAACGACTTGTCTTGGTATC…
Hs_transcript_4672	NA	NA	cell division cycle 6	4	TIGR02928 TIGR02928: orc1/cdc6 family replication initiation protein	Gono	UP	0.01	GCATCCCATTGGCTATCTTTTTCTTTCTTTCTAAAAAAATATTTTTTTTTAGCGGGAAACAAAAATTGTTCGCGGGCTTGTCTTATTTTGTGGAGTGTGGTTAGTACAAAGGAACAAAGTTTTTATAAAAAATGCCTGGAACCAGATCGAGATCATGTTTGGATATGTCTGTGAGTAATGTTCAATCAACAATAAATTTCCCACAAAGAAAAACTAGGCATTCTGTTACAACTAAACGTGTTACTGAGAAAGAAAATTCATCTGGCTTGAAGAAAAAGACAACTCAAAGAACAAGAAAGAAAAGATTTGTGCCCCAAAATGATGAAAATGCATGCAGTCCAGTCAAGACACCAAGAAAAGATGTTTTACCTCCCTTAAAATCTCCTTTAACTGACAGTA…
Hs_transcript_47648	NA	NA	rpa-interacting protein a-like	2	RPA_interact_C Replication protein A interacting C-terminal	Gono	UP	0.05	CATTGTTATATACCTCGTACTATATACTGTTTATCATTCATTATAATTATGTCTTAATTTCTGTAATTTTTTATTAATGATGTTGTAACGCACTTTTTTGTAACACACAATTTACCTCATATTATCACAGATAGAGATTTTAATGGAGAAAACGCCTGAAAGAAAAAAAAGAACTGGTTTAAAAGATCGAACTCCTACAGGTGCATGGCGAGAGAGATTTCGACAGGGTTGCTTGAATCGTTTGAAAAGCAAACGGCATGAACTTGTTAGCAACATCCGTCAAGCTTCAGAAAAAGTTGACTCTCCTCATTCTTCACAAGAATTTGTAAGCAATTTGATGACTGATGAATGGAAGAAAATGAAACTTGAAAGTCCCTTGTTATCGAGTTTACCACATTG…
Hs_transcript_4850	NA	NA	dna replication complex gins protein psf2	2	Sld5 GINS complex protein	Gono	UP	0.01	AGTTTCCTGTCCCCACCCACATGAAATTATATGTGTAAAGACCATGAAGAATCAACCCTATTTAACTCCTGCTGAAATTGAGTTTTTGGCTGAACAAGAATGTGTCACAATAGTACCAAATTTTAAGGAAAAAAAATTGTTCTTTTTGACGGGAGACTTTGGTCCATTTAGCCCAGGCTTGCCAGTTGATGTACCTGTATGGTTGGCTGTGAATTTGAAGCAAAGAAGGAAGTGCAAAATTCATCCGCCAAGTTGGCTGGATGTGGATGCTTTGCAAGAAACTAAAGAATCGGAGAACAATTCTGACATTTTCACCAAACCTCCATCAATGCATTATATGGAAATTGCGTCTATGCTAATTCGATGTGCTCCAGAAGATATTCCAAAAGCAGATGAAGT…
Hs_transcript_48868	NA	NA	mitosis protein	2	DIM1 Mitosis protein DIM1	Gono	UP	0.05	TATACTTTGTTTTCATTGTATATGTAGAAAAACTAAAATAATATTAAAAATGTCTTATATGTTATCACATTTGCATAATGGCTACCAAGTTGACCAGGCAATCATATCAGAAGAAGACAGGGTTGTTGTTATCAGATTTGGACATGATTGGGATCCTACTTGCATGAAAATGGATGAAATAATGTATAGTATTGCTGACAAGGTGAAAAATTTTGCAGTGATATATTTGGTTGATGTTACAGAAGTTCCAGATTTTAATAAAATGTACGAGTTATACGATCCATGCACTGTCATGTTTTTTTACAGAAATAAACATATCATGATTGATTTGGGGACTGGTAACAACAACAAGATTAATTGGTCGTTAGAAGATAAACAAGAGATGATAGATATTGTAGA…
Hs_transcript_50011	NA	NA	zygotic dna replication licensing factor mcm3-like	10	Pfam-B_361	Gono	UP	0.01	TAGGTTCCAAATATTTCGCTCCTCGTTAAATTCACTGTTCAGTGACGAGCATGTGCAGACGTTACCGTTAACACGTGTTGTCGAACGTGTTGAAAGAGACTACCCAGATGCCAATATTACACAAGCAGAAATCGACGCAGCATTGGCGCGTATGACGGAGGACAACCATATAATGGTCTCCGACGGACAGGTGTTCTTGGTGTGATGTCGTCTGTTTTTGATGAAATCTCTATCCAATACTGTATTTTACAAACTAGAATGGGAGCACTAGTGCTATAGCAAAATGAACTTAAGTCAGTGACGAGATAGTATGGAGCAAAATGTGTATCCGAGGAAAAAAAGACCGAGTGAAAAGAATAATCGAAAGTGTAAAAAATTGATAATTTATGGTGTACATTG…
Hs_transcript_505	NA	NA	replication factor c subunit 5	6	TIGR02397 dnaX_nterm: DNA polymerase III	Gono	UP	0.01	AAGTTTAAAAAAACACATATTATATCTGCTAGGAGAGTCAGAAGAATTTATCCAAGACAAACATGTTAAAAGGAGACACAAAAATGCCAATTTCAGAAATAGACAGAAGACTGCCATGGGTGGAGAAATACAGACCAAAATGTTTGGAAGATTTAATTTCTCACAAAGACATAATAACCACAATACAACGGTTTATCTCTGAAGATAAACTTCCGCATCTTTTATTTTATGGACCACCTGGAACTGGCAAAACATCAACAATACTAGCAGTTGCTAAGCAACTATATGCAGCAAAAGAATTTCAATCCATGGTGCTAGAGCTTAATGCATCAGATGACCGTGGCATAGGAATTGTTCGAGAGCAGATTTTGGGATTTGCAAGTACCAGAACAATATTCA…
Hs_transcript_52630	NA	NA	achain crystal structure of replication initiation factor mcm10-id bound to ssdna	4	zf-primase Primase zinc finger	Gono	UP	0.05	AAAGTGCAGAGATGAAAAACCAATTAAATTCATCCTCAAGTAGCCATGTTTATACTTATGGCGGCATTGCTGTAAGTCACCCAAAACTATCATCATCAGTGTTAGAAAGTCGCCTAAGCAGAAGAAAAATAATACACATCTCTAAAATTCAATCAAAGTTAAAAAACAACGATATCGAGGGAGACTGGGTAACGATTGGTGTTGTAGTGAAAAAGGTTGCTCAAAAAAAAACTGCCAATGGAAAAAATTTTAGTGTGTGGCAGCTAAGTGATTTGGGAGTTGGTACTGAAAATCAAACTGTTGGTTTTTTTCTCTTTGGTGATACATATAAAGAACATTGGAAAATTCAAGTGGGCACTGTAATTGGGCTTCTAAATCCAACAATTATGAAACAAGAAA…
Hs_transcript_53371	NA	NA	dna replication licensing factor mcm5-a-like	7	NA	Gono	UP	0.01	aaGTTTTGTCATCCTCCTtGttgTTTTAGGTCTCTGAACAAAGAATTATTAGTGACTTCGTCAGACAGAAATATAGTGAGAAGGCGATTTCTACCGTCATACACATCATGTTGCGACGAGGAGAGATTGAACATAAATACCAGAGAAAAGTACTCTACCGCGTACGATAATACTGCGAGCATACGACCCAACACGACCGATATCGATGTTACACACTAACGTATTGTTTAAAGTATCACACACAGTGGACATAGAAATATATTTTGTTGAAAAACATGTGTTAACGAAAAAAAATGTGTAAAAACTTCAGAAAGTTGTATTGAAAACAATTCAAAAGAGTAATATAACTTTGCTGTCAATTTAGCAACGAAAAATAACATTGTACGATACGTTGGAAAG…
Hs_transcript_53374	NA	NA	dna replication licensing factor mcm5	7	Pfam-B_295	Gono	UP	0.05	TTCCTGGTATTATTGTTAGTGCGTCTGCAATACGAGTGAAAGCAACTCGAATAACAATTCAGTGCAGAGGATGCAAAAATACAATTCCAAATATTGGTTTAAAACCTGGCTTGGAAGGTTATGCAATGCCTCGTTCTTGCCCATCTGATCAGACATCCAAACCAGCACCTTGTCCTCTAGATCCATTCTTCATTTTGCCTGACAAATGCCGATGTGTAGATTATCAGGTGTTTTGAAACTTCAAGAATCACCAGATGCTGTACCCAATGGAGAGATGCCGCGTCATTTGCAACTATATTGCGACAGATATTTGACAGAACAAGTTGTACCTGGGAATAGAGTGACTATAACTGGAATATTCTCCATAAAGAAAACTGGACCAACAAAAAAAAGAGGAAA…
Hs_transcript_54205	NA	NA	thioredoxin-like protein 4b	2	DIM1 Mitosis protein DIM1	Gono	UP	0.01	TACTGCAGAAAATTATGATTTTGAGGTTTAATTGGTAATAGTGTTCTTTAATAACACTATGGAAACACAAAAAAGTAACTTGTATATCCCTCCTATAGGCCTTAGGTTTGAATGGAATTACTGGAAGGGGTTAAAAATGTCTATTGATAAATATTTAATCACGTATTTACTGTACTCAAATATCATTGTATATTAAATTATATTTAGGAACATTTTTAGGATCGATAGGTGATGCCACAATAAGTTTTCCCTTCATTGCACCACAATATATCACTTCCACCAAATCAATAAAATCTTGTTTTGTAGCAAAAGGTCCAATAAATTTGGTGTGATCTTGTGTTCCATTGTCAACTTTCATGTGTTGGCCATTAAAAAAGAACACCGTGGCAGGAATAAGCG…
Hs_transcript_54830	NA	NA	dna replication complex gins protein psf3-like	2	Sld5 GINS complex protein	Gono	UP	0.001	AAGAAAAAAACATTAAAAAGAAACATCAAGAACGTTAAATATATTTTAAATAGAATGTACAACAACAATATATCTACATCCTGTGAACAGGTGCACATTTTACCAATGAATGAAATGTAATTAACACTACCAGTAATAAGTTTTTAAAAATCAAAAAAATCATCATCAACATTAGTTTACTCTTCAAGTTCTGTTCTTTTCCGTTTTCGTTGCATTGACACTGTGTTTGAAATTTCCAGCTTGCCTACAGTCCCCTGTTGCCAATGTATAAAGTCCTTTAAAGACTTTTGTCCATTGTTAAATAAAAAAATTTCTAATTCATCCAATTTTTGCTTTAGTTTAACAATATCTTGGTGAGATGCATTTTGAGAAGCGTCCATAATTTTACGAAATCGTTTA…
Hs_transcript_55022	NA	NA	dna (cytosine-5)-methyltransferase -like	3	DNMT1-RFD Cytosine specific DNA methyltransferase replication foci domain	Gono	UP	0.05	CAGGTTATTGAAAGGTGTCATCAATGTCGACAAATTATCCATAAAGATGAAATAAAAATGTTTGGAGGAGATTCACCAGATGCGGTGGATGAGTTTGTTATGCTGTGCGATCCAAGACTGTCATTACTGACAGGAAATGAACAGGAATATGATAATTATGATGATCGACCACAACATAAACTGACTGATTTCAGTGTTTATGACAAGTGTGATCATCTGTGTGCATTTGATACTGGTTTGATTGACAAGAACATTGAGTTGTTCTTCAGTGGTTATGTCAAGCCTGTTTATGATGAAAATCCTGATAAAGAAGGTGGAGTATGCACGAAAAAGATGGGTCCTATAAATGAGTGGTGGATTTCAGGTTTTGATGGTGGTGAAAATGCATTGATTGGATTT…
Hs_transcript_55050	NA	NA	zygotic dna replication licensing factor mcm3-like	7	MCM_N MCM N-terminal domain	Gono	UP	0.05	GTTTTTGGCGAGCTAGCCAGCTACACTTAAACTCAAAACTAAGCTAGTATACACATAACTTTCACCAACATAATGGATGCTAATGTTGATCAGAATCTCCGTGATATACAAAGACAGTATTTAGAATTCTTGGACGATGATGCGGATCAAGGGTTTTATCATGCAAAAGTTCGAGATATGATTGAAAGAAATGATTACCGTTTGGTTGTAAATATAAATGACCTGCGCAGTAAGAATGAAGAAAGAGCAGTGAGTGTGTTAAATGAAGCGTTTGAAGAGTTGATTGGTTTTCAAAACGCCCTCAAAGAGTTTGTTGGCTCTGCTGATACCACGTATGCCAAGAAACATGAAGAATTTTATATTGGATTTGAAGGGAGCTTTGGATCAAAACATGTCTCA…
Hs_transcript_55323	NA	NA	cell division cycle protein 20 homolog	0	WD40 WD domain	Gono	UP	0.001	TTGCGATGAAGATGTTATACACCAAAAGTAGACCCACACCATTAAAATTTAAATCCACTCGACATATTCCTTCAGTACCTGACAAAATTTTGGATGCTCCTGAAATCGTTGATGATTATTATTTAAACTTGTTGCATTGGGGTAACAACGGTTTAATTGCTGTCCCTTTATATAATGCAATCTATTTATGGAATTCGGAAAGTGGTGCTGTTGATGAGTTGTTTGGAGATAATCCAATAACTGATGATAATTTAGTTATCACAAGTGTCCGCTGGATTGGAGATGGTGCAATTCTAGCTGTTGGACTCTCAAATGGAGTTATTGAATTGTGGGATGCAGAATCATGTAAGAGGGTTCGCGCAATGACAGGTCATGCATCTAGAGTTGGTTGCTTGGATT…
Hs_transcript_55643	NA	NA	dna replication licensing factor mcm2	10	NA	Gono	UP	0.01	TTTAACAAAAAAACCTTGGAATTAATCTTTTAAATACATTTTCATACATATCAATACTCTAAAAAATACAACCATAATAGTACCTTAATAACGAGGTTTCCATAATTTAAGTTCAAGTTGGTGTATCGTTTAATAACGTTAGCCACAGGTTACTTATGGCTGCTTTTCGAACCAATAAGCAAACGCAAGGCGTTCTATTTTCATTGTAAATTAAAACAAAACAAAACAAAAAAGCGTTCACTCCATTGTCTTCTTTGGTCCACTGGATTTTATACACTCAACGACTCAATCAAACCTGTGTTTAGCGGGTCACTAAAGATTAGCGTTCTTTGCACATTTTACAGGTGGTAGTTTCGCGGTATAGTTTATAGATTCTGCACGATAGCTTTACGCTTTTTA…
Hs_transcript_573	NA	NA	replication factor c subunit 3	6	NA	Gono	UP	0.001	TTGCAGCCTTTACAAGTACACATTACTACATACATTTATCTCAATGAGTCTCTGGATTGATAAACACCGTCCCTCTACTTTTTCAAAGTTGACCTATCATTTGGAACAGTCACAGAATTTGAAAAGATTGATAAGCAGCGGAGATTTTCCACATATGCTCATCTATGGGCCACCAGGTTCTGGAAAGAAAACCAGAATTTCATGCTTACTAAGGGAATTGTATGGTGCAAGTGTTGAGAAGTTGAAATTAGAACAGCAAACATTTTTAACTCCATCAAAGAAGAAAATTGAAATATCAACTATTGGAAGTAATTATCACATCGAAGTAAACCCAAGTGATGCCGGCATAAACGATCGCGTTGTTATACAAGAATTAATCAAAACAACAGCTCAAACACA…
Hs_transcript_574	NA	NA	replication factor c subunit 3	6	NA	Gono	UP	0.001	AGTCAGATTTTTCGTAATTTATAACCAATAAAACAGGCCTTAGATAAGCAGCGGAGATTTTCCACATATGCTCATCTATGGGCCACCAGGTTCTGGAAAGAAAACCAGAATTTCATGCTTACTAAGGGAATTGTATGGTGCAAGTGTTGAGAAGTTGAAATTAGAACAGCAAACATTTTTAACTCCATCAAAGAAGAAAATTGAAATATCAACTATTGGAAGTAATTATCACATCGAAGTAAACCCAAGTGATGCCGGCATAAACGATCGCGTTGTTATACAAGAATTAATCAAAACAACAGCTCAAACACACCAGTTCGATTCATCTTCACAAAAATCGTTTAAAGTTGTGGTGTTAATGGAGACAGACAAACTGACAAAAGATGCCCAGCATGCTTT…
Hs_transcript_58030	NA	NA	replication protein a 32 kda subunit-like	0	NA	Gono	UP	0.01	TTTAATGAAACAAAATACTTCAAAGCGTTAATATTAAAATTAATATTAATACAAAAAAACATACAAACATTTTGAGATGATCTCTTATAAAAGTAGCTACTTTTTTGAACATGCCTCCCAGCACACTTGAGAAAAGTCTCACAATTTGCAGCATAATTGCATAACTCAGAGCTCCTACATCTAATCATAAAACTGGTAAACACACTCCATGGATTAGATATTTTTAAAATAAATCCTGTTTTGTTAAGACAATAACTTTCTTGGATATCATTTTCAGGTAAGGAGCTTGACACTTACCTGATGTATTTCAACACCTTCATAAGTAAACACATCTTCTGTAACATTATATTCCGCCTTGTCGATCATGGCTGCTGTGACAGGAAGAAGGGTTTGAGAGCG…
Hs_transcript_5804	NA	NA	cell division cycle protein 16 homolog	1	NA	Gono	UP	0.01	TGAAACAATTTAGGAAAATCTAATTCTATAGAAAACAAAAATCTACATAGGCGTGCTAACATTTGACATTTCCATGGACATTTGGGATGAATCCATCACATCACTTTCATTAGTTAAATTATTGAAACTTAAACTTTTTGAATCACAACTCAGATCAATCATTGAATTAGTTATACTTTCATTTTTCATCAACACATCGGTTGCGGGATTACTTTGTTTTTGCTCAGGATTTAAATTAAAATCAAATCCAGACAAACAAACCATAGCAAGTCTAAGTAGATCAATTGTCATTGTGTCTTCTCGCTTCAAACTGAGTGCTCTATGGAACATTACGATAGCTTCATCATACTGTTCAAGTAACATCAGGCATAAACCAATTGATGAACACGTGCTTGCATT…
Hs_transcript_59651	NA	NA	cell division protein	5	NA	Gono	UP	0.05	TTTAATATCATTTCATTTGTATTTTTAAAAATATTCAATTTAGTGGCACTAAATTCAAACTTTGATGCAAGTCTGAACAAAAGTCCATTTGAGGCCGTCTTTAAAGAAAAAATGAATGTATGCAATATAGAAATACCATCAGAAATGGTGGAACATAATGAAATTAGTGAAAATGTGGAAATCAATGAAGTGCTGGACAGTGATCACAACAGGGATTTAGAATCTGGAGTTAAAGCTGAAGCACCCACTGAGTCATCTATTGATTGTGATATACCGAATGATGATAACTCTGTACCAATAGATTCAAATACACCTGTGGAAAAGATTACATCAGACGTAAAAACAAAGAAAGAGGAATCACAGATGAACTTATCGAGATCTTCAACAGTGAAAAATTCA…
Hs_transcript_60322	NA	NA	zygotic dna replication licensing factor mcm3-like	9	MCM MCM2/3/5 family	Gono	UP	0.001	GATACGTATTGCATACAGCTCCCAGGGCTATACCCACCACAGGACGTGGCTCATCAGGAGTAGGTCTTACAGCTGCTGTAACAACAGACCAAGAAACTGGTGAACGCCGCCTCGAAGCTGGCGCTATGGTCCTTGCTGATCGGGGTGTTGTTTGCATTGATGAATTTGACAAAATGTCAGATATGGATAGAACAGCAATTCACGAAGTTATGGAACAAGGTCGAGTTACTATTGCTAAGGCTGGCATTCATGCAAAGTTAAATGCACGTTGCAGTGTGCTTGCAGCAGCTAATCCAGTGTATGGACGATATGATCCCTACAAAACACCCATGGATAACATTGGAATGCAAGACTCTTTGTTGTCACGTTTTGATTTGCTTTTTATTGTGCTCGACAAGA…
Hs_transcript_63771	NA	NA	cell cycle checkpoint protein rad1-like	11	Rad1 Repair protein Rad1/Rec1/Rad17	Gono	UP	0.01	CAACagtTTTTtaATTTTTTACAATACAAACAATGTTAATATTCCTCAGATTAGCTGAAGATGGTGGTGTGTTAACAGACTGTTGCATCAATACACAAGAGCCTGAAGAAATGGCAGATTTCAACTTCTCCAGCACTGATGTCATTAACAAGATTATTATGCAGAGTGCTGGTTTAAAAGACGCCTTTCAAGAACTAGACATGACATCTGACGTCATACAGATACTAATGTCACCAGAAGCGCCTTTTTTTCGAATTTCTACTTTTGGCAATTCTGGAAGTGCACACGTTGATTATCCAAAGGATTCTGAAATGATGGAAACATTCGAGTGTCAACAAACGCAAAGCAA
Hs_transcript_64407	NA	NA	zygotic dna replication licensing factor mcm6-a-like	7	MCM_N MCM N-terminal domain	Gono	UP	0.001	CAGTTGATGGTGAGATTAAATACCTTTCAGAAGCTCAAGAGCTGATCCGGCCAGAGCGAAATACACTATCTGTTAGTTTCCAAGATGTACAAACCTACAAATCAGAACTTGCTACCATTATCCAGGAAGAATATTTTAGAGTTTATCCATACTTGTGCAGAGCAGTCCGAAATTTTGCAAGAGATCGTGGAGAAGTCCCTTTATCAAAAGAATTTTATGCCAGTTTTATTGAGT
Hs_transcript_8379	NA	NA	germ cell-less 1	0	Pfam-B_10808	Gono	UP	0.01	TCAGATGTAACATGGAAACTGCACAAGATATATCTTTGCCAATCAGCATATTTTCGAAGCATGATTAAAGGAGAATGGGTAGAGAAGGAGCAAGAAGAAGTGTGTATTCACATACCGGATGATCTAATCAACACCAAAGCTCTAGACATTGCATTTGGCAGTCTGTACAGTTACGAAGTCGATGTTGAGCTGCTGACAAAGAATTTAATTCCTGTGTTAGCTGCATCAAGAATGTTCCAACTTGATGGATTACTACAACACTGTGAAGACACTATGCTTGAAACGATATGTGCAGAGTATGTTTGTCAGTATTACGATGCATCAACACGATATGGATTAATACTCGTTAAGGAAAGATGCTTCTCATGGCTGGAAAGGAATTTACTTTTATGTCGAACA…
Hs_transcript_8380	NA	NA	germ cell-less 1	0	Pfam-B_10808	Gono	UP	0.01	ATTAGAAACCAAAAAAAAAAGAAACTGAACGTTGCAAATTAAATATTTTGTCAAGGAGGTAGTCAACTTATTCTTGTAGTAAAACATTCTTAAGCCTTAATATTATGGAAAAAAGTATACAGACAGCGAAATCCTCAGATATTTATATAAAGTCTCTGTAGAAGCTTTTTTATTGTGCTAAATTCACTTCGTTCGTTTTTTTTAGTACTGCTGGAGATGGACAGGTTTTTCTTATGGGATAGATATGATAGTAACATACAACAACAGAACAAAAACGTTGTCAGTGAAGAGAAATACGTTCAGTCAACCATGTAATTTCGCTGTTTGTTTACAAAGTACACGTTCTGTTGCGTTAAGGTTTAAAGCTTTCACTCTTGCTGATTCAGGACAAGAGGCTCT…
Hs_transcript_9456	NA	NA	cell division cycle 123 homolog ( cerevisiae)	1	D123 D123	Gono	UP	0.05	CAACAACCAGGCCTAAAAACACAAAGAATATTTTCACAGATACTTGTAGGTTGTCAGGTAAGAACAACTGTAGTTGAAGCTATTTTTTTGGTAGCCAAAACAAACATGCTTGTTATGGTGAAGGCTGTTTTTCATATTTAGTTTTAATTTTTTGATTATCTTTGTTCTATGTTTTAGCTCTATCACTTTTGTTTTAGTTTGTAAACAATAAGCACATTATGAAGCGTCAGCAATGCTCAAACTGTATGTTTTCCAGTTGGTACCATAATTTTAAAAATTGTACATTTAAAAGTAAAATTATTAAACTGACTTCGGACTTTATTGATTATTTAAACAGTGATGGGATTATTTTGCCAGTTGTTGAAGAGACAAGATACTCAAATGCCTTAGAAGAGTATT…
Hs_transcript_9949	NA	NA	cell division cycle associated 8-like	0	Borealin Cell division cycle-associated protein 8	Gono	UP	0.01	GATCAAAATTAAAATGCCAAGACGTATTTCAAGAAAGCCACTAGCCCAAAAAAATAAAAACATCGATCCAGATGCTTCGCTTATAGCTGATGGTAGTGATGACAGACTTTTGAAGAAAGAAGCTTTCCTTAGAGATTTCGATCTTCAGATTGAAAGAAGAATATTGGGGATGGAAACAGAAAAGAAATCTATCATTGCAGATATCAGTAGAATGTTTACAACACAAAAACTACTGATAAAAAAGGAAATAAGATCAATGAAAATTAATGATTTTATAAATGCTGGTGGGGATTTGAAAAGCTTAGATTTCACTGAGATTTCTTCTGCAGTATCTGAAGATGTTAGTTTTCATGACATTCCACAAGAAGAGGAAGCTGATGTCACATTTAAAGCACCTAT…
---
Hs_transcript_57967	NA	NA	homeobox protein nkx-	4	Homeobox Homeobox domain	Dact	DOWN	0.01	CCACGGTAGTGACAAGACATACGGTTTGAGGTAACACACTTAGACTAAAGTAACTTGACGCGATGTTGGTAAAGCCGACTAAACTAACGACGCCGTTTGGTATTGCCGATATCTTGAAAGATAAAACTGCTACAAGGCTGACCAAAAGAGAAAGCGCTTGGAGTCATCCCGAACACGAAGTTTTGCTTAAAAAAAGAAAGTTTACATTTTCCGATACGGTTATTAAAAACAACGAATACAAAGTTTCTTTTGAAAATAAAATTTACCCATGGAGGGACACGTCCTGTCGTCACGATGTCGCTGATAGTTACAAATCGCCGCCTAACGATTCTTTTAACGAATGTCAAATTCCTTATGGATTTACAGAATCGTTTTTACCGCCAAAAAGAAGCACAGGGC…
Hs_transcript_34586	NA	NA	homeobox protein hmx3	4	Homeobox Homeobox domain	Gast	DOWN	0.05	CCTATTCAAATGTGTAATGAATGTCCAGTAGTGTATATAGCCTTGGCCTAATATAATACATATTCAAACATGCCAAGAACTAGTATAAATTTCATCACATCATTTAATTGCACAGTATAAGTCTGAGTGGCTAACAACAAGATGGGGCTTGATCAACACAGAAAAGTAAAAGCTTCTCACATGGCAAAGAAAGATGCACTGTCAGGCATTAAAGGCAAAGTTGAACGCCCTGATGTGAAAAGAGAACATCAAAAGAAATCCAGAACCGTGTTTACAAAACACCAAATTCTTCAACTCGAAGCGATGTTTTACTCGAAACGATATCTAAATAACACGGATCGTCTTATGCTATCAAGCAACCTATCTTTAAGTGAAAACCAGGTAAAAGTTTGGTTTCAA…
Hs_transcript_22531	100	BAH58087.1	lim homeobox transcription factor 1-alpha-like	1	Homeobox Homeobox domain	Gast	UP	0.05	GCAGTCGCGTTAACAAAAGAATCGTTGGTGTTAGGGAATGGATCATGAGTCCAGGTTGTATGGTTGCAAATGCAGCGGTTGTCAAGAGCTCATTTCGCCGAACGAGCTTGTTATGAAAGCTCTTGAGAACGTCTACCATGTTAATTGTTTTAAATGCGACGAATGTGGTGATCGCTTAGAGAGAGGCGACGAATTTATTTTAAAAGAAGACAAATTATACTGCAGTGCGGATTTCAATGTTGCTGAGCAAAAATCTGACGTTGAAGTATTTAGCAGTGACGAAATTGACAGCATGTCGACAACAAGTCCTAAAAGTCCAAAATATGACGACAAAAATTCCGACACGGCGAACGGTTGTAAACGACCAAGAACGATTCTCACAGCGCAGCAAAGAGAAGA…
Hs_transcript_22532	100	BAH58087.1	lim homeobox transcription factor 1-alpha-like	1	LIM LIM domain	Gast	UP	0.05	ACGAACAAGAAATGAATGCACATGTAATTAGAAGTAAAAGAAACTGTTTAACCTTTAACGTTTTAATTTGAAGAGAAAAAAATCACCATCAGGAAAGAGCAAGGTCATTATGAATGGTGAAGTGGTTGTGGAAAGAGAAGAAACTGATTTAAATTTGATGGAACCATCAGGGAACCAAGAGAATTCAAGTTCAAAGGGTTATGGGGACGTGAAACCACGGATATGCAACGCATGCGAAAAACACATTACTGAAAAGTTCTTGTTGAAAATCAGAGAGCAGTACTGGCACGAGGATTGTCTAAAATGTTGCATCTGCGCTGTAAAATTGATAGGTGGTTGTTTTACCAAAGACAAGAAGTATTACTGTAAAGATGATTACAGGCGGTTGTATGGTTGCAA…
Hs_transcript_28190	66	ACM62725.1	cdx caudal homeodomain protein	5	NA	Gast	UP	0.001	TTGGCTTCTGCGTTGTAATCATACCATGAGGTGCATAATATTTCTACTTATCGTTGCTTATGCATCGGCAAATTACAATATTGGATATTTATCTGAAGAAGATGCTGATATAAGTATTGAAGTTGAAGATGGGAGTGTGACATTAACAGCTCAAATGTGTAAGGACCAATACACTGCATGTGCCAAGAAAGCCAGTTGGTGGGCGAAAAAAAGTGGATACAAAAAATGCAAAGCAAATGTTTTGTGGGCTTGTTGCAACGATTTGCATCAAAGATGTCGCGCCAAAGCTGTCAATTTAAAGGATTACATGAAATGTCAGGACGAGATGTTCGCCTGCAAGTTGCCTCCAAAGATCGAAGACAAATTTTGAAGACAAATATCCATATCATGCAGCATTTA…
Hs_transcript_46960	99	AEP43998.1	sine oculis-like transcription factor six1 2b	1	Homeobox Homeobox domain	Gast	UP	0.01	TCTGAAAGGTATATATAAGTGCATATTATATGTGTTGCTCCACATAGAGCTTGTGTCTGCGGATACAATAAAAGTTCAGTATGGGGAGTCGAAGCGACAAAAACACATGTTCAATGCAACATATTCAACTTGTATGTGAAGCTTTGATAAATTCGAAACATTTTGAAAGACTTGAAAGGTTTTTGTGGGCGTTACCACAGGGAAAGCAATTCGATCAAACAGAAATTATCGTTATCGCTAAAGCGTTTCTTGCATTTAAAGAACGCAACTTTCAAAGATTGTATCAGCTATTACAGAGTAATGCTTTCAGCAAAAGGTACCACCGCCAATTACAAATTTTGTGGAGGAGTGCACATTACATGGAAGCTGAACTACAACGAGGGAAACCGTTGGGAGCAG…
Hs_transcript_49140	100	CAA72534.1	cn-ems protein	4	Homeobox Homeobox domain	Gast	UP	0.001	GCAGGATGAGGTTTTTGCAGCATCGCCTGGTGAGGTACGAGATTATAAACCAATCAAAAGTAAACATCATAAACTGACGTCATCCAAGAAACGAAAGCGCCACAGAACCGCTTTTACACCTACGCAATTATTGGGTCTTGAAAATTCCTTTGAAAGGGGTCACTACTTGGTTGGTGATGAGAGAAGACAACTCGCACAGTTTTTACGTTTAACTGAAACACAAATAAAAGTTTGGTTTCAAAACCGTCGCACAAAATGGAAACGACAAAGAAATGCTTTATACGAGAATGTCAAATATTCCGACGATAGCGACGCTTCCGAGCTTGAGTAATGGTTGGGTTGTCAAAACACACTAGAATGAAGATCACGCCAGGTGGCACCATCTGCGGGATGGCACAA…
Hs_transcript_52372	98	ADG03433.1	homeobox protein orthopedia- partial	1	Homeobox Homeobox domain	Gast	UP	0.05	TCTGCAAGTTaaaaaaaCTaATTCGCGGGTAAAATTTTTATGCAGGTTTGCCAGGAATTAAATTTATTAATCTTGCAAGAAAAAAATCAGCAAAACCACGATGTTTATTTCTAACCAGAAGTGTCTGATATTGAAATAACGAACCGCGTTTGCGATGAATATAACAAGTTTGTAGAAGTTAGTTAAGCAATTTTTGTTCTTGTTTCTTTATACGTATCAGTAATTTATCGAGGCTTGATGATCGTGTGGGGTGTGACATAACGTTTAGTTGAATACCAGGCTGTGTGTATACTTATACTTCCATCAAACTAACATGCCTGGATTAAAACCTCATTTCTTTGTATTTTAGAAGTCCAAAACGAAGCGAACATTTCCACGTTTGACGATATTATTAGCACT…
Hs_transcript_10325	NA	NA	gs homeobox partial	5	Homeobox Homeobox domain	Gono	DOWN	0.05	ATACGGTAAAGTTCTATTTTTATATCTTTTTTATGTACAAATAAAATATAAACTTAAATAAACCAAGATAAAAATGTTTCATTATAATTTTTCAGTATTAACAATAACACACTCTCCAACTTACTTAACAATATCAACACTTCAAACAATTGGATTAATATAAACAACCTCAATGATGGAGAGAGTAAATAGGAGACCTAATCATCAAATTCATCAACAAAACAAATTCTAATGAATAAATTAAAGTAACCAAAAGAAGTTACATCAGAAGAAACCGATATTTTCATTAAGCTGTTAATAATGTACAAAGATGGAGTGTATTTAAGAGAAGGAGAACATTAGTTTAACACAAAATTTAAAGCATTAAGACGCTAATAACCACAAGTTATGTAGGACAAA…
Hs_transcript_22482	NA	NA	isoform b	9	Homeobox Homeobox domain	Gono	DOWN	0.05	CAGGACGGATCAAAGTCAACAGTGAAGTAGTTACAGAACTCTCAAGGTTAACATTAAAAGTGAATGCGAAGTAGTAGGAAGTAAATGCGACAACCCGCAACCAATCAAGATCTAGCTGACATGGTCATGTGTTCAGTTGGTGTTCAAACGAGTTGCCCCAACTCTCCAATTTACACACATACAAAAGTTTGTGCACTTGTTGAGGATACACGTCCGAGCCATTTCAACGACATTCATATCACAAAATTGGAAGACACTTTTAGTAAGAGACAAAAACCTGACGAAATTCAGTTGCAAATTTTGGCTATGGAATGTAACCTTTTATATACAGACGTGAAGGACTGGTTTAAAGCGAGAAGAATAAAGTGGATACAAGACTTAGTTAGAGACGATTCATGT…
Hs_transcript_27732	NA	NA	paired-like homeodomain transcription factor 1	6	Homeobox Homeobox domain	Gono	DOWN	0.001	CAACAAGATTTATAAACTCTAAAGCACTGGGAATGAAGTTGTTTGATCAACTGATCAACAGTGTTGTCAGGAATATAAACATAGATTATGCAGATATTTAGTTTCCAGGACAATCCAAAGTTGTGTTAATTATAGGCATCTTAGGGAAAACAATACCTGGGAACGAGGTTGTCGGATGTATCCATATGCTTTAAATCCACCAGTCTTACATGCATATTAAGATATTAGTTTACAGCTTTATGAGAAAATGTTCCTCTCTTGTGCAGATAAAAGAAAGTTGGAGGATGGCGAAGATGGCGGAGAAAACTGTTCAGGAGTCGATCATCGCATTCGAAGACAAAGAACGCATTTTACTGTCACGCAACTTCAGAAATTAGAAGCATGCTTTGCGAGGAACAG…
Hs_transcript_27733	NA	NA	paired-like homeodomain transcription factor 1	6	Homeobox Homeobox domain	Gono	DOWN	0.001	GGATTTAGGATAAATCTCGAAGATCTGTGACTGATTAAGATTTTATACATATATACACATATACATGCTATAACTTCATCAAACAAATAGAGATATATTAAAATGTCTAGCGAAAAGAAAATTTTCCATGCATCATATAGTTCTGTGCAATAAAAATAGAAAGAAAAGTAGACAGATAAAAGAAAGTTGGAGGATGGCGAAGATGGCGGAGAAAACTGTTCAGGAGTCGATCATCGCATTCGAAGACAAAGAACGCATTTTACTGTCACGCAACTTCAGAAATTAGAAGCATGCTTTGCGAGGAACAGATATCCTGATATGGCTATGAGAGAAGATATTGCTCAATGGTGTGCACTCACCGAATCTAGAGTTAGGATTTGGTTTAAAAACAGAAGAGCA…
Hs_transcript_27734	NA	NA	pituitary homeobox 1 isoform 3	4	Homeobox Homeobox domain	Gono	DOWN	0.001	AATTATCTTTGTTAAAAGCACTTAAGTTTACTCTGCTCGACGAGTCCTTTTTTAAAAACAGGTTTTTTTTTGTCGTATTATATTTGAATGCTTTACATCAAGATATGTCTTCACCATATGCTCAATCATCCTCGATGATCATGATGCCGGAAAAACTACCGACATATTCAACAATGTCGACGATTCTATCAACTGATGGCAATAATAATCCACCAACATCAGCTGGGAAATTATCGCTCACAGGTCATGCTACGAGTAAAACATCCGACAACTTGCCGACGCAAGGAGATAAAAGAAAGTTGGAGGATGGCGAAGATGGCGGAGAAAACTGTTCAGGAGTCGATCATCGCATTCGAAGACAAAGAACGCATTTTACTGTCACGCAACTTCAGAAATTAG…
Hs_transcript_33916	100	BAH58087.1	lhx1 partial	31	Homeobox Homeobox domain	Gono	DOWN	0.05	AACATTCGGTGTTAGATGCGCGGGTTGCGAGGAAGGAATTTATCCAAGTGACTTAGTACGAAGAATCGCGTCAAAGATTTTCCATATTTCATGTCTAAAATGTGGACATTGTCAGAAAGAAGTTTCTACCGGAGACCAAATCTATGTTATGCAGGATGGGTTTTTTGTTTGTAAAACTGATTACGAAAATATGAAAGTTGGTTACAAGACAGATAAAGAAAAATCTCCAACGTCCATAAAACAAGACCACGAAACTGATATTGACGAAAAGCCGCCGTCCATATCTTCAGCAAATGGAGAAGTTCATTCAGATGACGAAGATGACGCAAACAAGCGAAGAGGTCCGAGAACGACTATCAAGGCTACACAGCTGGAGATATTAAAGTCTGCCTTTGTCAC…
Hs_transcript_38083	97	ABI30251.1	diencephalon mesencephalon homeobox protein 1-a-like	4	Homeobox Homeobox domain	Gono	DOWN	0.05	ATCAAGGCCATCTGCTCACTTTGAAGTGTATAAAAGGGAGGAACAATAGGAAAGATTAGTTAGTCTTTAAAAAAAACAGTGCGATCATCAGACATGTTTCAGTTGCCAAGAAGCTCAACCTATTCAACCTGTTGCAGAGGAAGCTGTTGCACCGAGGGTTACTCTAACGAAATGGATGAGGAATATTATTCCATGTGTAGATCAAAACAACGAAGAAATCGAACAACATTCACGAAGCAACAGCTGCAGGAATTGGAAATCACGTTCCAAAAGAAACATTACCCTGATATAAACACACGAGAAGCACTTGCTGAAAAGATAGGGATTACGGAAGCTCGAATACAGGTATGGTTTCAGAATAGACGGGCTAAATGGAGAAAACTATCTTCTGCAAAGCAA…
Hs_transcript_42580	100	AAD20830.1	homeobox protein otx	4	Homeobox Homeobox domain	Gono	DOWN	0.001	GCGAAGCAGGTACATCAATTACACGGCATCTTGTTTCTAAATTTCAAAGATTAAAGTGATTTAATAAACAAAGACGCGAAATGACCATGTCTGATAGTCCAACTGATAGTCCACCAGTAACCACAATTACTTCAGCCGTGAAGTCAGAAACACCACCAAAAAGACGAAGAGAACGAACAACATTCACGAAAGCACAGTTAGATGTGTTAGAAGATTTGTTTGGTAAAACTATGTATCCCGATGTTTTTATGAGAGAGGAAGTGGCGAAGAAGATAAATCTAGCTGAAGCGAGAGTACAGGTTTGGTTTAAAAATCGTCGAGCAAAGTTTCGTCGATCCAGAGAAAGTCCAGGACGCCATTTTGAACACGCGAAATTTTTAGGTCGAGATAAACTATTAA…
Hs_transcript_45948	100	CAB88389.1	hhex-antp class homeobox partial	22	Homeobox Homeobox domain	Gono	DOWN	0.001	ACGTTTATTGTTTGTCTCTTTTGTCTCAATAATGACGGTGGTATTTTACAAAACAAAAGTAAACATTCGAGACAAATACTTCTTAGCTTTAAATAAAGACGCTTTAAGGGATAGTCAAATATTTTTGGCATACAAGTGAGATTATTAAGAACTATAAAACCTCTTCAAGTTCAAGTGGCTTCCTCTCACAAATATATGTGCGAAACTTGTGATGATCATTTGTTGAAAATTCTCTCGAGAGGACAGCCGGGTGGAGGAGAATTTATTCTTTATAAAAAAAATAATAAACACAGATATGGAAAATTATTATAAGAATAATGTAGAGCGCAATCAATTTTCATCAAGATTTAGTATTGAAAATatttttaAAAAAAAGATGTTGATATTTTAAAGAAAACA…
Hs_transcript_45949	100	CAB88389.1	hhex-antp class homeobox partial	22	NA	Gono	DOWN	0.01	GAACAAGGTCATTCAGAGAAGAATCAACATCCACTTGAAGGCTTCCGTTTTAACGACATTCTCCAAATTCCAAATGACTATGTTTTTGTTTGTTCTAATGTATTGACTTTAGTTTGTAACACCTCATTCTGACGTCAATAAATATTAAGCAAGGCAAACAATGGATAAAAACGCTATCAATACTTTCGATGAGTGATCGTTTCCTTAAACCGTTCTTTTAGCGGCTTACACTCAGCATGTCATTGGAATAGCGCGCCTTTTGTATAGCTAACCTATTGTTAAACTGTCACCACAACAGATGAGACTGGGAACTAGGAACTCTCGCAACAGTAAAATAAGTACGTGATTTTTTTTTAACTCGGTCATGTTAATGCTGAAAATGACTTTTTGCTATAGGTT…
Hs_transcript_26841	NA	NA	caudal protein	6	Homeobox Homeobox domain	Gono	UP	0.05	CGAGCTGTGAAAAACGTGTGTGGTTAAATTCGCTTTTCCAAACGACATTTGAAAGCTATAAAAATAAATAATTTTGGAAACAACAGCTCTAGAGACCCGATAAAACAAAAACGGCAGGATTTTGATTTTCATCTTCGTCCTGAGGCTCTGTCTTGAAAATGTCTGTTGATTGTTCCATCGTGTCTGTCGTTTGCGAGTCGTTATTTTTATCCCGATTCGAAACACTTGGCTCCGATGCGGTTGTATTGTCTTCTGAATGTACGTTTATAAATGACGGAGTATCGAGTGAACGGTTTTTCAATTCCAAATTAGCTCGTTCCCTTTTATTGCGATTGCGACACCACTGCTTCACCTGTACTTTCGTGAGTCCCAACTCTCTGGAAAGTTTCAGAACTGCCG…
Hs_transcript_36776	100	AEQ66930.1	pou class transcription factor partial	4	Pou Pou domain - N-terminal to homeobox domain	Gono	UP	0.05	TTATTTTTGTAGCAACTTGATATGGGTTGAAAATAACCATATTCCAGGATGATTCAGAACATTCAAACTCCTGGCATGAATAGGATTAAAAATGAAGAATTCAAGTAAATATTGGCAAAAATTTGTAGACTCAAATCTTTAGTTTAAACAAGTTTAATAAATTTATACATATATACACATAAACACTAGTTGTAAAGTAATATAATTCTAACTTTTCGTTGTTTCAAAAGAGTCAACCTGATAGTAAGGTTGTTGAGAATGAAGTTGGTCAATAACACTTTGTTCTTGTGGTACATGGTTAAAAGATATTGGATATGACAAAGATGGAGACACCATACTTGCCTCACTAGACTTTACAAAACCTGTACTTGCTAATAATCTTTTCTCCTTTTGTCTTCT…
---
Hs_transcript_15973	NA	NA	low quality protein: myosin-9	9	Myosin_tail_1 Myosin tail	Dact	UP	0.01	TTTGATGCTGAGAAGAACGAAATTGCCGAAGCAGAAGCAAAAATTAAGAAATTAAACAAAAGGTGATCGCCGAAGAACGTCGTCTTCGAGCCGATGTAGAAGAAGATTTTCGTGAACTGCAGAAGAAAAATAAAGCCATTGAAATAAAACTCGAATCAGTACAAACCACAAATAAAGAAAATGACAGAAAAGTTGCTGAATTAGAACTCGCCAAAAAGAGCTTGAAAATTGCATTAGAGTCTGCCACCGAGAGCAGAGACGGGTTGAAGAGAATTAATAGCCTCCTTGATCAAGAAAAGAGACAAGCTGAAGTTATGTGTCACGAAGCAAGACGAACGATTGATGAATTAGAATCGCAACTTAATACAACTGAGCAAAATTTGTTAAACGCCCAAGGAA…
*Hs_transcript_48857	51	AAM97616.2	myosin heavy chain isoform a	1	Myosin_tail_1 Myosin tail	Dact	UP	0.001	GATCTATCTTTTCAGAGGTGAGTCTGGCGCAGGCAAAACTGAAAACACAAAAAAGGTTATTCAGTACATTGCCAAAGTCGCAGGTGTGGAGAAGAAACATAAGGCGGACGATGTGCGTCAAGACAGTCGATCTTTGGATGAACAAGTCGTAGAGGCTAATCCACTTTTGGAAGCTTTTGGTAACGCCAAAACAACGAGAAATAACAATTCCTCACGATTCGGTAAATTCATTCGATGTCACTTTTCTCAAACTGGCAAACTAGCCGGTGCCGATATCGAATCATATTTGCTCGAGAAAAATCGTGTGGTACATCAAGGCGCAGCCGAAAGAAATTATCACATTTTTTATCAACTGCTGTATGCTTCTGATGATGAGGCGTTACAAAAACTATGTTTGCT…
Hs_transcript_48856	51	AAM97616.2	mys_podca ame: full=myosin heavy chain	5	Myosin_tail_1 Myosin tail	Dact	UP	0.001	ACATCTCACATAGACAACCTCGTCCCTAGGGGCTTTTGCCTTTTTGACATTAGCCACCAAGTAAGCGCTAGCGGCTTTGACATAGGCAAGAAAACCTGGGGACAAATATGCTCTCATTAATTGAACGTATGTGTATTTTTTTTATTGATCTATCTTTTCAGAGGTGAGTCTGGCGCAGGCAAAACTGAAAACACAAAAAAGGTTATTCAGTACATTGCCAAAGTCGCAGGTGTGGAGAAGAAACATAAGGCGGAGGAGACACAGGCTGCATCAGCAGGTTCCATGGTAAAGGGAGATTTGGATGAACAAGTCGTGCAAGCTAACCCGCTCTTGGAAGCGTTTGGGAACGCCAAAACAACAAGAAACAACAACTCCTCCCGTTTCGGTAAATTCATTCGA…
Hs_transcript_28437	55	ACF15208.1	myosin ii heavy striated- partial	2	Myosin_head Myosin head (motor domain)	Dact	UP	0.001	AGTTGGCTGTAAGTGTGTGACTGAAAAAGTGTACACATCGCTCTGTTCAACTATAAAGCGCTTCTTCAAACAGATTTTACGAATTTGTTAGAGTACATTATGTCGGACGTTGACCCGATGCAATACCTGCGGGTGGACCCCGCGCAGATGATGAAGGAGCAGGCGAAAACTTTTGATGCTAAAAAATGGGTTTGGGTACCTGTTTCGGGTGCAGATGGGTATGAAGCCGCAATGGTGAAAAGTGCATCAGGTGATTTGGTGACCGTGGAAACCCAGGGTGGGAAGACCTTGGATGTCAAGAAAGAGGAGTGTGATCAAATGAACCCTCCTAAGTACGAAAAATGTGCAGACATGGCCTCACTTACCTACTTAAACGAAGCTAGTGTTTTATACAATTTA…
Hs_transcript_8184	NA	NA	PREDICTED: myosin-IB-like	0	NA	Gast	UP	0.01	CCTCCACAATTTGCAAATATTCTTGGATATGATTCGACAAAAAAGAGGTATTATGGCAAAACAAAGACTGGAGCGTTCATCATGGTGCAAGAAGATAAAAAACATTCTATATATCATATCAGGCAAGCTACTTGGGAAAGGATAAAAAATGCCAGTACCACAACAAAAGTAAATGTTTATTCCAGAAGTGATTTAGCAACTGCCAAAGTGAGCTCGGCTTTTTCAGCTCCTTCCAGTTTTTCAGTTACGTATCTTGGACTTTATGATGATTCATCATACACACATGTTATTCT
Hs_transcript_29055	100	ABD04174.1	myosin light chain	2	NA	Gast	UP	0.01	AGATTTAAATCCTGGATCGACCGATTGGGACGACACTATTAACGATTACATTCAAAGTGGTGTATCTCGTATAGATTCTGAGCAGTTTGCTGCGATATATGATGAAGAGAGGCATAAGAAAATTGCTAGTTATAAGGAACTCTCAGAAGGTCTTAAAGCAATCGATCCAGTCAGTGGAGAACTGGGTTTGGTTAACAGAGCCGCTTTGTCTCGCTACTTGACAGTTCTTGGAGACAAGATAACCGAGGACGAAGCAGAGGTAATTATAAAGAATTGTTTGGACAAAGGTGGAAAGAATGTGGTGATTGACACTGTAATTAAAACTGTCATGGGAGATTTGTGAGAGACGAATATCACAGTGTAATTAAAATTGTTTGTAAACTTTGCCGTAAGTTGTGT…
Hs_transcript_34177	NA	NA	unconventional myosin-xv-like	4	MyTH4 MyTH4 domain	Gast	UP	0.05	CTTACCGTTATATTTTTCTAGAATTTTTATTGTTGAAGGTTACACCGAAAGACATTTAAACAGCTATCTCGCTGTTTCACATTCGGGTATCCGGTTTGCTACACGGGCAACTCTGGAAGAGGAGTTGAAGTCAACAGCACATTTCAAATATCCCGACGTCATTGACGTCAAAGCAAGTCGTGAAAGACTGACGTTAGACACTGTTGTCAAGAAATTCGTACTATACACGTTAAAGGCCAAAGCGATCAAAAAGTTAATCAGCATGTATATGAAGGCAACAGAAGGGCTTGAAAAGTTTGTTCGTGCTTTGGGAGATTTCCAAGCGCCAAGTAAAGAATATTTATCTTTCAAAAGAGGGAATGTGATTCGAGTGTTTGATAAAAAGGATGTCGAACCAGG…
Hs_transcript_34180	NA	NA	unconventional myosin-xv	10	FERM_M FERM central domain	Gast	UP	0.05	AAGAACAAGAAGAATATGGATTATTCACCTTCCTGGAGGAGCAAAATTTGTTGGTGCCAATTCAAAGTCAAGATTACGTATTTGATATTTTCGCTCAACTCGAAAAACAAGCAGCCAAAAATATCAAACATGCTTTAGCCTTCAGAAAAGTAGTCTGGTACCAAACAATGAGGTTTGGGAACAATTTGTTCTCGGAAGTTATTTATAACCAGATCCTACCGAACGTAATGAATGGTTACGTCTTACATTACAGAGGAAACCGTGCTAGTCATATTCGCGATCAACAGACCCACAATGAAGTTGCTTTGCTGGCAGCGTTGCAGCATCGTGTGAACAATGAACATAATCCGCCATCTATTCGCGAAGTTTCAGCATTAATACCTGTCTTGGTTTCATCGT…
Hs_transcript_39581	NA	NA	PREDICTED: myosin-IIIb	0	Myosin_head Myosin head (motor domain)	Gono	UP	0.01	TTTGGAGATGACAATTTGTTTATATGGGGACAAAGATATAAGTCCATGTTAAACGCATTTACTTTACTTGGTTTTGAGAAAGAGGATTTGCAGAGTGTTTTTGGCATATTATCAGCTATTCTTAACGTTGGTGATGTAAAGTTTTCTTTACAAGATGAAAAAACAGGAGTTTATGTGGAGAATCTTGACTTACTTGATAAAGTTGCAGTTTTACTAGGTGTTGAATCTGACGATTTGGAATTGTGTCTAACAAGTAATTTTGTCACAGCAAAAGATAGTTCTGTGTCGTCATTTAAAAATGTTGCTGAAGCAAACCACTGTCGTGACTGTTTGGCAAAAGATTTATATGGTCGTTTATTTGGTTGGATAATATGCAAGACTAATATGTTGATAAATCCT…
Hs_transcript_58165	NA	NA	tropomyosin alpha-4 chain-like isoform x4	0	Tropomyosin Tropomyosin	Gono	UP	0.01	TatTTTGATGACGAGTTTGTAGATGCAGTAACTTTTCGAACTACTTTTGTGTTATTTTTATATTCATTTCTTTATTTTTTGATTTTTGTATTGATCCCGGTTGATGTGTTAATACTATTTTTTTAATCCTTCTAGGTATACGAGTTTGTTTGTTTTGTTAATAATGTCTGCTTTCTTTAGATTAAAATAAATAAAAACACAATTTTAAAATGGATGCTGTAAAAAATAAATTAAACTCGATGAAAGCTCAATCCGAGTTGTCGGAAGAGCGCATTATCAAATTTGAATCAAGCTTAGCAGTTTCAAAACAACACTTAGAAGCTGCGCTTAAAGAAAAAGAATCACTTTATCGAAAAATCGAAGCGATCGAAGCGCAGATTTTACTCGCGGAGCGAAAGA…
Hs_transcript_21186	100	ABD04174.1	myosin-2 essential light chain-like	1	EF-hand_7 EF-hand domain pair	Gono	UP	0.05	ATGTTCACGGTTAAGGAAGAATGTCATATGTCATGGCGCAAACTTAGGTAGATGCAATTAGTTTGCTAAAAGTTAGAAAATTATTAACTGGCATTACGTAATTAACGGATCTTATTATATGCAGTCTTGCTTTTCCGCAAAACATTGAACTTCAGGGAGGATGCAGCTTGTTTTGTGTGTGGTTAGAAAACTTGAAGAGCCTCGGGACGAAGGCACATAGGTCAGTCTTTGTTGTTCTGTTTTTCTATGTTAAAACAGGAAAATTTTAGAAATATTACACTTCCGTTTGTACATAATAATAATATTCTGCTTTCAGCATTTTGCCATGTGCATATTGGATTTTTTGTGGTACCATAGCCAAGGTATCTTGCAACTGCATTAAAGGTTGATACAACAAAT…
Hs_transcript_21187	100	ABD04174.1	myosin-2 essential light chain-like	1	EF-hand_7 EF-hand domain pair	Gono	UP	0.05	AAGTGCAAAAGAGAAGTGTCAAAAAGCAGAAAAGGAGTGTGAGAATACGGAAGAGGACTGGGCATCGTAGATTATGAGTTAGTTTTCAAGAGAGGGACGCAAATAAATTGACAGAGAAATGGATTCGATGACTCAACGCGATCGCGATTTATTGGAGGAATCGTTTAGCCTTTACGACACTGTTGGCGATTCTAAAATCGACATAGGAATTTTGGGTGAAGCACTTCGAGGACTCGGTTTAAACCCTACAGAGGGAGATGTACAAAAAATCGTAAAAGAATTAGATTCTACTGGTTCACGACGTGTCAGTTTCGAAGAGTTTTTACCAATGTACCTGTCGTTATCAGCGAAAGCTAGCGACCGACACAAGAAAAATGTAACCGATTTTATTGAGTGCTT…
Hs_transcript_52124	NA	NA	taxilin alpha-like	0	Taxilin Myosin-like coiled-coil protein	Gono	UP	0.05	CGAAAATTTTGCAGATTTACAAGTTGCGTTATCGACTCTACCGCCTGTTCAGCTAAATTTATATTAGAGTAAACGACCCATTGTCTGTAGCTATCAAATTTCCCTACTTAGCATGGAACCAAATCATAACGTGACCTCTGAAAACAGTAATATGGTTGCTGAAGAAACTACAACAAACGGACCTCCTGCGCCTTCTGAGCATGATAACAAAGAAACGACAATCAATGAAAATGGTGTTGATTCCCCTCAAATAAATAAAAAGTCCCGTCCTACTCCCGAATCTGTTGCTATGGACCGTGGAGTACAAAATATTGCTCGAAAAGCACACAAGAATAACAAAGGAGATGACAAAAAGCTTGTTGATCTATTGGTACATGTGTTCGATAGTTTGGAATCACC…
Hs_transcript_39590	86	ACF15208.1	myosin iiia	4	Myosin_head Myosin head (motor domain)	Gono	UP	0.05	GCATTGTGTGTATCTGCTCTCCCGCCTCACATTTATGGGATTTCTTGTCACATACATCAATCACTCACCATTACTTCTGAAAACCAATGTTTCATTGTGTCTGGTGAGTCTGGAGCTGGCAAAACAGAAAATGAAAAATTAGTATTTGATCAATTTTTATCACTATGCACATCCAATCATCACCAGTTAATCAGAAAAATATCACAGGTCAGCATTATTCTTGAATCCTTTGGAAATGCAAAGACATCACTAAATGAAAATTCAACAAGACTTGGAAAATATTTTCAATTGTTTTTTTCTGAAGCTGGGAAATTAGATTTCGGTTATGTCACAGAATATCTTTTAGAAAAGTCAAGGGTTG
---
Hs_transcript_58142	69	BAI70364.1	echotoxin a	14	Anemone_cytotox Sea anemone cytotoxic protein	Dact	UP	0.001	GACATAAAAAATTCCTCAAGGAAGATGAAGTTTCACGCATTTTTGTTGTTGTGCTTTGTTGGTACAATAACGTCGAAAAAAAATGAAACAGAGCAGAGGAAAAAACGCATTGCCCCTGAGATTGCTACCCTTATCGCCGGAGCCATAACAGCTGGAGCTACACTTGCATCTACCACTGTTTCTGGATTAATGGCACCAGATTATAGCATCGCAGTAGCTGGCTCAATTGAGAACTATAGTAAATGGTATCTAAAATTGGAAGAATGTGAAATTGTCAGGGGACAGATGAATGTTCCGATGCACCACGTGAAATCTGGATATCGGGAAGGGTTTGCTAGTCACAAAACAGGGCATACGGCCACTGGATCATATCAGCGCTGTACATTTAAAGGCAACAAC…
Hs_transcript_58141	69	BAI70364.1	echotoxin a	14	Anemone_cytotox Sea anemone cytotoxic protein	Dact	UP	0.001	TTGCTGAAATAAGACATAAAAAATTCCTCAAGAAGATGAAGTTTCACGCATTTTTGTTGTTGTGCTTTGTTGGTACAATAACGTCGAAAAAAAATGAAACAGAGCAGAGGAAAAAACGCATTGCCCCTGAGATTGCTACCCTTATCGCCGGAGCCATAACAGCTGGAGCTACACTTGCATCTACCACTGTTTCTGGATTAATGGCACCAGATTATAGCATCGCAGTAGCTGGCTCAATTGAGAACTATAGTAAATGGTATCTAAAATTGGAAGAATGTGAAATTGTCAGGGGACAGATGAATGTTCCGATGCACCACGTGAAATCTGGATATCGGGAAGGGTTTGCTAGTCACAAAACAGGGCATACGGCCACTGGATCATATCAGCGCTGTACATTTA…
Hs_transcript_57988	92	AFK76348.1	ctxa_caral ame: full=toxin -a short=toxin a ame: full=cat-1 flags: precursor	10	DUF3294 Protein of unknown function (DUF3294)	Dact	UP	0.001	CAAATCAATAATTTGCAATGAAAATTACAACAGCGTGGATGTTGTGTGTGGCTTTGTTATTGTTTATCAACTATGCTAGTTGTCATACAAGAGATTTGATATCATCTACAAAAGCTAAATATGATGAAGACACTGATCAAATCTTTGCAGAGCTGCAAAAACAACTTGATGAACTTGAAACACTTAAGAATGATGAAAGAACAAAAAAATCTGCAACGGACGGCGCAAAAGATTCAAAGGATGCCATAAAGAAATTGAATGATCCAAACAATATCATGAAAGCGTTGGATGCCGTAAGAGGAATTGGTCAAAACCTAGTAAAGTTTAAGTCAGGAGATCCTTACGATATTGCTGAAGGTGCTTTTGGTATTATTGCTGTAGTAACAGCTGCTCTACCAC…
Hs_transcript_43756	92	AFK76348.1	toxin tx1	10	NA	Dact	UP	0.01	AACAAATCAAGCCTTGCGGATTGTGCGAATGATTTTTAGTGGTCAGAATTAACTTTCACAAAAACCTTTGGTTTTAGCCTTTCTTTCACTTAATTAATTAATTTCTGATAAGACACATTTTTAGTAGGTAATTTTAGGAAACTCTACTTTTTACCGAAAGATATTGTAAATTATGTTGCTGCAAAGAAAGCTGCATTTTTTCATTTAGACAAATCAATAATTTGCAATGAAAATTCCAACAGCGTGGATGTTGTGTGTGGCTTTGTTATTGTTTATCAACTATGCTAGTTGCCATACAAGAGACATGACGCCATCTATGAAAGCTAAACTAGAGGAAAAGACTGATCAAGTCTTTGCAGAGATACAAAAACAACTTGACGAACTTGAAATACTTAAGAA…
*Hs_transcript_3875	69	BAI70364.1	echotoxin a	16	Anemone_cytotox Sea anemone cytotoxic protein	Dact	UP	0.001	ACGATACTTTGCTGAAATAATACATCAAAAATCCTCAAGGAGATGAAGTTTCACGTACTCCTGTTGTTGTGCTTTGTTGGTACAATAACTTCGAAAGAAAATGAAACAAAGCAGAGAAAAAAACGTGTTGCCCCTGAGATTGCTACCCTTATCGCTGGAGCTATAACTGCTGGAGCTACACTTGCATCTACCACTGTTTCTGGATTAATGGCGTCAAATTATGTCATTGCAGTAGCTGGATCCATTGAGAACTACAGCAAATGGTATCTAAAATTGGAAGAATGTGAAATTGTCAGGGGACAGATGAATGTTCCGATGCATCACGTTAAATCTGGATATCGGGAAGGGTTTGCTAGTCACAAAACAGGGCATACGGCCACTGGAACATATCAGCGCTGC…
Hs_transcript_3876	69	BAI70364.1	echotoxin a	7	Anemone_cytotox Sea anemone cytotoxic protein	Dact	UP	0.001	AACTATTTTTAAATAAATATTATTTTTATTATTATTATATTGAAATTGCGTACCGTACATTATCAGAGAAATACATTAAGGATAAATCACGGAAATGAAGATCCACGCATTCCTGGTGTTATGCTTTGTTGGTACAATAACATCGAAAGAAAATGAAACACAGCAGAGAGAAAAACGTCTTTCAAGTGAAATTGCTGAACTTATCGGCGCAGCATTGTCCAACGGAGCTACACTTGCATCTGCCAGTGTTTCTTCATTGCTAGCAGAAGATTATAGCATCGCAGTGGCTGGGTCAATTGAGAACTACAGCAAATGGTTTTTAAAATTGGAAGAATGTGAACTTGTCAGGGGGCAGATGAATGTTCCGATGCATCACGTTAGATCTGGATATCGCGAAGG…
Hs_transcript_13430	92	AFK76348.1	toxin tx1	10	NA	Dact	UP	0.001	AGCATAGCCACAATGCTAAAGAATATACTTCGTGAAGAAAACGATGAATTGTTAAAGTCGGAAGTAAATGGATTTAAAGAAGGATTGGAGTCAAAACTCGCTGCAATATCAACAACAACAAAGTTTGAATCAGATCAATTAATGCAAATTTCAGTTCTCCAGTTCCCTTCAGATTTCGGTGCTATCACTCTTGGTAAAGTAGGTGACCGAATAAGAAAACGCGCTGTTGATGACACTAAAAGTGGTGCTAAAAGTGCATACGATTTAGCAATTGCATTTGCTCAATTGGCAACGTACCGCGATCTTGGATTGATAAAGATGATGACAGTACTGTTAAAATCAGGAGAGAAAGGAAAGGAAATAGCTGGTCAATATCAAAACGTCTTGGATCATAATCGA…
Hs_transcript_33698	92	AFK76348.1	toxin tx1	10	NA	Gast	UP	0.001	ATCAGTTGTTTAGTGATTTAAAAAAACAGCTTGAGGAGCTCGATGAATTTAAAAAAAATGAGAAATCAATCAAGGAAAGTTTGGACACTTCAAAAGACGCTGTAAAAAAGCTAGATGATCCCAACTATGTTGCCAAAGCATTTGACGTGGTGAAAGGTATCGGGCCGAGCTTAGCGAAGTTTAAAACTGGAGATCCATTTGATATTGCTGAAGGATCGTTTGCTATTATTTCAACGATAACTGCTGCATTCCCTGCACCAGTGGGTCCAGGACTTTCTGCACTAGCTACCCTCATTTCAAGCATCATACCGTTATTTAAGCCGACGCCGGATGCAACAGCTAAGTTAGCAAGCACACTAAAAGAAGTACTCCGTGAAGAAAATGATCTGATTCTGCTGG…
*Hs_transcript_5320	69	BAI70364.1	echotoxin a	14	Anemone_cytotox Sea anemone cytotoxic protein	Gast	UP	0.001	TGAATTGATTAATCCGAACATGTATTTTCATGTAGAAAAACATTATCTTACAAAATATCATGATTAATCTTTAATACCATTGATGAAGCCATCATAATCTCCTTTCGACCACCTGTCTTTAGCGGATGAATCCTGCACAGCTGATGAGAGGTTGTCGTAGCTTCGAGGGTAAATTCTGATGTCAATTTCAGGTTTGTGACTTGTTCCCATAATGCCAGTGAAGCAGAAGTCCCCTCTGCACTGTCGTAAATGGCTGATGCTGCGGTAATATTCCTTCAAGCTAACAAAGCTAGACTTCCGATAATACATTTTATCTGCCGTCATGCTTTTGCACTCTCCGTTGTTCTTTGGACATATGGCCACACCAAGCCAGTTGGAATGGAAGTCAAACGAGTATGG…
Hs_transcript_55285	69	BAI70364.1	echotoxin a	16	Anemone_cytotox Sea anemone cytotoxic protein	Gast	UP	0.001	TAGAGAATGAAGATTCTTTATTGCTTTCTACTGTTTTGTTTAATTGGTACGTTGCTGTGTGAGCATTCAGAAAAGAAGCATGAAAAAGAAAAAGGAAGAAGAGTAAAAAGATTTGCCATTACTGCTCTTTTGGGATCTGCTCTTATTTCTGGTGCATCTTTAATTGGAACCACAGTTACCGGATTGAAATCATCTTCGTACAGCGTGGCTGTCTCCGGTTCAGTTGAGAATTACAGCAAATGGACATTAAAACTCCAAACATGTGAGATCAGGTCAGGTTACATGAACACACCTCTTCGAACAATCGTTCCTGGTTACAGAGAAGGATTTGCCAGTCACAAAACAGGTGATACCGCCACGGGCTCCTACGTAAGATGCACATTTGACCCAATGAATGGA…
Hs_transcript_9833	NA	NA	stonustoxin subunit alpha	0	NA	Gono	DOWN	0.01	gctctAGccttGCTTGCAgtagtttgtgggctACtaggatTATtgtaTCaaggaaTGACAATTCATATGCaaAacaaaataaaaatgTTaGaaAAACAGCaaaaaGAAAGAGAACGAAGTATGAAGGAAAAGCAAAGGCAAGAAGAAGAGCAAAAAGAAGAAGAAAGAAACTTAAAAGAAAAACAGAGGCTACAGGAAGAGGAAGACGCTACAATGAGACGAAAAGAGAAACTTAAAAACGACCTAAAAATTTGTTTTGAGGATGTTCGCGATGCTATGTTGGTATGTAGTACAAATACTGAGAAGGAGCAATCGAATGTTAATTATTATCTAGACGTTGACGAAATGCGTTTGAAGCTAGAAGCAATCAAACAAGATATAAATGACGCATTATCCCAA…
Hs_transcript_17047	NA	NA	ras-related c3 botulinum toxin substrate 1	34	NA	Gono	DOWN	0.01	ATATGATTAAACGTCAAAACACTAAGGGTATTACCGCCCACCGCCCTTTATCACACTTTACAGCAATTCCCAGCCGGGCGAGAAATTGTTTTGTTGTGGAAAATCTCTGCGCTTCAGTACTTATTACTTGACAAAATAACTTTTCCGCAACTCCTGTGTTTTATCATTATAGAAATTGAAAAGGTCTGGTAATGGAGTGCAGAAGAAAATCTCTCACCTGACATATTTCATTTCAATATTATAATTATTTATTTTGTAGGACGTGTTCTTAATGTGCTTTTCATTGACAAGTCCGGCATCATACGAAAACGTCCGAGCAAAATGGTACCCTGAAGTGAGCCATCATTGTCCGAATACCCCGATTTTATTAGTTGGAACAAAACTAGATCTTCGGGATGA…
Hs_transcript_33376	NA	NA	dna2_acapl ame: full=plancitoxin-1 ame: full=plancitoxin i short=plan-i contains: ame: full=plancitoxin-1 subunit alpha contains: ame: full=plancitoxin-1 subunit beta flags: precursor	8	DNase_II Deoxyribonuclease II	Gono	UP	0.01	agACTAATAATGTTCACCGAACtggttttcttaaccTGTGTCATCATAGCCTACACAAAATTAACATGCATTGGAgaaGGTGGCCAGCCTGTAGACATGTTTATCATCTATAAACTACCGCGAATTGATTGGTACAAAACTCCACCACTGGTCAGTTCTGGACATGGTTATGTTTACCTTGACTCTAATCATTTCAAATTTTATCTCTCCAATAACTCGATAGCGGAACAAAGCAGTGCAGCTGGACTGACACTGGATCAAGTTTACAGTAACTATAACCCTGAAAAACGGTATAAGAAGAATAATTTTCAGTATGTCGATGGACCCACAGATCAAGCTCATTTATTTTATAATGATGAAAATCCGAATGGAGAAAAATATTTCAAGTGTGGCCACACC…
---
Hs_transcript_12733	NA	NA	zinc metalloproteinase nas-15-like	0	Astacin Astacin (Peptidase family M12A)	Gast	UP	0.001	ACTGAAGTGGATAACATGATGGACAACAAAATGCTGCTTAGCTTATCCTGTTTTATATTGTTTGCTGCCATGGCAACCTGTTATCCTCCAATGGAAGATCCAAACCTATTTGAAGGTGATATGATTCTCAGTCCGGACCAATTAGAAAGAATCAAGAAAGGAGAATTTAACAGAAATCTCCCATTAGCTGCAACTCGACATCCATGGCCCAAATTGATTCCCTACGACTTGTATGGACTAAAAACTATTCCTAAAGCAAGAAAAGTTATCGAAGATGCTTTCAGAGAATATCATAAATACACTTGCTTACGATTTATTCCAAGAACAAACGAATTTGCTTATTTACAGTTTCTAAACGG
Hs_transcript_13108	98	AAA92361.1	zinc metalloproteinase nas-13-like	1	Astacin Astacin (Peptidase family M12A)	Gast	UP	0.05	AAAAGACGTCAGTTGATGCTGAATGCAATGCGAGTCTACCATCAACATACTTGCATTCGTTTCGTTCCAAAACAAACTAAACATCAAGATTATATAAGGATGGTGAGGATACCACAGTGTTGGTCAAGAGTTGGTCGCACTGGAGGTGAACAGCTTTTGAAGCTAGGTGACCAGTGTTTAGATTTAGCAACCACCTTGCATGAGTTGATGCATGCAGTCGGCTTCTATCATGAACAGAGTCGCATGGACCGAGATGAATATGTCAGAATATACCCCCAGAACATTATGCAGGGTCAATTCGGAAACTTCAAAAAGTATCTAACAAACACGTTAAATCAACCTTACGACTTCAATTCGATTATGCATTACCGAAACAATGAATTCTCAAAGAACGGTTTC…
Hs_transcript_13130	98	AAA92361.1	zinc metalloproteinase nas-15-like	2	Astacin Astacin (Peptidase family M12A)	Gast	UP	0.001	TAGTCCAAGTTGACCAAGGCAATCCAGATGCATTTGAAGGTGATATTGGGTTAGATCCTGGAACTAGAGCAATCGTGAACGGCAACCTTGCACCAGGAGAAGCTTTCAAAGGCACAGTCAACAGAATATGGAATGGTGGTGTTATCCCTTACGTTTACGACAGAAATTTTGATGCTAGACGTAGAACTTTGATGAACAATGCTATGGCTGACTATCACCGACAAACTTGCATTAAATTTGTGCAACGAACCAATGAAAGAGATTATGTTAGAATGGTCAACCAAAATGCCTGCTGGTCAATCATTGGTCGAGGTGGAGGTCAACAATTACTCAAAATGGGAGGCCATTGTTTAGATGCCGGGACTGCTCGTCATGAGTTGATGCATGCTGTTGGATTTT…
Hs_transcript_15587	NA	NA	astacin 2	1	Astacin Astacin (Peptidase family M12A)	Gast	UP	0.001	CCCTCGACACATTTTACTGTGGAAGGAAAAACCTGCTTTGAAATATGTGTCGATCGGTAGTTTTTCTATGCACATTGGTGTGTGCCAAATTGTCTCAGGCGATCTGGATCAAAGAAATGGAAAACGTTGACGCATTTGAAGGAGATATGATATTGAATCCACAACAAAGAAAAGCAATTCAAAATGGCAACTATGGCTTCGCAACCACCAATTCAAAAGAATTTCAACATTGGCCACAGGGAACACCAATAGCTTACGAGATCACCTCATCTATAGGTGCTGCAGGAGTAACGGCTATAAAAGAAGCGATTGCTGAGTACGAGAAGCACACCTGTCTTCGGTTTAGAACACGAACTTCAGAAAGAGCTTACCTTAGTTTTTATCGGGGAAATGGATGCT…
Hs_transcript_19977	58	CAJ57450.1	PREDICTED: uncharacterized protein LOC100201155	8	Astacin Astacin (Peptidase family M12A)	Gast	UP	0.001	AGAGTTTTGGAAAATGGAAAAGGATGACAAGAAAAAGCATTATCCGCCACATTTAAAGCAAAAGATTGAAAAAGGAGAAAAAATCAAGCAGGCGGAAGAAGATCAATTTGAAAATGAATTTGGTCGATATTACCAGCGAAATACCACATCTATAATTGATGTCATAAGTTCAATTAACACTGGAAACGATATAACAGAAGTTGAAGAAGGAGACTTGGTTGTTACTATACCTCACTTTGACTATCGTGATAAAGCATTTCAACAAACTGCCAGGGCGCTTGAATGTGATGATGATCATGGAAAAAAACCAAAGGGAAAGAAGAAACCAAAGGGAAAGAAACACCACTGTCATAAAAAAAAAAGCAAGGACAAAAAGTATCACCATCACAAATATAAACG…
Hs_transcript_20354	NA	NA	pmp1 protein	3	Astacin Astacin (Peptidase family M12A)	Gast	UP	0.001	TGTAGTTGTTCCTCACCAGTGGGGTACAGATCTGGCAGACAAAATAGAATCTCACTTGCGAGTGGATGTTGGTATAAAGGTACTGTCATGCATGAGATTGGACACAGCATCGGAATTTACCATGAGCAAAGCAGACCAGACAGAGACAACTATGTGCAAATCATATGGAGCAACATTCCACAAAATCGACAGTTCAACTTCAGGAAGCAATCCTACAACATCATTGATCGTAATATTAGAACTCCATATGATTACGGATCAATGATGCACTACGGCGCAAAGGCTTTTGGCAATGGTAAAACCACCATTAGAACCCTAAATTCTGCAAGCATTGGACAAAGAAATGGATTCAGTCAAATTGATATCAAGCAAATTAACCTAATGTATTGTTCTTAGATT…
Hs_transcript_20473	NA	NA	zinc metalloproteinase nas-4-like	1	Astacin Astacin (Peptidase family M12A)	Gast	UP	0.001	GTTTGGTGCTTCTAAGAAAAAATGGCCTTCAAAAACAATTGTGTACGAATTTGCTGCAGATATCGAAAAAGAAATTGGCGCGAAACAAGCCATTTATGCCGCCATTAATGAATATCATCGCCATACTTGCTTAAAGTTTGTCAGACGTACAACACAATCAACCTACATGGAGTTTTATAATGGACAAGGCTGTGGTGCACCTCTGGGATATCGCAGTGGTCGAAGTAAAATCTCCTTGCAAGGACCAGGTTGTTGGAAGAAGGGAAGTGTCATGCATGAAATTATGCACAGTCTCGGATTTTACCACGAACAATCTAGACCAGACCGTGACAATTATGTCAAGATACTGTGGGACAACATCACGCCTAAAGATATGAAAAGTAATTTTCAGAAGCAACC…
Hs_transcript_20474	NA	NA	astacin 2	1	Astacin Astacin (Peptidase family M12A)	Gast	UP	0.001	TGTGACATTTGGTCTGTCAAGCAAGGATGAAGTTTCACGTTGCATTTCTGTTTGTCTGTTTCACAGCACTACAAGCCAGGATCATATTGAATCCAAATTATTTTGAAGGAGATATTATCTTATCTCCAGAAGAAAGAAGAAATATTTACAAACCGAATAACAAGTTTGGTGCTTCTAAGAAAAAATGGCCTTCAAAAACAATTGTGTACGAATTTGCTGCAGATATCGAAAAAGAAATTGGCGCGAAACAAGCCATTTATGCCGCCATTAATGAATATCATCGCCATACTTGCTTAAAGTTTGTCAGACGTACAACACAATCAACCTACATGGAGTTTTATAATGGACAAGGCTGTGGTGCACCTCTGGGATATCGCAGTGGTCGAAGTAAAATCTCCT…
Hs_transcript_20475	NA	NA	astacin 2	1	Astacin Astacin (Peptidase family M12A)	Gast	UP	0.001	TCAGTCGGTTGtaCTAAAAATAAAATACGTTGCAAAAGCCATGGTTTTCACAAGTTGgttGGTTTTTCTCTTCATGAAAACTGTCGTAGCCAAAAGCATCCTGGAAAACACTCCGTACTTTGAAGGCGACATTATTTTGACACCATACGAACGAGAAAACATTTACAAAAGTAATAGGTTCGCTTCAACTAAATCTCGATGGCCAACCAATGTTATACCGTTCGATATTCATCCCAGCTTTGGAAACGATGCTGCAGCGTTGGCTAACCTAACCATGGCGATTAATGATTATCATAAATACACGTGTTTACAATTCAAACGTCGAACAGACGAAGTGACGTATATCTTATTTTATCAGGGACAAGGATGCGGCGCCCCACTTGGTTATCACACAGGACA…
Hs_transcript_21076	NA	NA	zinc metalloproteinase nas-13-like	1	Astacin Astacin (Peptidase family M12A)	Gast	UP	0.001	AGGGAGATCATCTCGCTCATGAAGACATTATGTTCCAAAAAGGCGAAGAAGAAGCCGTATTCGGAACAAAATCGTCCAGAGACGAAGAATCATCTGAGGGAGCTGCAAAAGACGCAATAGTAGAAACTCATAAGAGATGGACATTGCCTGTTCCATATCAAATCGATGGAAGTTTAGGCTCAACGGCAAGGTCTGCGATTTCAAGCGCCATTTCTGATTACGGTTCAAAGACGTGCATTACTTTTCGCCCTAGAAGATCTGGAGACACTAGCTACTTGTCATTTTTTAAAGGGGACGGATGTTGGAGTTATGTTGGTCGAAAAGGAGGGGAACAACAAGTGTCTTTGGGTTCAGGATGCGAGCACAAAGCCACGGCTATCCACGAGATCATGCACGCTT…
Hs_transcript_2163	61	AAF24991.1	zinc metalloproteinase nas-15-like	1	Astacin Astacin (Peptidase family M12A)	Gast	UP	0.001	AGGCACATATTGTGAGGTGTGTTTTCAATCTTCGAAAATGGCAAAACTTTTTCTCATCTTCACCTGCATTACTATGCTCAATTTTGCTGCATCATGGGTGCGCGAAATGGAAAACAAAGGACTTTACCAAGGTGATATGGTTTTGAGACCTGACCAAAAGGAAGCATTAGAAAAGGCCAAAAACACTTTTGGATCAGTCATTGGATTCCGATGGCCAAACGGTGTAGTGCCGTACGTCATTACCAGCTCTATCGGCAACGATGGTTACAACGCAGTTCAACAGGCTATAGCTGACTACCATAAACACACTTGCTTAAAATTTGAAAGAAGGACTAATCAACGCGAGTATATCAAGTTTGTAGATGGTGGAGGTTGCTCTTCTCCTGTCGGCTTTAACAA…
Hs_transcript_2190	NA	NA	astacin 2	1	Astacin Astacin (Peptidase family M12A)	Gast	UP	0.001	CCATGATGATCTGGTGTATTGGATTATTGTTTCTGGCATCTGTCACAGCAATGTGGAGAAAAGAAATGGAAAATCCAAATTTATTTAATGGAGATATGATTTTAACTCCCACACAGTTATCCCAAGTTAAAGATGGAAAAGCATATGGCTCAATAATAGGATACAGGTGGCCAAATGCAAAAGTTCCGTATGAAATTGACAGATCTATTGGAAGCACTGGTCGTTCAGCAATTCAAGCAGCTATTAATGATTATCACAAATACACTTGCTTGAGATTTGCCCCCAGAAGAGGTGAATCAGGATATATTCGATTCTACAGTGGCGGAGGGTGCTCATCTCCAGTTGGTTATCATCGACGAAAAAATAGTATCTCACTTGGGAGAGGCTGTCAAAACAAAG…
Hs_transcript_22315	NA	NA	dorsal-ventral patterning tolloid-like protein 1-like	2	Astacin Astacin (Peptidase family M12A)	Gast	UP	0.05	AGGACTCACGTCGAAGCCAATATGAGATGTTACATATCTTTAACTGTCCTTCTTGTTTGTGTGTATTGCAAGCCGTTTGATAAATTTGAATCCATCTTTCCGAAAATTAAAGGAACGCATGATGGGTACCTATTCCAGGGAGATATGATCATGTCGAGAGCGGAAATCGAGATAGCAATGAAAGGCGGTGATGTAGATTCGATCAGTGAAAATGCGTATGGCTTGATGAATTCGAAGTATCGAAAGTGGCCGAACGCTGTTGTGCCTTACAACATCACGGAGATAAAAAATAAAGCATTAAATAAACTTGGATTAAAGGGTCCAACAGAAAAAGCTGTACTGAAAGCCATGGCAGCATGGGAAAGCAAAACCTGTGTCCGATTTGTTGAACGAACCAAT…
Hs_transcript_23832	NA	NA	pmp1 protein	8	Astacin Astacin (Peptidase family M12A)	Gast	UP	0.001	ATTTAGACTCAAACTTATTCGAAGGCGACATCGTATTAGATCCTGGACAGCGTGAGGCCATTGACAAAGATGCAAATGTGTATGCAGCGACAAAAGGAAAGTTGTGGCCACACAACATACCATATGAATTTTCACCTGAGTTACAAGCTAACGCTAAAATCCAAGAAGGGTTTCGCCAAGCTGTTCAGCATTACAAGGAACATACATGCATAAGATTCATCAAAAGACAACCCTACcAtcaTCAATataTCTACTTCCACAAAGggttcggATGTTCCTCTCATATTGGACCAAACggtGGAGTTCgaaaGGTGTCGTTAGATCCAAATCGAGGCTGTTACAAAAGAGATGTTATAGTTCACGAGGTTATGCATGCCCTGGGtTTCTGGCATGAACAAA…
Hs_transcript_23837	NA	NA	pmp1 protein	1	Astacin Astacin (Peptidase family M12A)	Gast	UP	0.001	ATGTGACAGTTTTAAATGCTATGCACAAAAAATGGCGTTCTCACATCAGATATCCGTATGCTTCATCTTATGTGTAACTTTCTCAAAGGGGATGCTCCCCAACGAAGATCTAAATTTATTCGAAGGTGATATCAAATTAGATCCTGATCAGAGAGAAGCAATTTTGAATGGTAAAAACCTCTACGCTGCTACAAGTGGAAACATTTGGCCGCATACCATACCATATGCCTTCAGCAGCGAGTTTGCGAAAGATCCAAAGATTCAGGAAGGTGTTCGTTTAGCCATAGCACATTATGAGAAACACACATGTCTACGATTCAAAAATAGAACCTATGAACGACAATATATGCTGTTCAAGAAGGGCGGTTGTTCTTCTCATGTGGGCGCAAATGGTGGCGT…
Hs_transcript_24414	NA	NA	zinc metalloproteinase nas-15-like	1	Astacin Astacin (Peptidase family M12A)	Gast	UP	0.001	ATTTTGTTATAAACATACTTGGATGACATTCTCTATTCTATATTGCTATCTTTATGAGGTTATAGGTAGATTACTATGTTGAATTTCAAAGACTCATTAACCATGGCTCAGGTAGTTGTGTTCCTCATCCTCGCCTTGTCTAGTGTTGTGAAGTCAAGTTGGATAAAACAAATGGAAGATCCAGCTCTATTTGAAGGGGATATGGTTTTAACTCCATCACAGCTGCAACAAGTAAAAGAAGGCACTTTCACATTTTCTTCAGTCACGTCAAAAAACAGATTGTGGCCTAATGGTATCATCCCTTACACCATTTCATCTGAGCTGAAGAGAGAACAAAAAGCAATGAAAGAACTTAATGAAGCTATCAAGCAGTATCATACTTATACCTGTTTGAGATTC…
Hs_transcript_24415	NA	NA	dorsal-ventral patterning tolloid-like protein 1-like	1	Astacin Astacin (Peptidase family M12A)	Gast	UP	0.001	ATCCATTCAAGTTATATGAAGAATCCAGCTCTATTTGAAGGGGATATGGTTTTAACTCCATCACAGCTGCAACAAGTAAAAGAAGGCACTTTCACATTTTCTTCAGTCACGTCAAAAAACAGATTGTGGCCTAATGGTATCATCCCTTACACCATTTCATCTGAGCTGAAGAGAGAACAAAAAGCAATGAAAGAACTTAATGAAGCTATCAAGCAGTATCATACTTATACCTGTTTGAGATTCAAAAGAAGAACAACTGAGAAAGGATATATTGAGTTTTATAAAGGAGGAGGCTGTTCCTCTCCTGTTGGTTATGGTGGTGGAAGAAATTGGGTGTCTTTAGGACAATGGTGTTGGTGGAGAGCTACAATCATGCATGAAATAGGACATAGTATAGGA…
Hs_transcript_24421	NA	NA	dorsal-ventral patterning tolloid-like protein 1-like	1	Astacin Astacin (Peptidase family M12A)	Gast	UP	0.001	CATTGTCACGTTTCTGCAAATGTTACTTATCGTAAAAAGCTATAGCTCAAGACCACTCCTTTTTTATAATAGCAACACCATTGTAATAACCCCCTGGTAATTCTCAACTCTCATGGCAATAGAAGGTATTAAATTTGTACTGTGGCTGTATTCTGTGGCTTTGTGGCTGAAACGGTTATCATGATGAAACTGTGGTGGTTATTGTGTTGTTTAGCTTACATCCAGATCGCCTATGGATGGGTGAAACAGATGGAAAATCTCAACCTTTTCGAAGGAGACATGATCTTAACGCCAAAACAGAAGGAAAAAGTTCAAAATGGTGACTACGGATTTGGTTCGAAGAAAGATCCAAGAGAACTATGGCCAAGAGCTGAAGTGCCATATGATATGTCCTATGAC…
Hs_transcript_24422	NA	NA	zinc metalloproteinase nas-15-like	1	Astacin Astacin (Peptidase family M12A)	Gast	UP	0.001	CATTGTCACGTTTCTGCAAATGTTACTTATCGTAAAAAGCTATAGCTCAAGACCACTCCTTTTTTATAATAGCAACACCATTGTAATAACCCCCTGGTAATTCTCAACTCTCATGGCAATAGAAGGTATTAAATTTGTACTGTGGCTGTATTCTGTGGCTTTGTGGCTGAAACGGTTATCATGATGAAACTGTGGTGGTTATTGTGTTGTTTAGCTTACATCCAGATCGCCTATGGATGGGTGAAACAGATGGAAAATCTCAACCTTTTCGAAGGAGACATGATCTTAACGCCAAAACAGAAGGAAAAAGTTCAAAATGGTGACTACGGATTTGGTTCGAAGAAAGATCCAAGAGAACTATGGCCAAGAGCTGAAGTGCCATATGATATGTCCTATGAC…
Hs_transcript_24424	NA	NA	zinc metalloproteinase nas-15-like	1	Astacin Astacin (Peptidase family M12A)	Gast	UP	0.05	TGCATTTTATGTTTAGCTCGTTGCATGAAACTGTCGTAATGAGGTTATTAATTGCCACTCTGATGGTATGTGCGGTTTATGGAAACTGGGTTGATGAAATGTGGAATCCAGGACTATTTGAAGGTGACATTTTGTTGAATCCGCAACAAAGAGAAGAAATTAAAGCGGGCAGATTCGAATTTGCTTCTGTGAAACACAAATTATGGCCAAATGCTGTTATACCTTACGAAATTTCTGGAGAGCTAACTTGGGAAAAGAAAGCAATGAAAGAACTTGATGAAGCTATCAAGCAGTATCATACTTATACATGTTTGAGATTCAAAAGAAGAACAACTGAGAAAGGATATATTGAGTTTTATAAAGGAGG
Hs_transcript_24425	NA	NA	dorsal-ventral patterning tolloid-like protein 1-like	1	Astacin Astacin (Peptidase family M12A)	Gast	UP	0.001	CATCACCAGTTGGATACAGCGGAAGAAGAAATGGAGTTTCTTTATCCAGTGGTTGTTGGTGGCGAGCAACAATTATGCACGAGATAGGTCATAGTTTAGGTTTCTTTCACGAGCAAAGTCGTCCTGACCGAGATAACTACGTGAAAATTTTGTTACATAACATAGATAGTCGGTTTGCATACAATTTTAAAAAACAGAACTATTCAGACATCGACTCGAAAGGAACGCCTTACGACTACCGCTCAATGATGCACTACAGATACAACGCTTTTGGGAAAGATTTGAAGATGACAATTAAAACATTGGATCCATCGAAGCAATACGAAATTGGACAAGATAGCGGATTTTCTCACATTGATATTAAACAAATCAACCGATTGTACAGCTGTAAAGGTACAT…
Hs_transcript_24980	NA	NA	chymotrypsin-like elastase family member 2a-like	0	Astacin Astacin (Peptidase family M12A)	Gast	UP	0.001	TCACGTGATATAGTAATAATTGCGCTAAGTAACGCTTGGTTCATTTTTTTACGCAGGAATACTTTTTACGTTCAGTCTAACTTGAGCGATCCATAGACAACATGTGGCAGTTAAGCTTCTTCTTTTTAGTCGTGCCAGCGCTGGTACAGACTTATGAACCAATGGAAGATCCTAACCTTTTCGAAGGTGACATGATATTATCTCCAGATCAACTAGAAGAAATTCGAAATGGTAAAATTAACAGAGCTGTTCCCATGGCAGCAACAAAAACAAATTTGTGGCCAAGAAAAATACCTTTTGATTATCACGAGTTAAAATGGACATCCGGTCGAGCATCAATCGATACAGCCTTCAAAGCGTTTGAAAAACACACTTGTTTACGTTTTGTAAGAAGAACCA…
Hs_transcript_24981	NA	NA	chymotrypsin-like elastase family member 2a-like	0	Astacin Astacin (Peptidase family M12A)	Gast	UP	0.001	TCACGTGATATAGTAATAATTGCGCTAAGTAACGCTTGGTTCATTTTTTTACGCAGGAATACTTTTTACGTTCAGTCTAACTTGAGCGATCCATAGACAACATGTGGCAGTTAAGCTTCTTCTTTTTAGTCGTGCCAGCGCTGGTACAGACTTATGAACCAATGGAAGATCCTAACCTTTTCGAAGGTGACATGATATTATCTCCAGATCAACTAGAAGAAATTCGAAATGGTAAAATTAACAGAGCTGTTCCCATGGCAGCAACAAAAACAAATTTGTGGCCAAGAAAAATACCTTTTGATTATCACGAGTTAAAATGGACATCCGGTCGAGCATCAATCGATACAGCCTTCAAAGCGTTTGAAAAACACACTTGTTTACGTTTTGTAAGAAGAACCA…
Hs_transcript_2581	NA	NA	zinc metalloproteinase nas-4	1	Astacin Astacin (Peptidase family M12A)	Gast	UP	0.001	TTTCTCAGGTTTTCATCACGAACAAAGCCGACCAGACCGAGACAAATATATCAGAGTGATTGATGACAATGTCCTCAGCTACGCAACGGATAACTTCATCAAGTATGGGGCTGACAAAGTTGACAGTTTGAACAGTCCATACGACTTTTCCTCTATCATGCATTATAACGCAACTACATTTGCCAAACATGGCACCAATGCTATTGAGACTCTTGATCCAACAAAACAAAAGCTGATTGGCCAAAGAATACGATTGAGCAAAGAGGATATATATCAGATTAACAAATTGTATCGATGTGATGAAGAGAAATGGATGACAACTCCTGTTATACCAACTCTAGACCCAAACTGCAACGATATATACCCTCACTGTGACAGATACAAATATAGATGCAATTC…
Hs_transcript_27350	NA	NA	zinc metalloproteinase nas-15-like	1	Astacin Astacin (Peptidase family M12A)	Gast	UP	0.001	AATTTCAACTCTTCGAGAAAGTAACGTTCAGTATTTATTATTCGAGCGAATATCTGCAAAGATGTGGTTCTTGTTTCTTTTTATCATGTCGTTTGCTACAGTGACCAGTTTTCCTCCAATGGAAGATCCGAATCTATTTGAAGGCGATATGATCCTAACTCCTGATCAATTGACAGCAATAAAAAATGGTGAATTTAATAGAGATTTGCCATTAGCTGCAACTCGACGTCCATGGCCGAAACTGATTGCTTACGATTTGTTTGGATTGAAAACCATTCCTAAAGCAAGAAAAGTAATCGAAGATGCTTTTAGAGACTATCATAAACACACATGTTTGCGATTTATTCCAAGAACTAACGAGCGTGCTTACCTCCAATTTTACGAAGGTGGAGGATGTTC…
Hs_transcript_29602	NA	NA	meprin a subunit beta-like	1	Astacin Astacin (Peptidase family M12A)	Gast	UP	0.001	CGTTGATCAATCAATATGACTTCTTTGTGGTTTATGTTAGCCTTCATCTCCGTAACTTATGCATGGAACAAACATATGGAAGTTCCTGGCATGTATCAAGGGGATATTTTGCTGACTCCCGAACAACGTGAAAAATTAAACAGGGATCCGAATTCTTTTGGCTCAATCGTTGGTAGAAGATGGCCTGGTGGTAAAATCGCATATCAGATTGCCAGTAACCTTGGATCACGTGCAAGAAATGCAATTAGCGCTGCGATAGCAGATTATCACAAATACACCTGTTTACGTTTCTCACCGAGACAGGGAGAGAGAAATTATATCGACTTTGTATATTCCACTGGTTGTAACTCTCCCGTTGGTATGTACGGAAGAAATAGGATATCGTTAGATTCTGGATGT…
Hs_transcript_29604	NA	NA	meprin a subunit beta-like	1	Astacin Astacin (Peptidase family M12A)	Gast	UP	0.05	CATCTCCGTAACTTATGCATGGAACAAACATATGGAAGTTCCTGGCATGTATCAAGGGGATATTTTGCTGACTCCCGAACAACGTGAAAAATTAAACAGGGACCCGAATTCTTTTGGCTCAATCGTTGGTAGAAGATGGCCTGGTGGTAAAATCGCATATCAGATTGCCAGTAACCTTGGATCACGTGCAAGAAATGCAATTAGCGCTGCGATAGCAGATTATCACAAATACACCTGTTTACGTTTCTCACCAAGACAGGGAGAGAGAAATTATATCGACT
Hs_transcript_32350	NA	NA	zinc metalloproteinase nas-13-like	1	Astacin Astacin (Peptidase family M12A)	Gast	UP	0.01	TGTTCCAAGGACAATACAACCGGACTACAttAATTTTGAttttAAAGGACAATGCTCGTCATTTCTTGGAAAGCATGGAGGAAAACAAGAACTAAACATTGGACCTGCTTGTGCTCTAAAAGGAACGGCGCTTCATGAAATGATGCATGCGCTCGGCTTTGTACACGAGCATACACGATTGGACAGAGACAAATACGTGAAAGTCAATTTGGAAAATATCGCGCCCGGCGATAGAGAAGAATTTGACAAATACCAAGCAGGAGTTGCAGCAAGTATTGGGAAAGACTACGATTTTGCCAGTATAATGCACTATGGAATGCTAGCTTTTTCAATGAATGGGAAGCCAAGTATAGAACCGTTGGATCCGAAAGTAGATGCCAGTGTGATTGGCCAGCGATC…
Hs_transcript_32353	NA	NA	protein nas-13	1	Astacin Astacin (Peptidase family M12A)	Gast	UP	0.01	AtttGaCaaaTACCAAGCAGGagttgCAGCaagtattgggaaagaCTACGATTTTGCCAGTATAATGCACTATGGAATGCTAGCTTTTTCAATGAATGGGAAGCCAAGTATAGAACCGTTGGATCCAGAAGTGGATGCCAGTGTGATTGGCCAGCGATCAGGATTCAGTGATTTGGATATAATTGAACTTAACGAAGCATTTAAGTGTAACGGTAACCCATCAGAATCAAATGCAGAACTTACGTCACAATCTTCTCTCGTGGCCTCCAATGTGAAAAAAGAAATTACTCCAAAGGCTGCGAAAGAAGGTCCGCGTCTGTTGATAAAGAAGATTGTGATGCGGTCGACGACGTAGCTGTGGAAGTTTCTTCTACTGCAGCGAGTATCAACACGAAGAAG…
Hs_transcript_32492	NA	NA	zinc metalloproteinase nas-4-like	1	Astacin Astacin (Peptidase family M12A)	Gast	UP	0.01	TGTTTCTCTATTATTGATCAGGTGTATGTGCTGCAACCATGTTTCTTCTACACACCGTTGTGTTCATTTTCTTGCATTTTTTCTTTTCCTTTGGGCTGCTTCCTAACGAAGATCCTAACCTATTTGAAGGAGATATCGTGTTAGATCCTGATCAGCGTAAAGCTATAGAAAATAACAGACATGTCTTTGCAGCGACAAACGGAAAACTGTGGCCGACCAATATACCGTATGAATTTTCACCAGAGTTGCAAAACGATGCAAAAATTCAAGAGGGTGTTCGATTAGCATTCGAGCATTACAAGAAACATACCTGTTTACGATTTAAAAAGAGAACGCACCAGAAACAATATATTTACTTCAGGAAGGGTAGAAGCTGTTCTTCTCACATTGGCGCCAATG…
Hs_transcript_33622	51	CAJ57450.1	zinc proteinase	2	Astacin Astacin (Peptidase family M12A)	Gast	UP	0.01	TTTGCATACAGATGAAACGAAAAATAAAACAGAAGAAAAATAACCAAAGTGTAAATCAAGTTCAATATGaTAAAAAACTGATTTCATGAAGATGGAGTTTTTCTTTGTGTATTTCATTCTTCAAACATATTGTTTAAACACAGCTGACACTGCTCCTATTAAAACAGTGAACTTGCAAACAGATCCTTTTTATTTGATAGAAAAGGCAAACGAAGGGGTAAAGAATCTTGAGGATACTGACATTGGTATTAGAAAAAGTCACCGCCATAGAAGAGCTGTTTTAATAGACGAGTATTGGGAATGGATCAATGGAACAGTGCCATATGTTTTTGATACTGTCAAACCTGTCCAATCGTCAATGAAGAACATGACTCTGGATGTATTTAAACATATTGAAAA…
Hs_transcript_3436	NA	NA	zinc metalloproteinase nas-15-like	1	Astacin Astacin (Peptidase family M12A)	Gast	UP	0.001	CCGTTTAACGTTTAGAAAATGAGAAGGCTCGCGGTATTAGCTTTATGGCTTCTTGCCGTAGTTTTTTCTGTTGAGGCATGGACGAAAGCAATGGAAAATCCGAGCCTTTACCAAGGCGACATGATTTTATCCCCAGCTCAAAGGGAATATTTCATGAAAGGAAGATCAAAAGCGTATGGATCAATTGCAGATGTAACAAAACTATGGCCAAAAGGAGTAGTACCTTATGTGATTACATCGTCATTGCAAAAAAACAGTAAAGCTATGAGTGAAATACAAGAAGCTTTTAATCAATATCATAAGTATACTTGCATCCGTTTTGTCGCGAGAAAGAAAGAAAGAGATTACATCAAATTTTACCAAGGAAACAGTTGTTCATCAATGGTCGGCAAACAAACA…
Hs_transcript_37896	NA	NA	astacin 2	1	Astacin Astacin (Peptidase family M12A)	Gast	UP	0.01	TATCAAGATGAATATCGCATGTGTTTGTTTACTCGTTGCCATGGCGACGTTTGCCAAAGCCAGTAGTCCGGAGGAAGGAGACATGTTTGAAGGAGATATGATTCTCTCACCTGATCAAATGGCTGCACTGCAAGAACAAAACAGAAAGAAAAACTCGTTTGCTTCGATCAAAGCAAGTCACTGGAAAGACAAAAATGGAAAACCCGATGTGATCAAGTTCTACGTTGACAACGCGATATCCAAAGCACGTGGTGTGATACTTGAGGCTGTTGCAGAATATCAAAAACATACATGTATAAGATTTCAAGAACTTGGTTATAGACCAACCAACGAGCCGCATCTATATTTCGCAACTGGAAGAGGTTGTTCTTCACCTGTGGGGAGATGGAGAAGTGGCAA…
Hs_transcript_42974	NA	NA	meprin a subunit beta-like	0	Astacin Astacin (Peptidase family M12A)	Gast	UP	0.001	GAAAAAAGCACCACAATAAATACCAGCTTAAATTGACTTAACAAGTGCTGGCAACTTTATTGAAAACACATGTTGTACAACAAAGCAACAAGTTGTTTCCTATCTGCACAACAACAATTATTGACTGTAATAAAAAAAGCTATGGAGATCCTAAAGAAGGGAATTTCAAATTACGCAATAATCTGTAATGTAATGAATCAAACAGTTCACAAAGACAACATAAATGAAAGCGAATTCATAAGAGTGACGTGGAACAGCTAATGCCCCCTGTTCGTAGCAAGTAAGCACCCGTCCTGGCTAATTTGGTTTGTCCCTTGAAATGCTACTTACAACATTAGATAATATTATATATGCATGTCTGTTCACTTTCATGGAAGAATCTTAGCTACTTTGGTGAGT…
Hs_transcript_47925	NA	NA	zinc metalloproteinase nas-15-like	1	Astacin Astacin (Peptidase family M12A)	Gast	UP	0.001	GCTCTTGTGACGCCTGGCATAAATTAATTTAGTGATGAGTGAAGGAAAATCTAGTTATTCAAAATGGCGATGTTGTGGTGGTCAATTCTGTCTTTTGCATTTTTTACAGTTGTTGCAGGCGAATGGGTCAAGCAAATGGAAAATGATGGATTATATGAAGGTGACATGGTTTTAACACCTGCCCAGTTAATCGATGCGAAAAACGGAAATCTTCGCTACGCATCAACTAAGGCAAATCATTGGCCAACTACGATCTATTACGATTGGGATTACGAGTTGGCCAACAAGAAAGGGATTGTCGACGCCATAGCAGAATATGAGAAATATACTTGTCTTCGATTTAAGCGTGGTTATTCAGGTGACATGATGTACTTTACAATTGGCAACGGAGGGTGTTCT…
Hs_transcript_51543	NA	NA	astacin 2	1	Astacin Astacin (Peptidase family M12A)	Gast	UP	0.001	GCAAAGTGGACAAGATGTATACTTTAAGTTGTTTTCTTGTTGCTGCCATGGCGACATTTGTCGTTACTCATAATCCAGAAGAAGGAAATTTATTTGAAGGCGATATCATTCTGTCGCCGGATCAAAGAGCAGCTTTGGAAGAACAACAAAGCAAGAATTCTTTCGCTTCAATCAAATCCTATCACTGGAAAGATGGGACTGGCAAACCAGATTTGATCGTGTATTTCATCGATCCAGCTATAGCTGGTGCAAGAAGCGTCATTCTACAAGCAGTGGCAGATTATGAGAAAGAAACATGTCTACGATTTCAAGAAGTCGGTTCCAAACCATTGGATCAACCACATTTGTATTTTGCATCAGGAAGTGGATGCTCTTCACCAGTAGGAAAGTACGGTAATG…
Hs_transcript_52233	61	AAF24991.1	astacin family metalloendopeptidase farm-1	1	Astacin Astacin (Peptidase family M12A)	Gast	UP	0.001	TAGGTGTTCATCACCAGTGGGATATAACAATCCGGAGTTTACAAACAATGGTGTCAATGAGATCACACTCGGTATAGGTTGTCGCAGCAAAGGCACAACGATGCATGAAATTGGACATTCTATTGGTTTGTATCACGAACAGAGTCGACCAGACAGAGACCAGCATGTTCAGATTTTGACGCGTAATGTATACGACCAAAATATGGTATATAATTTCAACAAATTACCGCGAAACAAAATAGATAGTCTTGGTACCACTTACGACTACGCTTCGATGATGCATTACTCCCGACAGGCATTTGGTTGCGACAGATACGGCAGAAACTGTAAGGACACAATTCGAACGATTGATCGCAGCAAACAAAATGTGATTGGCAACAGGAATGGTTTCAGTGAAGG…
Hs_transcript_56278	NA	NA	zinc metalloproteinase nas-13-like	2	Astacin Astacin (Peptidase family M12A)	Gast	UP	0.05	AGGAGGCATGCAGGAGATCAATTTAGGAGCTGGTTGTGAATTAAAAGGTACAGCCATACATGAGATGATGCATTCGCTTGGGTTTTTTCATGAACATACTCGTTTGGACAGAGATAAATATGTAAAAATCAACTTTGATAATCTTGTTCCAGGAGTTGATGATAATTTTAAAAAATATCAGATAGGCATTGCAGACTACTATGGCCAAGGTTATGACTTCAGCAGTATCATGCACTATCGTACGACAGCATTTTCATCTAATGGACAACCAACTATTATTCCCCTCGACCAGAGTATCGATACAAGCAGCATTGGTCAAAGATCAGGTTTCAGCGATATTGATTTGACGCAGATAAGAAAAGCCATGAAGGTTTGAACATTACTATTTATAATTAATTA…
Hs_transcript_60531	99	CAJ57448.1	astacin 2	3	Astacin Astacin (Peptidase family M12A)	Gast	UP	0.001	TTTTCATCTGATGGAGGTTCGTTAAGAATTTCTCATATAGCTTCCTAGAACGAAAAAAATTTAATCTTTCCCCCTATTGAAATTGAAAACATGTCGAGAAGTAAAGGTATAAATGACCATGACTTGATATCATATTTCTCATTGAGTGTTGCAAACAGACACCACAATGAAGTCAATTACTGTCGCATTACTGTTGCTGGCTTCTTGCTTATCTGTCAGATGTGTTTGGGTAAAAGAAATGGAAAACCCTGGTGTTTTTGAGGGAGATATGGTTTTGGATCCAGACGAGAAGGAGGGCGTATGGAAAACTGGAAATGCTTTTGCTAGCATAAAAGGTGGAAGATAGCCCGGTGCAAAAATTCCATATGTTGTTGAGGGGTCAATCAGTAGCAGAGGTAT…
Hs_transcript_6750	94	CAJ57447.1	astacin 1	3	Astacin Astacin (Peptidase family M12A)	Gast	UP	0.001	ATTGTCTGTTTGAAAACTTCGACGTTCAACATGAGCAACTTCACCTTTTTGGTTCTATGCGCGGTTGTGGGTGTGGCATTGAGTCAGAGATTGTGGCCAAATGGTAACGTTCCATACGTGAGTACTATTAAGGCTGTAAACGCAATCAACGAAGCTTTGCAAGCAATCGAGGCTAACACCAAATGCATTACATTCACACAAAAGACAGCCGCTGACAAATACTTCATTGAATTCAAACATGGAGGAGGATGTTACTCCTACGTTGGTATGATGACGCGTACAAACCCGATTTATCTGTCACCACCTTGTTACCGAAGCAAGGATATTGTCATGCATGAAGTAGGACACGCCTTAGGTTTAAACCAACATCCTGGACAAAAGCCATCGTCAGCTCCACTT…
Hs_transcript_8716	NA	NA	zinc metalloproteinase nas-13- partial	1	Astacin Astacin (Peptidase family M12A)	Gast	UP	0.001	TTAACTGAAGACTAACGAGAAGATGTATTCTCTTTTGTTTTTGTGTGCCGCGCTCACTTGCGTTTGGGGTGGAGACCCAATTCTAGGACAAGATCCACTTCAGAGTCCACAACAGTCTATAGATCTCACCTTTGGTGATATGATGTTGACTGCTAAACAAAAGGAAGCTTTAAAGTCTGGTAAAGACATGGGTGGAAGTTCAAATGCTTTTGCTGCAGTAACGGGAAATAATCTTCGATGGACCAACGCTGTCATTCCCTATGAGATTGATTGCTCTATCGAGAATCTTGCGGATGCCGTGGATTCAGTCAACAAAGCAATGGCAGAATGGGAAGCGAAAACATGCATACGATTTGTGAAAAGAACGAACGAAAAATATTTTCTCAAATTTTTTAGAGA…
Hs_transcript_9213	87	CAJ57447.1	astacin 1	7	Astacin Astacin (Peptidase family M12A)	Gast	UP	0.001	TCTAAAAGTGTTGGGATGAGCATGCAAAACAACAGAAATGTTGTCGAACTGTCAACAACTTGTTTAAACAATAAAAACACAATTATGTTCGAAACCAGTCATATTTTAGGCTTGTACCATCCAGCTTCACCATTTGGCACACCACTGACCGACGCTGATTACAGTGACTTGAAGAAATTGTATCATTGTTAATTATTTTGCTGAAAGTGATACGAAATGTATGTAGAGTATGAAAAATACTTTGTAAAAATATACATTAGTTGTTTTATTGTGCCCGTCATGAAA
Hs_transcript_9243	87	CAJ57447.1	probable zinc metalloproteinase	7	Astacin Astacin (Peptidase family M12A)	Gast	UP	0.001	TGCTTTAAAAAGCTCTAGTTTTCCAAAGTAAAGGTGTAAAGACTAAAAAAAAGATGGCCAAATTGTCGTTAATTCTATTGTTTATTGGTTGTGCTTTAGCTGGTCCACGAGGCAGACCCTGGACAGGTGGAAGAGTTCCATACAAAATAGAGCATGTCGGACCAAGTGGTGAAATCAATATCAAGGCTGCTTTATCAGAAATTGAGCGAAAAACCTGCATTAAATTCGTACCCAAATCAAGTGCCGATGTTTACTTCGTCAGTTTTAAAAGAAGTCCTGTCAGTTACATGTGTGCAGCTAAAAGTGTTGGGATGAGCATGCAAAACAACAGAAATGTTGTCGAACTGTCAACAACCTGTTTAAACAATAAAAACACAATTATGTTCGAAACCAGTCATA…
Hs_transcript_9356	NA	NA	astacin 2	1	Astacin Astacin (Peptidase family M12A)	Gast	UP	0.01	GCTGTAACACTGACCAAAACATGATTTCGCTTCTCGTGATTTTATTGGTTCGCTCTGTGATGTCATTTCCTCCAATGGAAAATCCAAACCTTTTCGAAGGCGATATGATATTATCTCCCGAGCAAATGAGACGCATCCAAGATGCTAGTTCTGGAAACAGCTTTGCGGGAGTAATCTCCAATCGATGGCCGTCCACAACAATTGCTTGGAGCGCTTCCAAGGAAATAATACAAAGTTCGAAAGCGATGAAAGCGATCAACGCCGCTATCGTGGAGTATCACGCCAAAACTTGTTTAAAGTTCGTGCGAAGAACGAACGAGAAAGCGTATTTTTATTTCTATGAGGGCTCGGGGTGTCATTCAAGAGTCGGCTACTTTGGTACTGTCAATAAAATTAGTC…
---
