# Supplementary material for: Differential gene expression between functionally specialized polyps of the colonial hydrozoan Hydractinia symbiolongicarpus (Phylum Cnidaria)
Source: BMC Genomics. 2014 May 28;15(1):406. doi: 10.1186/1471-2164-15-406 (PMC4072882; doi:10.1186/1471-2164-15-406)
Supplement: Supplementary file 11 — Additional file 11: Python script for extracting count data from .sam files. Save as counts-paired.py. Use: python counts-paired.py infile.sam. (CSV 2 KB) [file 12864_2014_6153_MOESM11_ESM.csv]

import sys
'''
This script produces a csv file of mapped read counts from a sam file.
Reads are only counted if both pairs map to the same scaffold and if both
reads are sequenced sucessfully (neither pair is composed of all N's).
To use:
python counts-paired.py infile.sam
out put:
infile_counts.csv
out file format:
gene1	# of mapped reads
gene2	# of mapped reads
'''
sam_files = sys.argv[1:]
gene_dic = {}
print "reading in sam header"
with open(sam_files[0]	'r') as in_1:
for line in in_1:
if "HWI-" in line:
break
else:
gene_dic[line.split('\t')[1].strip('SN:')]=0
print "done"
bad_seq = "N" * 100
for file in sam_files:
print "processing file "+file
count = 0
with open(file	'r') as infile:
#AT1 = infile.readline() #ONLY NEEDED SOMETIMES IF LINES ARE OFFSET AFTER SAM HEADER
line1 = infile.readline()
line2 = infile.readline()
while line2:
line1 = infile.readline()
line2 = infile.readline()
if 'SN:' in line1 and 'SN:' in line2 or '@PG' in line2:
continue
else:
elements1 = line1.split('\t')
elements2 = line2.split('\t')
count +=2
if count%100000 == 0:
print "on line "+str(count)
if bad_seq in elements1 or bad_seq in elements2:
continue
else:
try:
if elements1[0] == elements2[0] and elements1[2] == elements2[2]:
try:
gene_dic[elements1[2]]+=1
except KeyError:
pass
except IndexError:
pass
with open(file.strip('.sam')+'_counts.csv'	'w') as outfile:
print "writing out file"
outfile.write('%s	%s\n' % ('contig'	file))
for j	contig in enumerate(gene_dic):
outfile.write('%s	%s\n' % (contig	gene_dic[contig]))
